# Supplementary material for: Peptide OH‐CATH30 Mitigates Cachexia‐Induced Muscle Atrophy via Modulation of TLR4‐Associated Inflammation
Source: J Cachexia Sarcopenia Muscle. 2026 Jan 29;17(1):e70195. doi: 10.1002/jcsm.70195 (PMC12856054; doi:10.1002/jcsm.70195)
Supplement: Supplementary file 3 — Table S3: Supporting information. [file JCSM-17-e70195-s006.xlsx]

## Sheet: 4T1-FPKM
gene_id	C-1	C-2	C-3	C-4	C-5	4T1-1	4T1-2	4T1-3	4T1-4	gene_name	mean_control	mean_treat	fold_change	log2FC	p_value
ENSMUSG00000021457	0.507017939194832	0.243589240502147	0.4218518433091	0.298194241172123	0.407934449255179	2.3361888141453	1.65840413168632	1.86421248372644	1.14145446141385	Syk	0.375718	1.75006	4.65793	2.21969	0.010077
ENSMUSG00000017737	0.226235807046399	0.313485138208684	0.235765869868137	0.0503513040560817	0.0182905365104908	10.2901786330455	10.5255940244328	12.9885104328646	2.21298049416083	Mmp9	0.168826	9.00432	53.335	5.73701	0.0326572
ENSMUSG00000027398	0.0899672471125786	0	0.0291688660536038	0.186883340382248	0.101830427966377	3.20130098484029	2.63877065653579	3.55585086667445	1.18983125148318	Il1b	0.08157	2.64644	32.4438	5.01987	0.0158522
ENSMUSG00000001729	20.6958404247103	16.3486766414378	19.016755397139	17.2047670098959	18.7335352686197	87.4013452143699	132.573583897998	43.6870954413026	71.5327526196616	Akt1	18.3999	83.7987	4.5543	2.18723	0.0389039
ENSMUSG00000005533	2.1116843338909	2.65391341485566	2.09036938794737	2.71324388654202	1.6885135736558	4.83720207071508	6.0961826609195	4.37943094926724	3.02522220702992	Igf1r	2.25154	4.58451	2.03616	1.02585	0.0296097
ENSMUSG00000021250	2.52877326889789	1.5461075761317	3.28736344873593	3.18202259025845	4.92632115612339	9.61505211722316	4.5138515537808	5.74253111223029	11.7321715233441	Fos	3.09412	7.9009	2.55352	1.35249	0.0583088
ENSMUSG00000041417	5.66274449063068	5.60148326098493	6.66683533064596	6.2055596819248	8.62512851457208	13.1516565241477	14.8928389870821	17.5310320347423	22.0256805437762	Pik3r1	6.55235	16.9003	2.57927	1.36696	0.00963685
ENSMUSG00000005672	0.391486924582536	0.255917682592425	0.387021850407563	0.219966997598385	0.239714609746458	0.816156576384233	2.08667	1.82757655173401	2.39845060436683	Kit	0.298822	1.78221	5.96414	2.57631	0.0219841
ENSMUSG00000031603	0.340817521342247	1.65289616227731	1.06078717643332	1.34512198491656	0.462909716643339	1.80327623854047	2.34059624617635	1.3912069370026	3.05337717252661	Fgf20	0.972507	2.14711	2.20781	1.14262	0.0388818
ENSMUSG00000025225	5.85976092653518	5.39701503980801	5.19212	4.94830795833847	4.68403456160815	9.10321062736923	13.8818564381576	8.1285972040978	25.9483082141884	Nfkb2	5.21625	14.2655	2.73482	1.45145	0.11381
ENSMUSG00000032000	1.70117545060953	1.31661185134421	1.83232771972384	1.32811909803028	1.5248881269423	3.74113202368939	3.45490860608923	2.89616883759606	12.8735773748259	Birc3	1.54062	5.74145	3.7267	1.8979	0.176195
ENSMUSG00000025746	0	0	0.0229098136590702	0	0	0.0218640533561007	0.227474287670892	0.183136835356583	1.35655748586423	Il6	0.00458196	0.447258	97.6128	6.609	0.244153
ENSMUSG00000002983	3.29739416684564	1.64993688014494	1.54633281259614	2.0181476608486	1.58284937645034	4.52289318728203	6.50795707225937	3.83423009375385	9.00557078892751	Relb	2.01893	5.96766	2.95585	1.56357	0.0375123
ENSMUSG00000032508	2.53088762781837	2.05767891119664	2.44007302591504	2.14440652821765	2.36204954145921	5.97628775197888	4.90749480313037	4.4448362124724	9.88798402636357	Myd88	2.30702	6.30415	2.7326	1.45027	0.0477638
ENSMUSG00000022346	2.50478926377117	0.998132167449873	1.22837749497731	1.35541435816186	1.42944884896489	6.36952904852692	6.03059425486177	6.62811099299013	11.8532490352797	Myc	1.50323	7.72037	5.13585	2.3606	0.0186203

## Sheet: 4T1-FPKM-normalized
gene_id	C1	C2	C3	C4	C5	T1	T2	T3	T4	gene_name	mean_control	mean_treat	fold_change	log2FC	p_value
ENSMUSG00000021457	1.34947	0.648331	1.12279	0.793666	1.08575	6.21794	4.41397	4.96174	3.03807	Syk	1	4.65793	4.65793	2.21969	0.010077
ENSMUSG00000017737	1.34006	1.85686	1.3965	0.298244	0.10834	60.9515	62.3459	76.9344	13.1081	Mmp9	1	53.335	53.335	5.73701	0.0326572
ENSMUSG00000027398	1.10295	0.0122594	0.357593	2.29108	1.24838	39.2461	32.3498	43.5926	14.5866	Il1b	1.00245	32.4438	32.3644	5.01634	0.0158572
ENSMUSG00000001729	1.12478	0.888519	1.03352	0.935046	1.01813	4.7501	7.20512	2.37431	3.88767	Akt1	1	4.5543	4.5543	2.18723	0.0389039
ENSMUSG00000005533	0.937882	1.17871	0.928416	1.20506	0.749936	2.14839	2.70756	1.94508	1.34362	Igf1r	1	2.03616	2.03616	1.02585	0.0296097
ENSMUSG00000021250	0.817284	0.499693	1.06246	1.02841	1.59216	3.10753	1.45885	1.85595	3.79177	Fos	1	2.55352	2.55352	1.35249	0.0583088
ENSMUSG00000041417	0.864231	0.854882	1.01747	0.947074	1.31634	2.00717	2.2729	2.67553	3.36149	Pik3r1	1	2.57927	2.57927	1.36696	0.00963685
ENSMUSG00000005672	1.3101	0.856423	1.29516	0.736115	0.8022	2.73125	6.98301	6.11595	8.02636	Kit	1	5.96414	5.96414	2.57631	0.0219841
ENSMUSG00000031603	0.350453	1.69962	1.09078	1.38315	0.475997	1.85426	2.40677	1.43054	3.1397	Fgf20	1	2.20781	2.20781	1.14262	0.0388818
ENSMUSG00000025225	1.12337	1.03465	0.995375	0.948634	0.89797	1.74516	2.66127	1.55832	4.97452	Nfkb2	1	2.73482	2.73482	1.45145	0.11381
ENSMUSG00000032000	1.10421	0.854596	1.18934	0.862065	0.989786	2.42832	2.24254	1.87987	8.35608	Birc3	1	3.7267	3.7267	1.8979	0.176195
ENSMUSG00000025746	0.218247	0.218247	5	0.218247	0.218247	4.77177	49.6456	39.9691	296.065	Il6	1.1746	97.6128	83.1032	6.37683	0.244821
ENSMUSG00000002983	1.63324	0.817232	0.765916	0.999611	0.784003	2.24024	3.22346	1.89914	4.46056	Relb	1	2.95585	2.95585	1.56357	0.0375123
ENSMUSG00000032508	1.09704	0.891921	1.05767	0.929514	1.02385	2.59048	2.1272	1.92666	4.28604	Myd88	1	2.7326	2.7326	1.45027	0.0477638
ENSMUSG00000022346	1.66627	0.663991	0.817157	0.901667	0.950917	4.23722	4.01175	4.40924	7.88517	Myc	1	5.13585	5.13585	2.3606	0.0186203

## Sheet: LPS-FPKM
gene_id	C-1	C-2	C-3	C-4	C-5	LPS-1	LPS-2	LPS-3	LPS-4	LPS-5	gene_name	mean_control	mean_treat	fold_change	log2FC	p_value
ENSMUSG00000018774	2.8773207650427	1.95378233461779	2.39673255609919	4.69909324671827	2.2841426747155	4.90741954484575	5.18998320280797	18.3231193551605	24.4894455214997	17.3028100103752	Cd68	2.84221	14.0426	4.94071	2.30472	0.0438332
ENSMUSG00000058715	3.1450366970945	3.8636939846625	4.88327402662887	4.63651285796881	3.65839400259393	12.2890927775599	10.5683	30.7663207718125	39.5094866503495	22.4515978760762	Fcer1g	4.03738	23.117	5.72573	2.51746	0.0252919
ENSMUSG00000059498	1.75006074273807	3.31568313645039	3.00083410510734	2.76948622051991	2.55602455048155	9.11331355513623	8.11122836800576	22.5479999181508	25.2711493794151	14.188529331928	Fcgr3	2.67842	15.8464	5.91635	2.56471	0.0190773
ENSMUSG00000022901	0.197584933169007	0.314451020206385	0.291449160015954	0.469019791511157	0.160416342275189	1.14973513934323	1.0233121269791	1.61154436192797	2.58462473314004	1.36809351994985	Cd86	0.286584	1.54746	5.39968	2.43287	0.00950479
ENSMUSG00000038642	2.34372395983773	3.84300209024738	3.65124467688877	6.87844118156816	3.50775230912052	23.2465777529579	18.0743914073788	37.2626501560858	45.5171136646417	31.4761010811849	Ctss	4.04483	31.1154	7.69262	2.94348	0.0047217
ENSMUSG00000015950	0.414701808543992	0.544750838281281	1.01094774637128	0.525015351222776	0.766015162131436	2.53596112183039	1.9397	3.68594366310284	3.87482028993681	3.31534709047881	Ncf1	0.652286	3.07036	4.70707	2.23483	0.00179242
ENSMUSG00000034116	0.196138405729863	0.104049637109145	0.442482450958252	0.223481317577746	0.212322570162497	0.452591573500815	0.78813653021529	1.66127487843624	1.64938023574975	1.50690807840107	Vav1	0.235695	1.21166	5.14079	2.36199	0.0155736
ENSMUSG00000031264	0.137826314448727	0.146231207999438	0.279041623810691	0.239922464578543	0.124332429145648	0.18436856123501	0.594846887404013	1.02685908473399	1.05365298815412	1.08940659059767	Btk	0.185471	0.789827	4.2585	2.09034	0.0253159
ENSMUSG00000021457	0.479045324723004	0.565642368178557	0.435771010236604	0.821675381982067	0.871258855345288	0.86819828996012	1.49716943811905	2.46623483124337	2.57929144425662	2.08133677521244	Syk	0.634679	1.89845	2.99119	1.58072	0.0144998
ENSMUSG00000026395	0.201448590929495	0.284977711929009	0.390713998507323	0.221280633313206	0.342072031347912	0.574616439842678	1.16747705668305	1.85556418596182	2.0600861374071	1.44242715143334	Ptprc	0.288099	1.42003	4.92899	2.30129	0.0119519
ENSMUSG00000025888	1.06305181611878	0.974076976821908	1.17395066583816	0.734089600736341	0.828204583412741	2.13304695812275	4.35792176748806	6.29064159663581	5.74622648207062	3.02492624382466	Casp1	0.954675	4.31055	4.51521	2.17479	0.0126656
ENSMUSG00000034330	0.353432462702802	0.374985402272175	0.321269786850313	0.591270487656834	0.379559	0.59097780876328	0.931762300051225	1.30670465465335	1.52965633795053	0.846061850865421	Plcg2	0.404103	1.04103	2.57615	1.36522	0.0166904
ENSMUSG00000022969	2.16551633922841	1.89449032541499	1.51636762362972	2.59726606899179	2.10772526189147	1.84860589991194	3.52814358586759	4.5884122595589	5.63125237139339	4.37826443787537	Il10rb	2.05627	3.99494	1.9428	0.95814	0.0350388
ENSMUSG00000024610	29.1908476984934	36.3595774734603	35.9671365395608	59.9638942758924	36.0978485952863	122.651953563929	165.694942352415	129.150048744877	181.149615189936	138.73011914413	Cd74	39.5159	147.475	3.73205	1.89997	0.000163271
ENSMUSG00000059089	0.287961162552442	0.549938782631645	0.0499716829720123	0.765577719557734	0.311721989951946	8.20480464816128	5.91409174088657	6.18784722206873	12.2789317672804	3.1137079166584	Fcgr4	0.393034	7.13988	18.166	4.18317	0.0111249

## Sheet: LPS-FPKM-normalized
gene_id	C-1	C-2	C-3	C-4	C-5	LPS-1	LPS-2	LPS-3	LPS-4	LPS-5	gene_name	mean_control	mean_treat	fold_change	log2FC	p_value
ENSMUSG00000018774	1.01235	0.687416	0.843262	1.65332	0.803649	1.72662	1.82604	6.44678	8.61633	6.08779	Cd68	1	4.94071	4.94071	2.30472	0.0438332
ENSMUSG00000058715	0.778979	0.95698	1.20951	1.1484	0.90613	3.04383	2.61761	7.62036	9.78592	5.56093	Fcer1g	1	5.72573	5.72573	2.51746	0.0252919
ENSMUSG00000059498	0.653393	1.23793	1.12038	1.034	0.954304	3.4025	3.02837	8.4184	9.4351	5.29735	Fcgr3	1	5.91635	5.91635	2.56471	0.0190773
ENSMUSG00000022901	0.689448	1.09724	1.01698	1.63659	0.559753	4.01186	3.57072	5.62328	9.01873	4.77379	Cd86	1	5.39968	5.39968	2.43287	0.00950479
ENSMUSG00000038642	0.579437	0.950102	0.902694	1.70055	0.867218	5.74723	4.46851	9.21241	11.2532	7.78181	Ctss	1	7.69262	7.69262	2.94348	0.0047217
ENSMUSG00000015950	0.635767	0.835141	1.54985	0.804885	1.17435	3.8878	2.9737	5.65081	5.94037	5.08266	Ncf1	1	4.70707	4.70707	2.23483	0.00179242
ENSMUSG00000034116	0.832171	0.441459	1.87735	0.948181	0.900837	1.92024	3.34388	7.04841	6.99795	6.39347	Vav1	1	5.14079	5.14079	2.36199	0.0155736
ENSMUSG00000031264	0.743116	0.788432	1.5045	1.29359	0.670361	0.994057	3.20723	5.5365	5.68096	5.87374	Btk	1	4.2585	4.2585	2.09034	0.0253159
ENSMUSG00000021457	0.754784	0.891226	0.686601	1.29463	1.37276	1.36793	2.35894	3.8858	4.06393	3.27936	Syk	1	2.99119	2.99119	1.58072	0.0144998
ENSMUSG00000026395	0.699235	0.989167	1.35618	0.768073	1.18734	1.99451	4.05235	6.44073	7.15063	5.00671	Ptprc	1	4.92899	4.92899	2.30129	0.0119519
ENSMUSG00000025888	1.11352	1.02032	1.22969	0.768942	0.867525	2.23432	4.56482	6.5893	6.01904	3.16854	Casp1	1	4.51521	4.51521	2.17479	0.0126656
ENSMUSG00000034330	0.874609	0.927944	0.795019	1.46317	0.939262	1.46244	2.30575	3.23359	3.78531	2.09368	Plcg2	1	2.57615	2.57615	1.36522	0.0166904
ENSMUSG00000022969	1.05313	0.921322	0.737435	1.26309	1.02502	0.899008	1.7158	2.23142	2.73857	2.12922	Il10rb	1	1.9428	1.9428	0.95814	0.0350388
ENSMUSG00000024610	0.738712	0.920126	0.910195	1.51746	0.913503	3.10387	4.19312	3.26831	4.58423	3.51075	Cd74	1	3.73205	3.73205	1.89997	0.000163271
ENSMUSG00000059089	0.732662	1.39921	0.127143	1.94787	0.793117	20.8755	15.0473	15.7438	31.2414	7.92223	Fcgr4	1	18.166	18.166	4.18317	0.0111249

## Sheet: Cis-FPKM
gene_id	C-1	C-2	C-3	C-4	Cis-1	Cis-2	Cis-3	Cis-4	gene_name	mean_control	mean_treat	fold_change	log2FC	p_value
ENSMUSG00000062480	0	0	0.088314574943408	0.0341844738809255	0.128179790037153	0.0545632777482519	0.0810155960542746	0.660308256642799	Acat3	0.0306248	0.231017	7.54346	2.91523	0.258535
ENSMUSG00000041417	6.94379934521999	8.28408569905832	7.87549	6.85687500593334	10.6115239680975	21.3569758474982	41.2992172722914	41.7933361744741	Pik3r1	7.49006	28.7653	3.84046	1.94128	0.0697941
ENSMUSG00000031380	2.24707826811438	2.78227705577893	3.50111542908954	2.34288572733074	3.90157349779449	3.8220692355079	13.9357591405519	10.2489822834842	Vegfd	2.71834	7.9771	2.93455	1.55314	0.124694
ENSMUSG00000043004	0.648718914952574	0.686759776228256	1.22061203523719	0.982737435459754	2.14008860653511	1.14627627644881	2.56791757625517	1.47845124428973	Gng2	0.884707	1.83318	2.07208	1.05108	0.0520934
ENSMUSG00000028040	0	0	0.0446819831952577	0	0.116732589275861	0.0414087164149492	0.204945644802715	0.150334722220645	Efna4	0.0111705	0.128355	11.4906	3.52238	0.0358819
ENSMUSG00000023078	0	0.218469233162467	0.869783370268729	0.144288205406967	1.1902663842163	0.172728358819575	3.87550432185892	0.209030626809401	Cxcl13	0.308135	1.36188	4.41976	2.14397	0.315449
ENSMUSG00000064294	0	0	0	0.0235932654938166	0.132699708696219	0.0188291021036553	0.149106480211365	0.0341796133699433	Aox3	0.00589832	0.0837037	14.1911	3.82692	0.100002
ENSMUSG00000030849	0.02757432258561	0.0162173778812831	0.0207532410328864	0.00803308657136001	0.108436528031818	0.0192329214409867	0.10153620016717	0.0232750988410932	Fgfr2	0.0181445	0.0631202	3.47875	1.79857	0.159597
ENSMUSG00000031465	0.501658380438258	0.703561712939652	0.42596823979479	1.01177705010983	2.07394900280113	2.42240991027453	1.27886082356894	1.23775587961664	Angpt2	0.660741	1.75324	2.65345	1.40787	0.0261234
ENSMUSG00000023067	10.2998049735005	15.415208768317	13.8750573822572	14.8745179947754	27.3530116158911	36.8240850531571	42.1694728222004	32.6106604110473	Cdkn1a	13.6161	34.7393	2.55133	1.35125	0.00386598
ENSMUSG00000005672	0.167785312449438	0.112777294641157	0.136302362158758	0.093104834596573	0.258341756605236	0.401243073455863	0.39717734589014	0.26976233961487	Kit	0.127492	0.331631	2.60118	1.37917	0.00854003
ENSMUSG00000029075	0.938860231859935	1.84058328305375	1.15151853834636	1.76264163015471	4.83161745707517	2.71641179682066	3.02499771728807	4.10914907403096	Tnfrsf4	1.4234	3.67054	2.57871	1.36665	0.0125537
ENSMUSG00000001348	0.245506554882914	0.288781170272226	0.281562526617604	0.0408698118763577	3.06494926522335	0.358787149272188	0.484297664097843	0.828914554589004	Acp5	0.21418	1.18424	5.52917	2.46706	0.223924
ENSMUSG00000010651	0	0	0	0.0845725974607606	0.951352753578502	0.101242412152146	0	0.0408401666379224	Acaa1b	0.0211431	0.273359	12.929	3.69253	0.348012

## Sheet: Cis-FPKM-normalized
gene_id	C-1	C-2	C-3	C-4	Cis-1	Cis-2	Cis-3	Cis-4	gene_name	mean_control	mean_treat	fold_change	log2FC	p_value
ENSMUSG00000062480	0.0326533	0.0326533	2.88376	1.11624	4.1855	1.78167	2.64543	21.5613	Acat3	1.01633	7.54346	7.42228	2.89186	0.259474
ENSMUSG00000041417	0.927068	1.10601	1.05146	0.915463	1.41675	2.85137	5.51386838937877	5.57984	Pik3r1	1	3.84046	3.84046	1.94128	0.0697941
ENSMUSG00000031380	0.826636	1.02352	1.28796	0.861881	1.43528	1.40603	5.12657	3.77031	Vegfd	1	2.93455	2.93455	1.55314	0.124694
ENSMUSG00000043004	0.733258	0.776257	1.37968	1.11081	2.41898	1.29566	2.90256	1.67112	Gng2	1	2.07208	2.07208	1.05108	0.0520934
ENSMUSG00000028040	0.0895215	0.0895215	4	0.0895215	10.4501	3.70697	18.347	13.4582	Efna4	1.06714	11.4906	10.7676	3.42863	0.0367224
ENSMUSG00000023078	0.00324533	0.709004	2.82273	0.468263	3.86281	0.56056	12.5773	0.678373	Cxcl13	1.00081	4.41976	4.41617	2.1428	0.315542
ENSMUSG00000064294	0.16954	0.16954	0.16954	4	22.4979	3.19228	25.2795	5.79481	Aox3	1.12715	14.1911	12.5902	3.65423	0.102271
ENSMUSG00000030849	1.51971	0.89379	1.14378	0.442728	5.97627	1.05999	5.59597	1.28276	Fgfr2	1	3.47875	3.47875	1.79857	0.159597
ENSMUSG00000031465	0.759236	1.06481	0.644682	1.53128	3.13882	3.6662	1.93549	1.87328	Angpt2	1	2.65345	2.65345	1.40787	0.0261234
ENSMUSG00000023067	0.75644	1.13213	1.01901	1.09242	2.00887	2.70444	3.09702	2.395	Cdkn1a	1	2.55133	2.55133	1.35125	0.00386598
ENSMUSG00000005672	1.31604	0.88458	1.0691	0.730277	2.02633	3.14719	3.1153	2.11591	Kit	1	2.60118	2.60118	1.37917	0.00854003
ENSMUSG00000029075	0.659589	1.29309	0.808991	1.23833	3.39442	1.9084	2.12519	2.88685	Tnfrsf4	1	2.57871	2.57871	1.36665	0.0125537
ENSMUSG00000001348	1.14626	1.34831	1.31461	0.19082	14.3102	1.67517	2.26117	3.87018	Acp5	1	5.52917	5.52917	2.46706	0.223924
ENSMUSG00000010651	0.0472966	0.0472966	0.0472966	4	44.9958	4.78843	0.0472966	1.9316	Acaa1b	1.03547	12.9408	12.4975	3.64356	0.348634
