# Supplementary material for: Peptide OH‐CATH30 Mitigates Cachexia‐Induced Muscle Atrophy via Modulation of TLR4‐Associated Inflammation
Source: J Cachexia Sarcopenia Muscle. 2026 Jan 29;17(1):e70195. doi: 10.1002/jcsm.70195 (PMC12856054; doi:10.1002/jcsm.70195)
Supplement: Supplementary file 4 — Table S4: Supporting information. [file JCSM-17-e70195-s008.xlsx]

## Sheet: C2C12-TNF-α-FPKM
gene_id	Control-1	Control-2	Control-3	Control-4	TNF-α-1	TNF-α-2	TNF-α-3	TNF-α-4	gene_name	mean_control	mean_treat	fold_change	log2FC	p_value
12475	6.96520975685558	5.79888327047107	6.74875990008783	8.79121104435871	8.92611552605528	10.8978372095591	9.5701502496738	10.1758691258641	Cd14	7.07602	9.89249	1.39803	0.483397	0.0123114
21898	10.6475450842308	8.05561191583886	7.85466899665512	7.50436259348202	12.2837720950661	9.56107830778289	10.3734972258099	12.9410677190625	Tlr4	8.51555	11.2899	1.32579	0.406856	0.0415098
18033	22.6747976075647	20.4167048823247	22.4366594957548	19.6610854338179	28.452055198197	31.5131100677797	28.6292501815901	27.8874341610918	Nfkb1	21.2973	29.1205	1.36733	0.451362	0.00040673
18035	26.7641533840421	23.3483852167461	26.9619837445891	29.6823030847544	131.087060025703	141.909905610131	142.170437455099	125.545836447532	Nfkbia	26.6892	135.178	5.06491	2.34054	3.65086e-05
56489	1.94994120472588	1.88154073508529	1.8736210792664	1.55049824024093	3.96278335892773	3.66116967049053	3.49154044515076	3.79164641413064	Ikbke	1.8139	3.72678	2.05457	1.03884	8.15216e-06
16193	1.20833878263842	1.74655234892305	1.41095733137803	1.54811161099628	10.9048597487531	8.69006656378455	8.97817834991795	10.4355747406187	Il6	1.47849	9.75217	6.59603	2.7216	0.000407444
16176	1.9685036422579	1.93511463023774	2.33703647437172	3.36812672316118	3.81866579056258	3.29763106807389	4.02265090208599	2.89183839714324	Il1b	2.4022	3.5077	1.4602	0.54617	0.0418819

## Sheet: C2C12-TNF-α-FPKM-normalized
gene_id	Control-1	Control-2	Control-3	Control-4	TNF-α-1	TNF-α-2	TNF-α-3	TNF-α-4	gene_name	mean_control	mean_treat	fold_change	log2FC	p_value
12475	0.984341	0.819512	0.953751	1.2424	1.26146	1.54011	1.35248	1.43808	Cd14	1	1.39803	1.39803	0.483397	0.0123114
21898	1.25037	0.945989	0.922392	0.881254	1.44251	1.12278	1.21818	1.5197	Tlr4	1	1.32579	1.32579	0.406856	0.0415098
18033	1.06468	0.958652	1.0535	0.923172	1.33595	1.47968	1.34427	1.30943	Nfkb1	1	1.36733	1.36733	0.451362	0.00040673
18035	1.00281	0.874825	1.01022	1.11215	4.91161	5.31713	5.32689	4.70399	Nfkbia	1	5.06491	5.06491	2.34054	0.0000365086349337365
56489	1.075	1.03729	1.03292	0.854787	2.18468	2.0184	1.92488	2.09033	Ikbke	1	2.05457	2.05457	1.03884	8.15216314913152E-06
16193	0.817279	1.18131	0.954323	1.04709	7.37567	5.87766	6.07253	7.05827	Il6	1	6.59603	6.59603	2.7216	0.000407443508168924
16176	0.81946	0.805561	0.972875	1.4021	1.58966	1.37276	1.67457	1.20383	Il1b	1	1.4602	1.4602	0.54617	0.0418819
