# Supplementary material for: Peptide OH‐CATH30 Mitigates Cachexia‐Induced Muscle Atrophy via Modulation of TLR4‐Associated Inflammation
Source: J Cachexia Sarcopenia Muscle. 2026 Jan 29;17(1):e70195. doi: 10.1002/jcsm.70195 (PMC12856054; doi:10.1002/jcsm.70195)
Supplement: Supplementary file 5 — Table S5: Supporting information. [file JCSM-17-e70195-s005.xlsx]

## Sheet: Sheet1
gene_name	log2FoldChange	entrez_id
Clec4e	11.2651	56619
Spib	10.237	272382
Ccl5	9.4098	20304
Serpinb2	9.06839	18788
Heatr9	8.87128	629303
Wfdc17	8.74308	100034251
Cybb	8.40792	13058
Saa3	8.36385	20210
Sprr2e	8.23807	20759
Hp	8.21761	15439
Lcn2	7.96556	16819
Susd2	7.53684	71733
Plek	7.08924	56193
Icam1	7.00546	15894
U90926	6.88501	57425
Ch25h	6.78342	12642
Cck	6.78225	12424
Slamf8	6.69149	74748
-	6.65779
Nos2	6.6501	18126
Gm38661	6.48449	102643147
Gm16685	6.40003	102634900
Hcar2	6.30968	80885
Ubd	6.23473	24108
Lama3	6.2239	16774
Otp	6.19036	18420
Birc3	6.18341	11796
Fat2	6.16971	245827
Mmp9	6.08299	17395
Sprr2h	6.07572	20762
Dmp1	6.07267	13406
-	5.95965
Nlrp3	5.77887	216799
Sprr2d	5.66497	20758
5830432E09Rik	5.6619	67765
Lgi2	5.65167	246316
Slc1a7	5.61847	242607
Tnip3	5.60697	414084
Cfb	5.52876	14962
Gm42195	5.50292	105247011
Csf2	5.47172	12981
LOC118567562	5.42193
Siglecl1	5.32797	100039946
Gstt4	5.32696	75886
Sprr2g	5.29948	20761
Unc13c	5.27904	208898
9230105E05Rik	5.26736	320626
Dpep2	5.26108	319446
Ccl2	5.19949	20296
Hao1	5.19539	15112
Zmynd15	5.14421	574428
Cxcl11	5.1339	56066
Gm36596	5.13317	102640561
Gpr68	5.09647	238377
Il1a	5.09029	16175
LOC118568328	5.08264
Upp1	5.05771	22271
Gm28710	5.04706
Mmp13	5.01875	17386
Gm32795	5.01835	102635463
Rdh8	5.01802	235033
Csmd1	5.01363	94109
Cxcl9	5.01342	17329
Mefv	4.95964	54483
Ceacam19	4.89626	319930
Slc39a4	4.87994	72027
Klra2	4.82739	16633
D17H6S56E-5	4.82566	110956
Gm5820	4.82452	545253
Gm32650	4.81883	102635265
-	4.76769
Mmp12	4.76748	17381
Ramp3	4.76215	56089
Prss16	4.70123	54373
LOC118567968	4.69113
-	4.68127
Gm38500	4.65097	102637719
Tmem154	4.65057	320782
Slpi	4.60882	20568
Gm52175	4.60586	115488472
Cd33	4.58637	12489
Adtrp	4.577	109254
Gm31522	4.57667	102633775
Fcgr3	4.54526	14131
Gpr158	4.54357	241263
Stab1	4.48637	192187
Gad1os	4.45062	68986
Kntc1	4.38398	208628
Alkal1	4.37807	620393
Defb42	4.37518	619548
LOC118567818	4.3724
Ceacam16	4.37117	330483
Atp9a	4.2992	11981
Tafa1	4.29762	320265
Cxcl3	4.28408	330122
Slco1a1	4.2838	28248
Vwa7	4.28065	27762
1700023D09Rik	4.27493	102640359
Acsbg1	4.26711	94180
Cd53	4.26368	12508
Wfdc21	4.22536	66107
Etv4	4.20754	18612
Grem2	4.19235	23893
Gm23815	4.18652	115486825
Gm22279	4.18308	115489804
Gm30724	4.17834	102632728
Prss22	4.1433	70835
Mcm5	4.1399	17218
Pld4	4.13604	104759
Cxcl16	4.13195	66102
Pole	4.1252	18973
Slc15a3	4.09685	65221
C3	4.09085	12266
Gm41056	4.08128	105245627
Myo3b	4.07766	329421
Gm550	4.0737	225852
Saa1	4.06518	20208
Gm11832	4.05624	102639547
Ccl9	4.04968	20308
Trarg1	4.03031	237858
Ptx3	4.02655	19288
Myb	4.02091	17863
Hrob	4.01774	217216
E230016K23Rik	4.00657	100504464
Sema7a	3.98261	20361
Gm5824	3.97741	545269
Sapcd2	3.97647	72080
Hnf4a	3.96824	15378
Gm39999	3.96614	105244380
Gm14328	3.96607	628298
Gm17816	3.96324	100306970
Ankrd45	3.96322	73844
LOC115486438	3.96108
Gm28516	3.96101	105243253
Gm5782	3.95991	544767
Olfr807	3.95986
Sorcs1	3.95969	58178
Gm52350	3.95867	115488926
Abca12	3.95839	74591
Gm26666	3.95696	102634839
Ass1	3.95558	11898
Gm8773	3.92224
Gm41393	3.92018	105246031
Pkd1l1	3.90911	171395
Mmp10	3.90343	17384
Steap4	3.90287	117167
Gm41668	3.90188	105246371
Cxcl10	3.90086	15945
G630071F17Rik	3.89765	328963
C230012O17Rik	3.89064	319564
Scn3b	3.88435	235281
Btc	3.86721	12223
Iqgap3	3.86286	404710
Fcrlb	3.86153	435653
Gm42190	3.83907	105247006
4833422M21Rik	3.83828	75768
Ccr1	3.83791	12768
Gm2396	3.83603	105245043
Tchh	3.83596	99681
Ccdc68	3.83536	381175
Gm25965	3.83536	115486234
Zcchc12	3.83483	72693
Gm46818	3.83477	108168888
LOC115485637	3.83377
Gm50587	3.83373	108167450
Wfdc18	3.83354	14038
Gm40637	3.83196	105245144
Mcm10	3.8304	70024
Ccl4	3.82929	20303
Mir222	3.82861	723828
D930015M05Rik	3.82724	320507
Calhm4	3.81723	270711
Traf1	3.81143	22029
Uhrf1	3.7752	18140
Fanci	3.74804	208836
Gm46151	3.74239	108167718
Gpr84	3.7421	80910
G630025P09Rik	3.74192	74341
Gvin-ps1	3.73924	77700
Gtse1	3.7326	29870
Mybl1	3.70317	17864
H2bc12	3.70267	319184
Lyve1	3.70082	114332
Gm38411	3.69731	329711
3110082J24Rik	3.69599	433868
Stil	3.69491	20460
Mir7037	3.69223	102465628
Fancd2	3.67158	211651
Gm34173	3.65604	102637334
Xkr5	3.6534	319581
Vwa3a	3.65206	233813
-	3.64896
Tmem132b	3.64225	208151
Sema6b	3.63779	20359
Ska1	3.63672	66468
Polq	3.63022	77782
Exo1	3.61319	26909
Trip13	3.56898	69716
Glyatl3	3.56327	435528
Csf1r	3.56233	12978
Art2a	3.5619	11871
Miat	3.56129	330166
Kcnh3	3.55666	16512
Syt7	3.55285	54525
Rmi2	3.55242	223970
Fam83c	3.55232	71405
Gm16976	3.54944	102637302
4930579C12Rik	3.54795	319213
Gm46567	3.54744	108168307
LOC118567462	3.54575
Dusp15	3.54534	252864
Creg2	3.54434	263764
Itpka	3.54163	228550
Cenph	3.53898	26886
4930471E19Rik	3.53876	74912
Cdca5	3.52969	67849
Gm9875	3.51803	105244085
Gm13073	3.51761	105247217
Ticrr	3.51609	77011
Ltbp2	3.51202	16997
Tnfsf11	3.51125	21943
Tnn	3.49778	329278
Kcnj15	3.49408	16516
Gap43	3.4925	14432
Trpm2	3.48718	28240
LOC118567969	3.48515
Aurkb	3.46815	20877
Gm35636	3.46793	102639289
Gm38477	3.46724	102635349
Gm4107	3.46646	100042916
Cldn2	3.46427	12738
Siglec1	3.46351	20612
Lingo4	3.46232	320747
Rtbdn	3.46212	234542
Brca1	3.46088	12189
Angptl4	3.44928	57875
Gvin1	3.44711	74558
Top2a	3.43728	21973
Bmncr	3.41344	102633923
Gm34417	3.40353	102637663
LOC118568735	3.40048
Cdh5	3.39285	12562
Gm46152	3.39074	108167719
Acap1	3.36851	216859
Col18a1	3.36738	12822
Snora44	3.36239	100217418
Gm42113	3.35902	105246917
Cdhr1	3.35897	170677
Gm22061	3.35751	115487939
LOC118568223	3.35737
Tbx10	3.3564	109575
-	3.35622
LOC118568677	3.35588
Ccnd1	3.35431	12443
Gm41107	3.35057	105245695
LOC118568746	3.34977
Kif14	3.34467	381293
Nsl1	3.34231	381318
Neil3	3.33819	234258
Lilrb4a	3.33626	14728
LOC118567420	3.32909
LOC118568338	3.32734	118568338
Gm34719	3.3229	102638066
-	3.32282
Pbk	3.32001	52033
Gm13398	3.31831	102640749
-	3.31148
E2f7	3.3024	52679
Lypd6b	3.28948	71897
Mki67	3.28815	17345
Platr22	3.28691	100503474
Rad51ap1	3.28541	19362
Ckap2l	3.28097	70466
Ndst3	3.27832	83398
Troap	3.26538	78733
Mst1r	3.26239	19882
F2rl2	3.25179	14064
Bub1	3.2477	12235
Gm36493	3.24654	102640430
H3c10	3.24091	319152
Gm32443	3.24087	102634994
Gm46946	3.23892	108169123
Pik3r5	3.23839	320207
Gm46229	3.23819	108167816
LOC118568254	3.23788
Hmga1b	3.22945	111241
Hmga1	3.21543	15361
Dlgap5	3.21127	218977
Cnga2	3.19042	12789
Gm11419	3.18614	102634309
Hmcn2	3.16667	665700
Slco4a1	3.16572	108115
Kcnma1	3.16091	16531
Siglecg	3.16023	243958
Cd74	3.15486	16149
Gm5459	3.15438	108168145
Kif20b	3.14575	240641
Car12	3.14538	76459
Cdc6	3.13543	23834
Oip5	3.12699	70645
Cep55	3.12501	74107
Mybl2	3.11741	17865
Ercc6l	3.11678	236930
Gm38925	3.11489	105242816
Spem1	3.11474	74288
Gm41030	3.09976	105245599
Melk	3.09835	17279
Pif1	3.0958	208084
Ncapg	3.08919	54392
Slco1a5	3.08576	108096
Bub1b	3.0792	12236
Knl1	3.07918	76464
Olfr810	3.06453
Ppbp	3.05764	57349
Crybg2	3.04927	230806
Erich2	3.01909	66748
Mastl	3.01826	67121
Gm32928	3.01428	102635641
Kif18b	3.01117	70218
Ccnb1	3.0085	268697
Ttk	3.00586	22137
Cenpe	3.00331	229841
Lrr1	3.00124	69706
Espl1	2.99579	105988
Smc2	2.9887	14211
Il15ra	2.9769	16169
Klf15	2.96943	66277
Chaf1b	2.96567	110749
Ces2c	2.96292	234671
Depdc1b	2.96134	218581
-	2.95725
C430002N11Rik	2.95165	319707
Chaf1a	2.94825	27221
Gm40453	2.93747	105244931
Kifc5b	2.93721	16580
Arhgap11a	2.93485	228482
Gm30927	2.93465	102632992
Brip1	2.93229	237911
Birc5	2.93191	11799
Tmie	2.93153	20776
Hmmr	2.9298	15366
Wwc1	2.92953	211652
Foxm1	2.92906	14235
Nek2	2.92722	18005
Slc36a2	2.92518	246049
Pask	2.92462	269224
Foxh1	2.92383	14106
Rnf165	2.92083
Gm6093	2.91344	619715
Coro2a	2.90842	107684
Col5a3	2.90749	53867
Gm32322	2.90732	102634830
Nfkbie	2.90682	18037
Eldr	2.90155	72735
Olfr809	2.90056
Hpse	2.88508	15442
Tnfrsf9	2.88378	21942
Esco2	2.88204	71988
Sgo1	2.87491	72415
Ube2c	2.87161	68612
Zwilch	2.8707	68014
Anln	2.87055	68743
LOC118567592	2.86891
Gm41428	2.86819	105246081
Gm34891	2.85993	102638293
Cdca2	2.85705	108912
Ncf4	2.85052	17972
Pclaf	2.85036	68026
Gbp5	2.83396	229898
Col17a1	2.83106	12821
2900060L22Rik	2.83097	102634502
Slfn2	2.82683	20556
D030025P21Rik	2.82456	100303738
Gm46900	2.82405	108169021
Gins2	2.82289	272551
Prr11	2.82222	270906
Rps12-ps24	2.82151	671641
Elovl7	2.81956	74559
Il18rap	2.8168	16174
Syna	2.81115	214292
Shcbp1	2.8105	20419
Dscc1	2.80664	72107
-	2.80599
Gm8445	2.80257	667077
Nuf2	2.80141	66977
Ddias	2.79737	74041
Kif15	2.79544	209737
Cntnap4	2.79432	170571
1810053B23Rik	2.79376	69857
Cbln1	2.7911	12404
Fignl1	2.78803	60530
-	2.78125
Fbxo48	2.77754	319701
Rgs16	2.77616	19734
Gm36587	2.77463	102640551
Pkmyt1	2.76961	268930
Ereg	2.75641	13874
Gm5256	2.75179	383528
Gm10822	2.75131	100038532
Dcst1	2.75094	77772
Rad54l	2.75063	19366
Aire	2.74718	11634
Aspm	2.74433	12316
Ska3	2.73872	219114
Prl2c3	2.73843	18812
Nxph4	2.73789	104080
Prl2c2	2.73597	18811
Aldh1l2	2.73438	216188
Il6	2.73036	16193
Lif	2.72734	16878
Efcab11	2.72435	78767
Ndc80	2.72014	67052
Ptges	2.71547	64292
Timeless	2.71452	21853
Dctd	2.69882	320685
Serpine1	2.69235	18787
Sspo	2.69198	243369
Cxcl5	2.6899	20311
Slc2a9	2.68651	117591
Clspn	2.68408	269582
-	2.68407
Arhgap9	2.67993	216445
Tk1	2.6755	21877
Depdc1a	2.65533	76131
Prg4	2.6538	96875
Zbp1	2.65201	58203
Acod1	2.64944	16365
Gm28321	2.64605	102633780
Trim66	2.64289	330627
Erfe	2.64081	227358
Knstrn	2.62288	51944
Cxcl1	2.62104	14825
Gm40783	2.62061	105245308
-	2.61495
Gm46565	2.61021	108168305
Cenpm	2.6019	66570
Ccna2	2.59859	12428
Spdl1	2.59858	70385
Gm32600	2.59338	102635203
Recql4	2.59317	79456
Spag5	2.58952	54141
Cdc25c	2.58832	12532
Dusp6	2.58621	67603
Slfn4	2.58605	20558
Kifc1	2.58118	100502766
4930431P03Rik	2.5805	73895
Traip	2.57674	22036
Cenpi	2.5745	102920
Mgat4a	2.57355	269181
Grem1	2.57151	23892
4930558J18Rik	2.56954	75323
Eme1	2.56659	268465
Fam110c	2.56531	104943
Ecscr	2.56381	68545
Hivep3	2.56111	16656
Ect2	2.55899	13605
Podn	2.55869	242608
Ankrd66	2.55662	100043332
Chtf18	2.5561	214901
Sox30	2.54654	214105
Pimreg	2.53666	109212
Slc7a11	2.53305	26570
Haspin	2.53186	14841
Gm35507	2.53065	102639119
Fgf1	2.52952	14164
Kif23	2.52422	71819
Oas3	2.523	246727
Fosl1	2.51934	14283
Ckap2	2.51921	80986
Lck	2.51868	16818
Kif11	2.51805	16551
Atp8b4	2.51718	241633
4930405O22Rik	2.51641	414079
Vill	2.51058	22351
Vcam1	2.50897	22329
Adm2	2.50705	223780
Cdca8	2.50632	52276
Kif20a	2.50456	19348
Ptger2	2.50201	19217
Camp	2.50127	12796
Gm34426	2.4984	102637675
Gm29539	2.48815	102634275
Gm42759	2.47423	115490197
LOC118568782	2.47303
Il1rl1	2.46981	17082
Gm4425	2.46897	100043416
Prss46	2.46884	74306
Mtfr2	2.46877	71804
Mmp3	2.46651	17392
Gvin2	2.46562	100042856
-	2.46494
Rarres2	2.46284	71660
Raet1d	2.46229	56554
Cenpa	2.45238	12615
Hmga2	2.45177	15364
Tmem171	2.44895	380863
Bcat1	2.44779	12035
Plk1	2.44709	18817
Gm42346	2.44251	105247207
Spi1	2.4389	20375
Grpr	2.4377	14829
Gm5616	2.43423	434401
Gm51785	2.43322	115487426
Itpripl1	2.43058	73338
Kif2c	2.42799	73804
Gm30873	2.42796	102632922
Neurl1b	2.4273	240055
Adrb3	2.42532	11556
Pgf	2.41325	18654
Ptgs2os2	2.40988	102639566
Mxd3	2.407	17121
Cyp26b1	2.4039	232174
Ccnb2	2.40371	12442
Trib3	2.40088	228775
Tpx2	2.38727	72119
Spc25	2.36992	66442
Psrc1	2.36299	56742
Lig1	2.35958	16881
Il2rg	2.35358	16186
Nusap1	2.34836	108907
Gm5424	2.348	432466
Nfkbia	2.34466	18035
Aunip	2.34278	69885
Dtl	2.3416	76843
Mir221	2.33595	723827
Gm30474	2.3322	102632387
Egr2	2.32953	13654
Tgm1	2.32766	21816
LOC118568658	2.32666
Gm2446	2.32545	100039830
Diaph3	2.32507	56419
Gm11725	2.32478	100503754
Gm12322	2.32436	102632842
Arhgef28	2.32146	110596
Kif4	2.32045	16571
Slc10a6	2.3184	75750
Serping1	2.31584	12258
Chd5	2.31331	269610
Apobr	2.31282	171504
Tfcp2l1	2.31227	81879
Gm35048	2.31225	102638497
Gm36918	2.30623	102640989
Incenp	2.3049	16319
Asf1b	2.3027	66929
Gm40378	2.30099	105244844
Tnc	2.30051	21923
Rad51	2.30042	19361
Gm9347	2.29774	668771
LOC118567597	2.28999
Gipr	2.28703	381853
Cdca3	2.27965	14793
Gstt1	2.27462	14871
Aurka	2.27162	20878
Gm30408	2.26384	102632296
Diras2	2.25692	68203
Nanos1	2.25187	332397
Il27ra	2.2516	50931
Lipn	2.25119	70166
Mogat1	2.25048	68393
Mcm3	2.24594	17215
Gm7600	2.24401	665363
Steap1	2.23574	70358
Mms22l	2.2341	212377
Aicda	2.22933	11628
Tcf19	2.2293	106795
Mrc1	2.22728	17533
Gm36486	2.22652	102640422
LOC118568781	2.22612
Oas2	2.22313	246728
Ripply1	2.21932	622473
Gm41453	2.21534	105246111
Gm40109	2.21517	105244515
Igsf9	2.20869	93842
Npas4	2.201	225872
Irf5	2.19733	27056
Gm31111	2.195	102633233
Ptprn	2.19144	19275
Mt2	2.19011	17750
Vxn	2.18865	76982
Gm39913	2.1871	105244272
Hells	2.18621	15201
Ankle1	2.18424	234396
Oit3	2.18024	18302
Tbx3os1	2.17999	100039542
Wnt7b	2.17928	22422
Slfn9	2.17912	237886
Sgo2a	2.17637	68549
Gbp2	2.17596	14469
Gbp4	2.17345	17472
Gm14276	2.17317	668943
Wdhd1	2.17071	218973
2810408I11Rik	2.16371	69941
Gm41829	2.16072	105246555
Rad18	2.15417	58186
Cip2a	2.15171	224171
Plekhs1	2.15113	226245
-	2.14899
Cenpf	2.14746	108000
Fam83d	2.14164	71878
Usp43	2.14101	216835
Ankrd2	2.14088	56642
Mis18a	2.13184	66578
Serpina3i	2.13172	628900
Mrvi1	2.12232
Tagln2	2.11571	21346
Gm52550	2.115	115489512
Gm10804	2.11115	100038525
Gm36582	2.11002	102640545
C230034O21Rik	2.10595	102632538
Gpc4	2.10341	14735
Gm19498	2.10298	115487213
Garem2	2.10221	242915
n-TYgta6	2.09868	102467397
Cenpk	2.09812	60411
Trib2	2.08871	217410
Kif22	2.08863	110033
Gen1	2.08322	209334
Ncapg2	2.08237	76044
Gas2l3	2.08236	237436
Wdr66	2.08128
Gm15850	2.07619	329253
Gm34992	2.07475	102638421
Gm30327	2.07373	102632187
Ace	2.07125	11421
Pdxk-ps	2.07085	435518
Ccne1	2.06832	12447
Pmch	2.06726	110312
Dcn	2.06676	13179
Gm31291	2.06062	102633475
Chek1	2.05687	12649
Myo1b	2.05552	17912
Nipal1	2.05302	70701
Trim43c	2.05222	666731
Gm31070	2.04985	102633178
Cth	2.0489	107869
Adamts4	2.03526	240913
Krt19	2.03448	16669
Podxl	2.03185	27205
Zgrf1	2.03093	71643
Catip	2.02939	241112
Dhfr	2.02367	13361
BC055324	2.02175
Map2k6	2.01253	26399
Kcnk2	2.00172	16526
Zc3h12d	2.00099	237256
Gm35239	1.99761	102638750
Pde1c	1.99539	18575
Gm33788	1.98975	102636825
Gm6049	1.98574	606512
Gm40007	1.98284	105244388
Trim43b	1.98168	666747
Slco1a6	1.97824	28254
Bard1	1.97407	12021
Mad2l1	1.97236	56150
Fancb	1.96859	237211
Oacyl	1.968	319888
Ncaph	1.96735	215387
Plaur	1.96569	18793
Adamts14	1.95589	237360
Ero1a	1.95539	50527
Rtn4rl2	1.95251	269295
Disp2	1.95188	214240
Wdr90	1.95163	106618
Kctd11	1.94538	216858
LOC118568032	1.9451
Blm	1.94272	12144
Acat3	1.93845	224530
Rnf125	1.93799	67664
P2rx3	1.93705	228139
Tacc3	1.93655	21335
Rasgef1b	1.93468	320292
Susd1	1.93024	634731
Wnt5b	1.92709	22419
Pkn3	1.92457	263803
Tubb3	1.92245	22152
Spry4	1.92042	24066
Pla2g7	1.91906	27226
-	1.9175
Gm5454	1.91519	432800
Stmn1	1.9093	16765
LOC115488151	1.90579
Map7	1.90294	17761
Gstp2	1.89773	14869
Gm51487	1.89709	115486529
Gm34159	1.8941	102637315
Mapk11	1.89111	19094
Ier3	1.88867	15937
LOC115487216	1.88844
Pttg1	1.88661	30939
Psat1	1.88281	107272
Tmem95	1.8805	100503361
Icam5	1.87868	15898
Gas7	1.87814	14457
Jak2	1.87769	16452
Cks1b	1.8741	54124
Fanca	1.8739	14087
Cenpu	1.86637	71876
Srgap1	1.86322	117600
Krt14	1.86266	16664
Socs3	1.86091	12702
Atad5	1.86076	237877
Pnldc1	1.859	240023
Fsbp	1.85737	100503583
Cdc20	1.85187	107995
Gm35534	1.84882	102639154
Pde4b	1.84629	18578
Gm14636	1.84578	100503338
Rad54b	1.84414	623474
Wscd2	1.83549	320916
Ccl7	1.83414	20306
-	1.83156
Serpinb9g	1.82969	93806
Gm41144	1.82803	105245745
Ulk4	1.82732	209012
Acvrl1	1.82347	11482
Gm46045	1.81599	108167540
2700099C18Rik	1.81343	77022
Mmd	1.81281	67468
Ang2	1.80873	11731
Rhbdl3	1.80792	246104
Ppm1h	1.80689	319468
2610528A11Rik	1.80624
Ube2t	1.80467	67196
LOC118568702	1.80262
Gm36547	1.79991	102640503
Asns	1.7998	27053
Fxyd5	1.79037	18301
Apoh	1.78519	11818
Csf1	1.78069	12977
Fbxo5	1.77769	67141
Cd300lb	1.77721	217304
Gm46408	1.7757	108168075
Cort	1.775	12854
Dpf1	1.77154	29861
1700025G04Rik	1.77112	69399
Arhgap45	1.76386	70719
Stmn2	1.7621	20257
Tmem176a	1.761	66058
Btla	1.75522	208154
-	1.75517
Gbp3	1.75238	55932
Apln	1.75142	30878
Dusp9	1.75046	75590
Inhba	1.74713	16323
Adam8	1.74648	11501
Gbp2b	1.74515	14468
Wt1	1.74437	22431
Ltc4s	1.74163	17001
Ccdc18	1.74077	73254
Spn	1.73958	20737
Tube1	1.73476	71924
Lipg	1.73428	16891
Prdm11	1.73153	100042784
Acp5	1.73126	11433
Stc1	1.72814	20855
Tmem176b	1.72236	65963
Cdr2l	1.72122	237988
Cx3cl1	1.71989	20312
Mcm8	1.71878	66634
Dsn1	1.71552	66934
-	1.71066
Timp1	1.70322	21857
Gm36756	1.69875	102640764
S1pr3	1.69503	13610
Dnah6	1.6895	330355
Serpina3m	1.68889	20717
Il13ra1	1.68857	16164
Cemip	1.68791	80982
Ccr7	1.68506	12775
Ccl8	1.6839	20307
Gm15742	1.68259	102636516
Spire2	1.68249	234857
Dennd2d	1.67875	72121
Cit	1.67396	12704
Chac1	1.66921	69065
Gm42225	1.66907	105247049
LOC118568596	1.66843
-	1.66597
D430020J02Rik	1.66578	319545
AU020206	1.663	108167440
Pcolce2	1.66058	76477
Abcb1a	1.65922	18671
Ptgs2os	1.65728	320019
Gm32364	1.65654	102634888
-	1.65609
Cbln3	1.65142	56410
Ccne2	1.6483	12448
Hjurp	1.64767	381280
Mcm2	1.64621	17216
Etv1	1.6461	14009
Cdkn3	1.64522	72391
4930405A21Rik	1.64424	74846
Gm41215	1.64004	105245825
Plscr1	1.63846	22038
Ptgs2	1.63691	19225
Gm40529	1.63665	105245015
Colec10	1.63647	239447
Gm45470	1.63526	108167529
Slc16a2	1.63374	20502
Plk4	1.63292	20873
Gm12227	1.63226	105244168
Ngf	1.63065	18049
Ugt1a7c	1.62978	394432
Tyms	1.62801	22171
Pear1	1.62353	73182
Slc39a14	1.62054	213053
A930001C03Rik	1.61938	319314
Limch1	1.61816	77569
Abcb1b	1.61785	18669
Serpina12	1.61157	68054
Adamtsl4	1.60896	229595
LOC118568369	1.60524
Pidd1	1.60498	57913
Gm41877	1.60493	105246610
Cotl1	1.60317	72042
Arhgef3	1.59936	71704
Ptgir	1.59848	19222
-	1.59756
Hhipl1	1.59705	214305
Lhx2	1.59702	16870
Trim40	1.59559	195359
Spp1	1.59354	20750
Cep128	1.59285	75216
Topbp1	1.59257	235559
Ccsap	1.59148	73420
Pck2	1.58991	74551
Gm44764	1.58942	108169140
Tnfrsf21	1.58908	94185
Gm7361	1.58548	664837
Lrp8	1.58436	16975
Snord89	1.58056	100217461
Fabp5	1.58004	16592
Siglec15	1.5767	620235
Mogat2	1.57515	233549
Grid1	1.57345	14803
Iglon5	1.57245	210094
Ifitm1	1.57183	68713
Zfp473	1.57017	243963
Lrrc8d	1.56884	231549
Ifi47	1.56793	15953
Ifi208	1.56717	100033459
Il4ra	1.56415	16190
Areg	1.56301	11839
Pold1	1.56214	18971
Gm33033	1.56167	115489541
Noct	1.55539	12457
D930048N14Rik	1.55358	97775
Dram1	1.55294	71712
Havcr2	1.55148	171285
Pfkfb1	1.5464	18639
-	1.54339
Serpina3g	1.54196	20715
Syk	1.541	20963
Mcm4	1.53981	17217
Shmt2	1.53486	108037
Pole2	1.53432	18974
Cyb561	1.53019	13056
Gm32605	1.52984	102635210
Pla2g4a	1.52734	18783
Clu	1.52619	12759
Gm15722	1.52579	105246008
Crh	1.52495	12918
Spata13	1.52078	219140
Gm17160	1.51915	115488189
Mis18bp1	1.51655	217653
Sod3	1.51125	20657
Ptpn5	1.51026	19259
Cnih2	1.50963	12794
Gm52807	1.50805	115490172
Ncapd2	1.50738	68298
Rab6b	1.50539	270192
Cp	1.50359	12870
Cd93	1.50277	17064
Fam228b	1.49692	207921
Gm32845	1.49602	102635537
Phf19	1.49534	74016
-	1.49478
Gm30233	1.49244	102632060
Cenpw	1.49197	66311
Gm6807	1.49107	627889
Radx	1.48809	102871
LOC118568517	1.48414
Gm35061	1.48233	102638517
Gmnn	1.47854	57441
Papss2	1.47752	23972
Gm51779	1.47688	115487417
1700012B09Rik	1.47678	69325
Tnfaip3	1.47593	21929
Cracd	1.4749	320827
Dck	1.47437	13178
Tmem74	1.47394	239408
Gm11476	1.47378	102634096
Rnf149	1.47363	67702
Tigd3	1.47176	332359
Tonsl	1.46606	72749
Psmb8	1.46581	16913
Hbegf	1.46514	15200
Palb2	1.46426	233826
Mthfd1l	1.46413	270685
Cd34	1.46337	12490
Cebpd	1.46337	12609
-	1.45934
Piwil4	1.45851	330890
Wnt6	1.45524	22420
Il13ra2	1.45406	16165
-	1.45219
Parpbp	1.452	75317
Rnf150	1.44978	330812
Dusp5	1.44603	240672
Atad2	1.4388	70472
Tlr2	1.43829	24088
Plekhn1	1.43612	231002
Gm31630	1.43393	102633924
Cks2	1.43333	66197
Gm35330	1.42894	102638869
Cdc45	1.4255	12544
Htr2a	1.42548	15558
Prkg2	1.42451	19092
Ecm1	1.42353	13601
Cish	1.4231	12700
Micall2	1.42041	231830
-	1.41985
Gm30042	1.41876	102631796
Gm38585	1.41735	102641931
Gprin2	1.4131	432839
Syt12	1.41188	171180
Gm19557	1.41111	100503104
Lipc	1.40841	15450
Racgap1	1.4083	26934
-	1.40813
Gm10634	1.4062	100039674
Prc1	1.406	233406
Ly75	1.40597	17076
-	1.40583
Gbp9	1.40549	236573
Gpr20	1.40399	239530
Acvr1b	1.40374	11479
H2-K1	1.40057	14972
Gjb5	1.39954	14622
Galnt18	1.39693	233733
Rorc	1.39535	19885
Slc7a1	1.39291	11987
-	1.39187
Arntl2	1.39169
Ifi203	1.38923	15950
Gsdmd	1.38803	69146
Rfc5	1.38483	72151
Gbp7	1.3831	229900
Exoc3l	1.38194	277978
Ppm1j	1.37771	71887
Lgals3bp	1.37496	19039
Lmnb1	1.37274	16906
Brca2	1.36836	12190
Prim2	1.36641	19076
Ackr3	1.36482	12778
Adgrg2	1.36417	237175
Tjp2	1.36402	21873
Slc2a6	1.36386	227659
C1rb	1.36379	667277
Cdc7	1.36066	12545
Cdk6	1.35981	12571
Shbg	1.35951	20415
Tiam1	1.35923	21844
Itgb3	1.35793	16416
Sdc3	1.35778	20970
2810408A11Rik	1.35772	70419
Gm36496	1.35676	102640433
Ap1s3	1.35366	252903
Pola1	1.34761	18968
Gm38563	1.34575	102641552
Gm17455	1.34548	100302688
4933411K16Rik	1.34347	66765
Zfpm2	1.34212	22762
Plat	1.34007	18791
-	1.33947
Ddx60	1.33802	234311
Gm2115	1.33344
Prim1	1.33335	19075
Gjb3	1.32959	14620
Siglecf	1.32547	233186
LOC118568333	1.3215
Gda	1.31975	14544
-	1.31884
Prkar2b	1.31436	19088
Sybu	1.31238	319613
Fen1	1.31195	14156
Gm39069	1.31171	105243028
Gm36715	1.3115	102640713
Map3k5	1.31103	26408
Gm30074	1.30972	102631843
Apobec1	1.30815	11810
Cdk1	1.30802	12534
Ncapd3	1.30769	78658
Gm35266	1.30595	102638784
Ulbp1	1.30582	77777
Cd44	1.30335	12505
N4bp3	1.30309	212706
Gm34744	1.30298	102638099
Gm46046	1.30218	108167541
Adora2a	1.30126	11540
Amigo2	1.3004	105827
2810408B13Rik	1.29895	76371
Gm16174	1.29769	102638408
Gm17828	1.29738	100384882
Stc2	1.29673	20856
Stap2	1.29204	106766
Cep192	1.29145	70799
Gm11425	1.2905	102635048
Orc1	1.28801	18392
Il1rap	1.28688	16180
Cd27	1.28664	21940
Junos	1.28583	230451
Aldh18a1	1.28405	56454
9530053A07Rik	1.28318
Hap1	1.2813	15114
-	1.28053
Gm11958	1.27896	102638371
AI839979	1.27776	100740
Trp53cor1	1.27677	100504267
Cdsn	1.27656	386463
Klf10	1.27625	21847
Gm9294	1.27585	668668
Usp17la	1.27496	13531
Hcn2	1.27284	15166
Cntnap1	1.27188	53321
Slc9a5	1.26899	277973
Cenpn	1.26761	72155
Slc12a5	1.26758	57138
Jpt2	1.26532	52009
Tm4sf1	1.26438	17112
Golm1	1.26309	105348
Gpsm3	1.2575	106512
-	1.25641
Ccnd2	1.25557	12444
2610203C22Rik	1.25276	72481
Gm31619	1.25266	102633905
Gm13461	1.25137	625094
Ptpn22	1.2495	19260
Bahcc1	1.24742	268515
Sesn2	1.24617	230784
Gm5637	1.24528	434782
Nrm	1.24121	106582
Fam71f2	1.24082
Sbno2	1.24051	216161
Mnd1	1.24039	76915
Sardh	1.23637	192166
Bcl3	1.23607	12051
Arpc1b	1.23445	11867
F11r	1.2311	16456
Itgb4	1.23055	192897
Gcnt2	1.23011	14538
Atp1a3	1.22788	232975
Gm26682	1.22723	102637682
Gjb4	1.22689	14621
Acy3	1.22611	71670
Spag4	1.22487	245865
9330159M07Rik	1.22462	319673
Ifitm3	1.21927	66141
Slc1a2	1.21867	20511
Htr1b	1.2181	15551
Pdgfb	1.21698	18591
H2-T10	1.2161	15024
Gprc5d	1.20957	93746
Ednra	1.20944	13617
LOC118567995	1.20882
Gdf15	1.20786	23886
Nfkb2	1.20584	18034
Myc	1.20498	17869
Pcdhga8	1.20482	93716
Dcbld2	1.20463	73379
Fam107a	1.20432	268709
Tapbp	1.20348	21356
Wdr62	1.20318	233064
Nek6	1.20229	59126
Gm28913	1.20227	102631674
Ank3	1.2014	11735
Gm51543	1.2005	115486890
Stx11	1.2004	74732
Gm28809	1.1969	115490433
Gm36591	1.19683	102640555
Rtkn2	1.19548	170799
Suv39h1	1.19527	20937
Gm46809	1.1952	108168876
2900057B20Rik	1.19509	73009
Nrg1	1.19469	211323
Gm16938	1.19374	330599
Gins1	1.19113	69270
Ptprj	1.19101	19271
Gata3	1.1894	14462
Gm42226	1.18935	105247050
LOC115489589	1.1873
Mir100hg	1.18642	73144
Strbp	1.18319	20744
Rcn1	1.18171	19672
G930009F23Rik	1.18166	100038726
Neurl3	1.18118	214854
Reep4	1.18094	72549
Acpp	1.18027
Pcdhgc5	1.17863	93708
Tubb5	1.17645	22154
Mfsd13a	1.17612	75146
Sema4d	1.17488	20354
Adgra2	1.17298	78560
Gpr63	1.17059	81006
Gm30271	1.16777	102632114
Ifi211	1.16679	381308
6530402F18Rik	1.16562	76220
Gbp6	1.16534	100702
Wnt11	1.16524	22411
Gm34982	1.16477	102638405
Glipr2	1.16447	384009
Rnd1	1.16353	223881
Smox	1.16284	228608
Phf11b	1.16135	236451
Tnfrsf23	1.16044	79201
LOC118568508	1.16043
Rgs20	1.16043	58175
A630089N07Rik	1.1599	320586
Slc43a3	1.1595	58207
Mcm7	1.15898	17220
-	1.15895
C230062I16Rik	1.15779	625421
Pycr1	1.15569	209027
LOC118567336	1.15497
Gm13816	1.15317	105244235
Fmn2	1.15311	54418
Frmd4b	1.151	232288
2610037D02Rik	1.15088	70040
Cdh23	1.15059	22295
H2-Q4	1.14977	15015
Ada	1.14924	11486
Phgdh	1.14861	236539
2610524H06Rik	1.1483	330173
Myof	1.14802	226101
Ttc39c	1.14729	72747
Dnase1l3	1.14194	13421
Pcdh1	1.14114	75599
Fndc5	1.13975	384061
Adcy3	1.13949	104111
Spidr	1.13606	224008
AI506816	1.13385	433855
Dgat2	1.13311	67800
Slc4a11	1.13038	269356
Lgals9	1.12707	16859
Loxl4	1.12476	67573
Card14	1.12209	170720
Osbpl6	1.12036	99031
Fam111a	1.11905	107373
Ptprv	1.11846	13924
Gm33272	1.11353	102636107
Cars	1.11331
Arhgap33	1.11241	233071
Sfxn2	1.11131	94279
Tns4	1.10823	217169
Nlrp4e	1.10801	446099
Gm6650	1.10701	626067
4930447F24Rik	1.10536	76873
Rbl1	1.10436	19650
Slc7a5	1.10317	20539
Gm7367	1.1031	664849
Med18	1.10211	67219
Gm49249	1.10196	545086
Lamb1	1.10144	16777
Ctps	1.10092
Limk1	1.10056	16885
Gch1	1.09839	14528
Pcdhgb2	1.09687	93700
A730008H23Rik	1.09568	212427
Rnf213	1.09536	672511
Gm6682	1.09352	626534
Mdc1	1.09111	240087
4930581F22Rik	1.08985	78934
Prag1	1.08879	244418
A630034I12Rik	1.0886	329790
Foxl1	1.08846	14241
Calhm5	1.08733	103511
Exoc3l4	1.08711	74190
Mndal	1.08664	100040462
Adamts9	1.08634	101401
Arhgap19	1.08451	71085
Rhov	1.08445	228543
Arhgap22	1.08377	239027
C1s2	1.08324	317677
Hmgb2	1.08195	97165
9430037G07Rik	1.07953	320692
Degs2	1.07899	70059
Tdrkh	1.07884	72634
Peak1os	1.07834	102633516
Gcnt4	1.07763	218476
Lamc3	1.07568	23928
-	1.0754
Tor4a	1.0748	227612
Il7	1.07302	16196
Ifi202b	1.07186	26388
Gstt3	1.07103	103140
Zpld1	1.07095	239852
Ptrh1	1.07038	329384
Vars	1.07009
LOC118567690	1.07008
Sdc4	1.0672	20971
Rab39b	1.06196	67790
Dlx3	1.06142	13393
Ext1	1.06064	14042
Kif21b	1.0562	16565
Dbf4	1.05613	27214
Dhrs9	1.05586	241452
Lrrc75b	1.05452	192734
Gm51971	1.05445	115487965
Arrb1	1.05431	109689
LOC115485728	1.05402
Nod2	1.05107	257632
Igf2bp2	1.05037	319765
Hivep1	1.05007	110521
Map3k1	1.04932	26401
Psph	1.04928	100678
Oaf	1.0479	102644
Mbd4	1.0476	17193
Rin1	1.04738	225870
Asap2	1.04684	211914
Tnip1	1.045	57783
Ikbke	1.04466	56489
Gm31214	1.0427	102633373
Alox5ap	1.04179	11690
Bsn	1.04107	12217
Apc2	1.04034	23805
Golt1b	1.03906	66964
Shroom3	1.03854	27428
Tnfrsf22	1.03767	79202
Rbpj	1.03714	19664
Prex1	1.03628	277360
Gm46358	1.03351	108168009
Pdpn	1.03267	14726
Mcub	1.03249	66815
Tbc1d31	1.03188	210544
Csgalnact1	1.03138	234356
Rtel1	1.03003	269400
Sfrp1	1.02976	20377
Oas1b	1.02939	23961
-	1.02848
Scarb1	1.02804	20778
Parp14	1.02797	547253
Zfp429	1.02786	72807
Ampd3	1.02728	11717
Myo1h	1.02714	231646
Spc24	1.0267	67629
H2-M3	1.02639	14991
Fas	1.02526	14102
Aaas	1.02343	223921
Rnf19b	1.0222	75234
Rcl1	1.02177	59028
Hmx2	1.02047	15372
Tvp23a	1.01928	383103
Mtbp	1.01802	105837
Alcam	1.01757	11658
Sema6d	1.01747	214968
Gm36117	1.01527	102639918
Slc7a4	1.01433	224022
Fignl2	1.01425	668225
Etv5	1.01201	104156
Srd5a1	1.01171	78925
Ifnar2	1.01036	15976
Nid1	1.01003	18073
Dhh	1.0071	13363
Blnk	1.00652	17060
Krt80	1.00599	74127
Slc22a4	1.00479	30805
Tnfrsf18	1.00476	21936
Recql	1.00398	19691
Septin6	1.00371	56526
Trim56	1.00272	384309
AI413582	0.999778
Gm52502	0.998433	115489439
Tedc1	0.997976	104732
4921525O09Rik	0.997135	74050
Gm6166	0.997135	101056162
4930579G24Rik	0.996301	75939
Itpripl2	0.995141	319622
Relb	0.994672	19698
Osmr	0.993004	18414
Rbbp8	0.992359	225182
Actr3b	0.98636	242894
Gnb4	0.986175	14696
Mfsd10	0.984153	68294
Gm46386	0.984132	108168045
Sema4g	0.983316	26456
Ggta1	0.981062	14594
Tril	0.980701	66873
Sgms2	0.979995	74442
Abcc1	0.977383	17250
Slc16a11	0.976999	216867
Gm41556	0.97631	105246248
Nnat	0.975711	18111
Capn11	0.975333	268958
-	0.974071
Gsap	0.971939	212167
Bst2	0.971192	69550
Naaa	0.969755	67111
Hgf	0.969588	15234
Gnptab	0.969318	432486
Nlrc5	0.969014	434341
LOC118568000	0.96852
B4galt5	0.968357	56336
LOC118567636	0.968252
Epha2	0.967574	13836
Lin54	0.966238	231506
Unc13a	0.966211	382018
Poc1a	0.965395	70235
Arl4c	0.965294	320982
Lmnb2	0.964991	16907
Morrbid	0.964297	100043424
Myh13	0.963455	544791
Isyna1	0.960886	71780
Ppef2	0.960132	19023
Slc25a10	0.959969	27376
Brip1os	0.959683	74038
Snora2b	0.957545	100217416
Jak3	0.957514	16453
Ccdc88b	0.95567	78317
Ptprs	0.955603	19280
Piezo1	0.955324	234839
Map3k6	0.955055	53608
Chst2	0.95427	54371
Il10rb	0.9516	16155
Ankrd1	0.948996	107765
Itgb2	0.948133	16414
Haus6	0.947413	230376
Kcnn4	0.946712	16534
E2f1	0.946457	13555
Raet1e	0.946143	379043
Dnmt1	0.945472	13433
Smad7	0.945319	17131
Prkcd	0.943269	18753
Krt7	0.942501	110310
Cbarp	0.942017	100503659
Fn3k	0.940375	63828
Camk1d	0.940057	227541
Lingo3	0.93998	237403
Nemp1	0.938073	210035
Arl14ep	0.938069	212772
Jakmip1	0.937704	76071
A4galt	0.937385	239559
Gm46741	0.935076	108168756
Pabpc1	0.934368	18458
Gsto2	0.934043	68214
C1s1	0.933962	50908
Chrdl1	0.932609	83453
Nptxr	0.930694	73340
Flnb	0.92241	286940
Abcc4	0.921365	239273
Slc39a10	0.920887	227059
Rap1gap	0.919815	110351
Acsl5	0.919182	433256
Lacc1	0.918915	210808
Ror2	0.918075	26564
Junb	0.916613	16477
Gpr35	0.916578	64095
Pign	0.916427	27392
Lhfpl2	0.915663	218454
Cenpt	0.914171	320394
Dnajc9	0.914015	108671
Tnfaip8	0.913847	106869
Galnt6	0.913478	207839
Gm40768	0.912872	105245292
Gm33480	0.912662	102636405
2010204K13Rik	0.911716	68355
Vegfc	0.910993	22341
Sqor	0.909642	59010
S1pr1	0.909595	13609
Ubald2	0.908837	319370
Usp44	0.907667	327799
Cenpl	0.90731	70454
Efna3	0.907125	13638
Klhl25	0.90656	207952
Acot7	0.9057	70025
Glce	0.904862	93683
Aars	0.904575
Slc1a5	0.904573	20514
Cspg4	0.904427	121021
Capg	0.904308	12332
Cept1	0.903978	99712
E2f8	0.902369	108961
F830016B08Rik	0.901729	240328
Tbc1d9	0.90132	71310
Dnph1	0.899025	381101
Dpy19l1	0.897736	244745
Triobp	0.897644	110253
Gm39860	0.897452	105244212
Clip2	0.896882	269713
Ddah1	0.896342	69219
Layn	0.895128	244864
Igsf8	0.894556	140559
Serpina3n	0.893814	20716
Ezr	0.893711	22350
Ttf2	0.892703	74044
Ccdc14	0.891583	239839
Garnl3	0.891039	99326
Kcnc2	0.889166	268345
A930004D18Rik	0.888499	77940
Loxl3	0.888318	16950
Nectin1	0.886255	58235
2210010C04Rik	0.886137
Cdc25b	0.883665	12531
Snai1	0.883035	20613
Eml1	0.882684	68519
Arhgef4	0.88103	226970
Kif18a	0.880599	228421
9430015G10Rik	0.880395	230996
Nxph3	0.880021	104079
Traf5	0.878413	22033
Sema4a	0.877993	20351
Sh2d4b	0.877253	328381
Zfp862-ps	0.877243	58894
Nt5e	0.877004	23959
Hilpda	0.87684	69573
Lxn	0.875806	17035
Cenps	0.875065	69928
Gm10240	0.87435	100503563
Ptgr1	0.874029	67103
Src	0.873216	20779
Ptpre	0.873053	19267
LOC115487221	0.872296	115487221
Pyroxd1	0.871562	232491
Mab21l3	0.871306	242125
-	0.869092
Rrad	0.869087	56437
Syne2	0.868838	319565
Tnfrsf11b	0.867297	18383
Atcay	0.866884	16467
Fyb2	0.866792	242594
Slc39a11	0.866746	69806
Gm13807	0.86641	639658
-	0.866345
Ece1	0.866304	230857
Gm15682	0.866066	108169053
Slfn3	0.864131	20557
Sass6	0.863826	72776
Cdca7	0.863068	66953
Lrrc8c	0.862395	100604
Erap1	0.862158	80898
Vrk1	0.861562	22367
Vwf	0.860748	22371
Gm13889	0.860064	620695
Itpr3	0.859296	16440
Suv39h2	0.857159	64707
LOC115489593	0.855646
LOC118567707	0.852396
Rbm3-ps	0.851343	100043257
Mybpc2	0.849612	233199
Ifi204	0.849608	15951
Tmppe	0.848855	100504715
Limd2	0.848123	67803
Tcp11x2	0.84738	71841
Fam3c	0.846886	27999
Abhd17c	0.84667	70178
Gm32219	0.846582	102634692
Hmgb3	0.845926	15354
Shc4	0.844894	271849
Xxylt1	0.844666	268880
Adamtsl3	0.844263	269959
Cep152	0.844181	99100
Mcm6	0.84417	17219
Sgcd	0.843835	24052
Tnfrsf10b	0.843106	21933
-	0.841997
Dact2	0.841632	240025
Itprip	0.839471	414801
Sdc1	0.838222	20969
Ndc1	0.838116	72787
LOC118568315	0.837938
Psmb10	0.837689	19171
Gm7665	0.835712	665509
Arsj	0.831127	271970
Atp10a	0.830982	11982
Gm52251	0.830461	115488645
Fam177a2	0.829138	100101807
Zc3hav1	0.828113	78781
Gprc5c	0.828107	70355
Zfp467	0.827932	68910
Pop1	0.827197	67724
Pcna	0.826239	18538
-	0.826039
Ak5	0.825659	229949
LOC118568450	0.82505
Arnt2	0.824942	11864
Ctrb1	0.824241	66473
LOC118568137	0.823471
Tyro3	0.821852	22174
Cchcr1	0.817819	240084
Itgav	0.81703	16410
Enkd1	0.816713	102124
Pdzd7	0.814673	100503041
Itpk1	0.814105	217837
Dhx58	0.813295	80861
Slc19a1	0.813085	20509
Ccnf	0.812659	12449
Slc36a1	0.812607	215335
-	0.811718
Ehd1	0.8109	13660
Zbtb38	0.808133	245007
Zfp419	0.807729	102636026
Ung	0.807128	22256
H2-T-ps	0.805732	667803
Slc19a2	0.805287	116914
Zfp365	0.804057	216049
Gm11767	0.803604	102640451
Nectin2	0.802617	19294
Erdr1	0.801974
Pcdh18	0.801341	73173
Nup188	0.801316	227699
Sod2	0.80123	20656
Nup107	0.798898	103468
Igdcc4	0.797395	56741
Il12rb1	0.797312	16161
Cmtr1	0.795693	74157
Gpr137c	0.794852	70713
Cndp2	0.794839	66054
Oasl2	0.794526	23962
Slc7a2	0.794206	11988
Map6	0.794125	17760
Btbd17	0.793957	72014
Mlkl	0.79385	74568
Gpr17	0.793199	574402
Ulk3	0.793163	71742
Cenpo	0.790846	52504
Gm19500	0.79056	100503007
Rcc1	0.789946	100088
Fah	0.789714	14085
E2f2	0.787477	242705
Gdf5	0.786864	14563
Dut	0.78647	110074
Ado	0.785962	211488
Tspan4	0.784913	64540
Sh3bgrl3	0.784204	73723
Tnfaip2	0.783626	21928
Wars	0.781378
C1ra	0.780306	50909
Cc2d2a	0.778553	231214
Ifngr1	0.778034	15979
Uba7	0.777403	74153
F3	0.777382	14066
Cep162	0.776767	382090
Ddx11	0.77642	320209
Iigp1	0.774789	60440
Nup205	0.772111	70699
Pkp1	0.771862	18772
Xaf1	0.771752	327959
Dnah17	0.771226	69926
Gm33877	0.77019	102636944
Cd68	0.769958	12514
Dagla	0.769224	269060
Akna	0.76916	100182
Piga	0.767582	18700
Fbn1	0.76724	14118
Ankrd55	0.767106	77318
Rrm1	0.766027	20133
4933404O12Rik	0.765937	66752
Nr4a2	0.76464	18227
Col23a1	0.764331	237759
Smyd5	0.763692	232187
Hyal1	0.761226	15586
Tdg	0.760382	21665
Donson	0.760315	60364
Clic3	0.759838	69454
Ogfrl1	0.758879	70155
Prdm1	0.758136	12142
Impa2	0.757837	114663
Tmem151a	0.756628	381199
Plxnb2	0.755326	140570
Madd	0.755027	228355
Cep295	0.752207	319675
Gm30967	0.751901	102633048
Crybg3	0.751286	224273
Ugcg	0.750394	22234
Rab11fip1	0.750279	75767
Tecrl	0.750163	243078
Rfc4	0.748863	106344
Adamts7	0.748739	108153
Apol8	0.747798	239552
Lama5	0.747719	16776
Pi4k2b	0.744199	67073
Haus5	0.742962	71909
Plet1	0.74218	76509
Cd82	0.741481	12521
Pcna-ps2	0.741145	18540
Notch3	0.740838	18131
Dhrs1	0.740758	52585
Slc4a3	0.73882	20536
Ruvbl2	0.737858	20174
Gjc1	0.73624	14615
Tbx3	0.735727	21386
Mapre2	0.735555	212307
Gm19610	0.734815	102639958
Stac2	0.733939	217154
Gm3325	0.733175	100041420
Slc38a10	0.732284	72055
Dna2	0.730192	327762
Plxna1	0.729977	18844
Manba	0.728336	110173
Gm45968	0.726767	108167374
Ell2	0.726211	192657
Arid5a	0.726138	214855
G2e3	0.725775	217558
Col6a3	0.725322	12835
Dubr	0.724423	68190
Pafah1b3	0.724112	18476
Plvap	0.72319	84094
Dock5	0.723159	68813
Sh3bgrl2	0.723021	212531
Rgs10	0.722878	67865
Faah	0.722615	14073
Cep70	0.722389	68121
Mars1	0.721333	216443
Errfi1	0.721036	74155
Mthfd2	0.719772	17768
Mtmr7	0.718988	54384
Sirpa	0.718248	19261
Cmss1	0.717233	66497
Wdr76	0.716433	241627
Sh3kbp1	0.715816	58194
LOC118567379	0.715445
Iars	0.715102
Rem1	0.71458	19700
Epor	0.713825	13857
Tmem181a	0.713459	77106
Sestd1	0.712669	228071
Pla1a	0.712428	85031
Gm14002	0.711692	102638255
LOC118567736	0.711538
Gas2l1	0.711507	78926
Rfc3	0.710774	69263
Gm33162	0.709788	102635957
Lasp1	0.709636	16796
Trim47	0.709613	217333
Cdt1	0.708369	67177
Zswim6	0.707318	67263
Nomo1	0.707057	211548
Mymx	0.706811	653016
Selenoh	0.706464	72657
Tent5c	0.705091	74645
Smpdl3b	0.704494	100340
Niban1	0.70417	63913
Sfxn5	0.703468	94282
Slc37a3	0.702981	72144
S1pr2	0.702943	14739
Stk10	0.702846	20868
Prdx5	0.701815	54683
Rps27a	0.701267	78294
Plod3	0.70048	26433
Basp1	0.700159	70350
Cd276	0.69973	102657
Ctsz	0.699171	64138
Fat1	0.698948	14107
Cgas	0.697637	214763
Map4k4	0.697335	26921
Mt1	0.696867	17748
Cyp4f16	0.696275	70101
Myh10	0.696154	77579
Sipa1l2	0.695295	244668
Sox12	0.695269	20667
Chek2	0.69458	50883
Tuba1c	0.693954	22146
Prepl	0.693902	213760
Top1mt	0.693517	72960
Utp20	0.693295	70683
Zfp658	0.692869	210104
Slit2	0.692751	20563
Hat1	0.69247	107435
Adpgk	0.692135	72141
Extl1	0.69208	56219
Ckap4	0.691904	216197
Snhg15	0.691886	100041286
Prkcsh	0.691582	19089
Tubb4b	0.690894	227613
Itga6	0.689699	16403
LOC115489488	0.689675
Pfkp	0.689541	56421
Tnfaip8l1	0.688857	66443
Gm2694	0.688269	100040294
Pola2	0.688062	18969
Tapbpl	0.68492	213233
Reep6	0.684342	70335
Shroom4	0.684304	208431
Rangap1	0.683816	19387
Carhsp1	0.683601	52502
Vax2	0.681976	24113
Gm16386	0.681749	100042679
Gm32392	0.681627	102634923
Orai2	0.680915	269717
Glrx	0.680872	93692
Kcnn3	0.679578	140493
Zdhhc12	0.679222	66220
Foxs1	0.679197	14239
F2	0.679153	14061
Frat2	0.678581	212398
Il3ra	0.677496	16188
Ampd2	0.677159	109674
AW554918	0.67611	225289
Lmf2	0.674499	105847
Sipa1l3	0.674028	74206
Stat5a	0.673881	20850
Prodh	0.673834	19125
Vldlr	0.67324	22359
P4ha2	0.672639	18452
Hmox1	0.672613	15368
Clic1	0.671973	114584
Egfr	0.671721	13649
Uck2	0.671675	80914
Pcbp3	0.670813	59093
Gm35853	0.670204	102639573
Cdca7l	0.66915	217946
Adcy8	0.667631	11514
Sinhcaf	0.667471	56306
Slc44a3	0.666236	213603
Wnt10a	0.66601	22409
Hlcs	0.665603	110948
Irgm2	0.665508	54396
Ubb-ps	0.665074	218963
Gnaz	0.665009	14687
Colgalt1	0.664767	234407
Serpine2	0.663971	20720
Sting1	0.663436	72512
Apol9a	0.663296	223672
Smim3	0.663261	106878
Gpr176	0.663166	381413
Eif4ebp1	0.662736	13685
Rhbdf2	0.66272	217344
Adam17	0.662396	11491
Helz2	0.662343	229003
Cenpq	0.662294	83815
2310043M15Rik	0.661935	102633000
Sulf1	0.661042	240725
Dcbld1	0.66088	66686
Tsku	0.660558	244152
Axl	0.659973	26362
Rttn	0.659402	246102
Susd6	0.657441	217684
Irf1	0.657287	16362
Znrf1	0.656479	170737
Xrcc2	0.655539	57434
Ddr2	0.655128	18214
Gm32287	0.654561	102634786
Rnf128	0.654258	66889
Gstcd	0.65421	67553
Pfkfb3	0.65246	170768
5430416N02Rik	0.651974	100503199
Anxa9	0.651458	71790
Pim2	0.651274	18715
Eif5a2	0.6512	208691
Cers6	0.650497	241447
Ptk7	0.650145	71461
Klf5	0.650047	12224
Slc25a37	0.648322	67712
Ubash3b	0.648276	72828
Fam78b	0.647965	226610
Gm30259	0.647719	102632094
Plekhg3	0.647423	263406
Gm33153	0.647408	102635944
Gm20544	0.646632	102636262
Adm	0.646503	11535
Cubn	0.645929	65969
Zfp456	0.645788	408065
Magi1	0.645169	14924
Cd248	0.644989	70445
Nphp3	0.644556	74025
Zswim4	0.644165	212168
Alg8	0.644021	381903
Snx10	0.643784	71982
Msh5	0.643648	17687
Slbp	0.6436	20492
Gadd45b	0.64307	17873
Plekha3	0.642983	83435
Hhat	0.642218	226861
Slc6a9	0.640722	14664
Zfp446	0.640649	269870
Abca2	0.640105	11305
Ddit3	0.640043	13198
E030011O05Rik	0.639453	319859
1110059E24Rik	0.639245	66206
Tinf2	0.638986	28113
Ndrg1	0.638685	17988
2810030D12Rik	0.637151	78335
Gna12	0.636776	14673
Evi2a	0.636437	14017
Frmpd1	0.635414	666060
Plxna3	0.634172	18846
4930402H24Rik	0.633582
H2-Q1	0.633554	15006
Gli1	0.633553	14632
Rnf157	0.633517	217340
Fbln2	0.63024	14115
Gpd2	0.62908	14571
Npc2	0.628229	67963
Adnp	0.628102	11538
Rusf1	0.627761	233913
Adgrl1	0.627056	330814
-	0.626609
Lrp11	0.626079	237253
5730419F03Rik	0.625078	70537
Ssrp1	0.624568	20833
Nsun6	0.62418	74455
Ssbp4	0.623743	76900
S100a11	0.620861	20195
Cebpb	0.620598	12608
Nphp4	0.620148	260305
Mre11a	0.620106	17535
Slc20a2	0.619462	20516
Inava	0.619327	67313
Nans	0.619194	94181
Rps6ka4	0.618918	56613
Maff	0.616997	17133
Arhgef37	0.616991	328967
Xpot	0.616823	73192
Gopc	0.616216	94221
Pde2a	0.615991	207728
Slc11a1	0.614889	18173
Plk2	0.614842	20620
Ano8	0.613845	382014
Cdca4	0.613634	71963
P3h3	0.61293	14789
Prx	0.612037	19153
Myo19	0.611372	66196
Slc2a1	0.611363	20525
Nup155	0.610425	170762
Lrrfip1	0.609605	16978
Slc16a13	0.609389	69309
Exosc8	0.608582	69639
Skp2	0.607844	27401
Galk1	0.607446	14635
Rrm2	0.60679	20135
Gm10275	0.606059	19897
Syn1	0.605297	20964
Gm52771	0.604171	115490116
Htra2	0.602317	64704
Steap2	0.602086	74051
Ptbp1	0.602068	19205
Ifnar1	0.601818	15975
-	0.60161
Gls2	0.601172	216456
Ralgps1	0.601095	241308
Tbx18	0.599897	76365
Pard6g	0.59932	93737
Tmem106a	0.59919	217203
Fmnl2	0.59906	71409
Mboat1	0.598357	218121
Igf2r	0.598302	16004
Mosmo	0.598291	233812
Nr4a1	0.598197	15370
Apcdd1	0.597692	494504
Best1	0.597464	24115
Rpa2	0.597428	19891
Ddx58	0.597178
Dbn1	0.59705	56320
Slc41a1	0.596503	98396
Tnfsf9	0.595933	21950
Ap3m2	0.595467	64933
Spred3	0.595465	101809
Cldn12	0.595388	64945
Mdm1	0.595344	17245
Gars	0.595304
Ank2	0.595191	109676
Lrrk2	0.594968	66725
Tmem106c	0.594947	380967
Suclg2	0.594931	20917
Nadk	0.594768	192185
Fndc3b	0.594429	72007
Ccdc162	0.594054	75973
Magea9	0.593987	70696
Tmem189	0.593876
Slc3a2	0.592619	17254
Slco3a1	0.592277	108116
Stat3	0.591963	20848
Cad	0.591887	69719
Taf15	0.591639	70439
Vcan	0.59153	13003
Pgs1	0.591382	74451
Rabggta	0.591177	56187
Xylt2	0.590963	217119
Slc35c1	0.5906	228368
Nup43	0.590484	69912
Zfp217	0.58902	228913
Lonp1	0.587915	74142
Marchf3	0.586077	320253
Slx4	0.585837	52864
Eri2	0.585533	71151
Dock1	0.585412	330662
Elmo2	0.585343	140579
Ccdc24	0.5853	381546
Ugdh	0.584425	22235
Gm13372	0.584205	115489445
Trib1	0.5834	211770
Rfx5	0.583225	53970
Psd	0.582797	73728
Coro1c	0.582715	23790
Sufu	0.581166	24069
-	0.581128
Tap1	0.581112	21354
Lman1l	0.580032	235416
Tusc3	0.579773	80286
Zfp607b	0.579579	112415
Lsm2	0.579302	27756
Lrrc59	0.578981	98238
Fam102a	0.578587
Snhg6	0.578199	73824
Rassf5	0.577752	54354
Dusp7	0.577195	235584
Repin1	0.57718	58887
Csrp3	0.577142	13009
Mettl1	0.576086	17299
Fblim1	0.575961	74202
Lamc1	0.575888	226519
Lama4	0.57538	16775
Ctdspl	0.57472	69274
Ankrd13d	0.574304	68423
Snhg17	0.574138	68108
Csk	0.573293	12988
Mboat7	0.573203	77582
Itpr2	0.572924	16439
Adat3	0.57258	100113398
Gm4617	0.571799	100043740
Pde1b	0.571598	18574
Angptl6	0.571384	70726
Mast4	0.570948	328329
Arhgap26	0.570858	71302
Pdia5	0.57084	72599
Rfc2	0.570471	19718
Gdnf	0.56997	14573
Trim72	0.569263	434246
Igf1r	0.568986	16001
Snhg16	0.568806	66293
Ccng2	0.568738	12452
Casp8	0.567857	12370
Ydjc	0.567368	69101
Slc9a1	0.567014	20544
Pigt	0.566869	78928
Smc4	0.566641	70099
Psmd10	0.565408	53380
Ttc37	0.564941
Platr25	0.56488	435366
Zbtb7c	0.56462	207259
Bri3bp	0.56457	76809
E430018J23Rik	0.563954
Mfhas1	0.56351	52065
Vgll3	0.562293	73569
Eng	0.562246	13805
Ces2g	0.562064	72361
Arl6ip1	0.561596	54208
Nme4	0.561333	56520
Glt8d2	0.560204	74782
Ddx10	0.559908	77591
Fam122b	0.559635
Efhd2	0.558732	27984
Arhgap31	0.558499	12549
Sema4b	0.557803	20352
Gm33624	0.557242	102636606
Pms2	0.557233	18861
Abca5	0.556652	217265
Stn1	0.556335	108689
Tgif1	0.556101	21815
Ccdc77	0.555772	67200
Pprc1	0.554038	226169
Naip2	0.553889	17948
Klf16	0.553438	118445
Dph5	0.55329	69740
Dock11	0.553072	75974
Mbnl3	0.55264	171170
Itga2b	0.552451	16399
Cdc42se2	0.551779	72729
Stxbp2	0.551118	20911
1700037H04Rik	0.550903
-	0.550766
Atm	0.550755	11920
Rhbdd1	0.5503	76867
Nuak2	0.550232	74137
Tmem243	0.550033	652925
Etaa1	0.54974	68145
Nfkbib	0.549419	18036
H6pd	0.548755	100198
Snhg12	0.548492	100039864
Il1b	0.54825	16176
Zdhhc2	0.547427	70546
Ctc1	0.547295	68964
Elk3	0.546997	13713
Lrp5	0.546641	16973
Gm10335	0.546155	100039571
Rgs19	0.545982	56470
Msx1	0.544889	17701
Erlin2	0.544537	244373
Nod1	0.544487	107607
1810055G02Rik	0.544231	72056
Stk39	0.543263	53416
Slc30a7	0.543204	66500
Gsdme	0.542705	54722
Traf3	0.542699	22031
Ncoa7	0.542422	211329
Srm	0.541874	20810
Septin8	0.541727	20362
Actn3	0.541417	11474
Nsd2	0.54119	107823
Stard8	0.539986	236920
[truncated: 3,842 more rows]
