# Supplementary material for: Peptide OH‐CATH30 Mitigates Cachexia‐Induced Muscle Atrophy via Modulation of TLR4‐Associated Inflammation
Source: J Cachexia Sarcopenia Muscle. 2026 Jan 29;17(1):e70195. doi: 10.1002/jcsm.70195 (PMC12856054; doi:10.1002/jcsm.70195)
Supplement: Supplementary file 6 — Table S6: Supporting information. [file JCSM-17-e70195-s004.xlsx]

## Sheet: LPS-FPKM
gene_id	Control_4	Control_5	Control_6	Control_7	Control_8	LPS_4	LPS_5	LPS_6	LPS_7	LPS_8	gene_name	mean_control	mean_lps	FoldChange	log2FoldChange	p_value
ENSMUSG00000017446	1.98687	1.56877	2.10484	1.68911	1.08374	0.3245	2.16614	2.86275	2.33529	2.98022	C1qtnf1	1.68667	2.13378	1.26509	0.339235	0.420137
ENSMUSG00000023571	5.56022	7.30389	7.35162	6.78788	7.11773	6.53467	7.80213	5.27426	5.44266	5.57526	C1qtnf12	6.82427	6.1258	0.897649	-0.155777	0.264732
ENSMUSG00000046491	1.32726	0.938801	0.719776	2.46798	1.49665	0.221933	1.58024	2.64564	2.16086	2.30801	C1qtnf2	1.39009	1.78334	1.28289	0.359397	0.475941
ENSMUSG00000040794	5.99995	4.93799	7.10357	3.30106	4.75493	9.90131	6.25893	2.50665	4.42965	4.68043	C1qtnf4	5.2195	5.55539	1.06435	0.0899781	0.817589
ENSMUSG00000022440	1.84721	2.2723	1.53311	2.18607	3.21197	0.752042	2.86864	3.44324	1.86468	3.91046	C1qtnf6	2.21013	2.56781	1.16184	0.216407	0.593761
ENSMUSG00000071347	13.228	15.7688	9.79561	16.9633	14.7104	9.87712	15.4098	23.7888	21.4391	17.9549	C1qtnf9	14.0932	17.6939	1.25549	0.328254	0.234467
ENSMUSG00000051439	0.920303	1.02525	0.958236	1.52921	0.622651	4.43188	3.65694	10.6097	11.9995	9.12192	Cd14	1.01113	7.96399	7.87633	2.97752	0.0137902
ENSMUSG00000025199	6.25669	6.30632	7.47695	6.99389	7.37585	8.0176	6.51382	8.02933	7.59741	6.1368	Chuk	6.88194	7.25899	1.05479	0.0769538	0.449772
ENSMUSG00000034855	0.224845	0.272636	0.195094	0.0609976	1.18801	2.28802	2.23721	0.906865	0.436544	0.213266	Cxcl10	0.388317	1.21638	3.13244	1.64729	0.142691
ENSMUSG00000031077	1.07494	0.884862	1.17392	1.443	1.37095	0.446254	1.2081	1.56976	0.818618	1.63485	Fadd	1.18953	1.13552	0.95459	-0.0670461	0.834853
ENSMUSG00000021250	2.18361	6.46085	4.08289	6.13243	14.3991	10.3983	1.20836	1.73662	3.34387	6.94276	Fos	6.65178	4.72598	0.710484	-0.493127	0.498597
ENSMUSG00000031537	1.55834	1.34764	1.29292	1.42925	1.71703	1.52539	1.54387	1.88226	2.01935	1.73343	Ikbkb	1.46904	1.74086	1.18504	0.244931	0.0587049
ENSMUSG00000042349	0.192511	0.229781	0.271436	0.18279	0.144719	0.434563	0.787884	1.31475	1.66929	0.783646	Ikbke	0.204247	0.998028	4.88637	2.28876	0.0218605
ENSMUSG00000004221	3.7372	3.30268	3.59096	3.3283	2.80809	3.25724	2.87519	3.61642	3.09112	3.38401	Ikbkg	3.35345	3.2448	0.9676	-0.0475167	0.607348
ENSMUSG00000027776	1.91365	0.902375	3.02568	1.13059	1.07414	2.34654	0.949326	1.80094	2.02283	0.36302	Il12a	1.60929	1.49653	0.929935	-0.104798	0.839285
ENSMUSG00000000791	0.01	0.056088	0.01	0.0669264	0.01	0.159111	0.141615	0.0138196	0.0748399	0.0334279	Il12rb1	0.0306029	0.0845626	2.76322	1.46635	0.141298
ENSMUSG00000018341	0.247856	0.161828	0.0496292	0.235341	0.0859961	0.133897	0.102149	0.0897145	0.372483	0.162756	Il12rb2	0.15613	0.1722	1.10293	0.141337	0.811235
ENSMUSG00000027398	0.01	0.0804898	0.230389	0.252115	0.752797	0.266389	0.60968	0.7437	1.2888	0.647611	Il1b	0.265158	0.711236	2.68231	1.42348	0.0686959
ENSMUSG00000025746	0.0595847	0.0948274	0.129251	0.028288	0.0806266	0.01	0.0532061	0.0934587	0.01	0.0847745	Il6	0.0785156	0.0502879	0.640482	-0.642769	0.28313
ENSMUSG00000027947	0.259478	0.701575	0.50839	0.683495	0.656917	1.3856	0.911854	1.73956	1.48596	1.54815	Il6ra	0.561971	1.41423	2.51655	1.33145	0.00140747
ENSMUSG00000021756	15.3027	17.764	20.3522	14.431	13.828	17.8112	14.0777	15.487	15.6335	15.5099	Il6st	16.3356	15.7039	0.961329	-0.0568977	0.656221
ENSMUSG00000031392	8.95762	10.5942	9.24964	8.57813	9.82405	9.81785	9.05331	8.43243	10.5272	9.79115	Irak1	9.44073	9.5244	1.00886	0.0127295	0.872125
ENSMUSG00000059883	0.73474	0.917112	0.587518	0.697639	0.480859	0.939491	0.96483	1.14114	0.856612	0.942869	Irak4	0.683574	0.968989	1.41753	0.503384	0.0140872
ENSMUSG00000003184	6.03149	5.81957	5.63458	6.74461	7.3747	6.89456	6.86831	7.77929	6.55136	7.13616	Irf3	6.32099	7.04594	1.11469	0.156641	0.102009
ENSMUSG00000029771	1.07072	1.03034	0.99386	3.07361	3.6614	1.9236	2.24572	4.7063	4.50516	3.58996	Irf5	1.96599	3.39415	1.72644	0.787797	0.116814
ENSMUSG00000025498	1.66664	11.2194	3.39088	7.43947	11.0427	9.59043	28.892	24.4435	23.7573	14.6997	Irf7	6.95181	20.2766	2.91674	1.54436	0.0154062
ENSMUSG00000052684	30.8261	21.5392	19.898	21.3437	45.1804	23.2804	15.1505	19.9594	18.1306	14.3504	Jun	27.7575	18.1743	0.654751	-0.610982	0.116456
ENSMUSG00000004936	23.1449	21.8178	27.5231	20.1128	19.2432	29.9405	21.4482	16.9636	18.0109	19.4846	Map2k1	22.3684	21.1696	0.946407	-0.0794679	0.675129
ENSMUSG00000035027	24.3206	24.4078	23.6406	20.2909	25.3502	30.3078	24.0667	16.4589	16.3618	24.5342	Map2k2	23.602	22.3459	0.946778	-0.0789025	0.673033
ENSMUSG00000018932	49.0024	65.7931	46.8745	45.0358	50.0332	58.3599	42.86	41.734	40.6966	43.9532	Map2k3	51.3478	45.5207	0.886518	-0.173778	0.272466
ENSMUSG00000033352	24.8616	25.1106	29.4713	20.1161	18.58	28.9728	22.0339	17.3691	16.0986	18.6091	Map2k4	23.6279	20.6167	0.872558	-0.196677	0.348863
ENSMUSG00000020623	6.80511	6.72985	6.14158	5.54412	9.26513	5.96338	5.96409	6.4076	4.13906	6.83319	Map2k6	6.89716	5.86146	0.849837	-0.234741	0.226115
ENSMUSG00000002948	14.1498	13.2488	11.753	10.7985	14.1619	10.9929	11.2349	11.3192	11.9389	11.3605	Map2k7	12.8224	11.3693	0.886674	-0.173525	0.0954673
ENSMUSG00000028284	12.3657	11.2916	14.0714	10.041	10.0578	11.4005	10.1368	9.41517	10.9341	8.78065	Map3k7	11.5655	10.1335	0.876179	-0.190703	0.157077
ENSMUSG00000063358	18.1908	18.3718	19.9151	16.625	13.785	20.9959	15.7619	14.9284	14.4405	12.9212	Mapk1	17.3775	15.8096	0.909772	-0.136423	0.391656
ENSMUSG00000046709	0.00649918	0.0758506	0.0281961	0.055539	0.093806	0.0130408	0.01	0.0458729	0.0220821	0.012329	Mapk10	0.0519782	0.020665	0.39757	-1.33072	0.122433
ENSMUSG00000053137	1.57851	1.11651	1.28268	1.54638	1.6952	1.6088	1.99124	1.965	1.44723	1.82994	Mapk11	1.44386	1.76844	1.2248	0.292551	0.0613983
ENSMUSG00000022610	49.3138	49.8805	49.5352	38.2135	49.9393	51.0961	48.2107	35.9908	42.1789	38.5699	Mapk12	47.3765	43.2093	0.91204	-0.13283	0.28859
ENSMUSG00000004864	0.01	0.01	0.01	0.01	0.01	0.0230388	0.01	0.108056	0.0390118	0.0435624	Mapk13	0.01	0.0447338	4.47338	2.16137	0.109232
ENSMUSG00000053436	34.9943	42.2494	41.7378	31.2967	30.3007	46.8501	32.9308	29.2592	28.5876	34.6974	Mapk14	36.1158	34.465	0.954293	-0.0674966	0.702101
ENSMUSG00000063065	15.0953	14.3837	12.9867	14.0897	21.4525	11.0932	15.082	23.3	17.7498	22.7993	Mapk3	15.6016	18.0049	1.15404	0.206695	0.413554
ENSMUSG00000021936	3.29949	3.40681	3.91592	3.13888	2.62863	3.25319	2.79388	2.59754	3.11943	2.51205	Mapk8	3.27794	2.85522	0.871039	-0.199191	0.138047
ENSMUSG00000020366	9.82036	11.1319	11.315	8.23106	8.24329	10.6013	7.95024	6.70652	7.38156	8.19204	Mapk9	9.74833	8.16632	0.837715	-0.255468	0.130812
ENSMUSG00000032508	2.69575	2.11531	2.43651	2.61295	2.78646	4.39489	4.48835	4.36042	4.34112	3.83539	Myd88	2.52939	4.28403	1.6937	0.760178	5.4183e-06
ENSMUSG00000028163	3.1127	2.93345	3.03388	2.85872	2.7268	2.90024	3.48105	3.62173	3.49476	3.87966	Nfkb1	2.93311	3.47549	1.18491	0.244783	0.0240644
ENSMUSG00000021025	14.9165	20.3546	17.8937	17.3201	13.2534	12.4409	12.2364	14.3409	16.8684	11.4209	Nfkbia	16.7477	13.4615	0.803784	-0.31512	0.0714503
ENSMUSG00000024927	9.295	8.87281	9.6134	10.52	10.3791	9.37879	8.65668	11.9892	11.696	9.67524	Rela	9.73606	10.2792	1.05579	0.0783164	0.487519
ENSMUSG00000021408	0.849582	0.910589	0.872564	0.979543	1.42332	1.26984	1.13795	1.31897	1.45803	1.34853	Ripk1	1.00712	1.30667	1.29743	0.375655	0.0459775
ENSMUSG00000022414	5.25296	4.84237	4.35241	4.98771	7.80715	4.53575	7.51653	6.85481	6.01635	6.04429	Tab1	5.44852	6.19355	1.13674	0.184901	0.372245
ENSMUSG00000015755	29.571	29.6605	32.5536	20.4538	22.1023	27.8223	22.373	18.3827	18.6484	18.9896	Tab2	26.8683	21.2432	0.790643	-0.338901	0.0969849
ENSMUSG00000020115	4.82856	3.96494	5.02437	4.21585	4.25568	5.38258	5.36891	5.46982	5.56292	4.68519	Tbk1	4.45788	5.29389	1.18753	0.24797	0.0118729
ENSMUSG00000032041	4.65215	5.32511	4.71147	3.24674	2.40945	6.28693	3.30234	3.04997	2.54301	2.53341	Tirap	4.06899	3.54313	0.870765	-0.199645	0.569247
ENSMUSG00000039005	0.598893	0.566348	0.824659	0.667548	0.704685	0.770654	0.755668	1.42947	1.50402	1.11141	Tlr4	0.672426	1.11424	1.65705	0.728616	0.0465441
ENSMUSG00000017615	23.1681	24.3374	21.4803	19.1826	20.3131	22.8215	21.2175	18.9498	21.0445	18.6725	Tnfaip1	21.6963	20.5412	0.946759	-0.078931	0.369214
ENSMUSG00000021281	7.11167	11.241	12.6687	18.7418	11.0764	81.3232	20.1267	15.6052	14.7691	14.1792	Tnfaip2	12.1679	29.2007	2.39981	1.26292	0.264125
ENSMUSG00000019850	0.840882	1.17893	1.16391	0.921987	0.812738	1.06458	1.22462	1.37388	1.64961	1.5192	Tnfaip3	0.983689	1.36638	1.38903	0.474082	0.020195
ENSMUSG00000013707	0.902586	0.889226	0.895036	0.918225	0.523426	2.32852	3.39656	5.20778	5.64054	3.91363	Tnfaip8l2	0.8257	4.09741	4.96234	2.31102	0.0052606
ENSMUSG00000026321	0.205465	0.320581	0.178278	0.424608	0.130835	0.194011	0.485655	0.890989	0.913697	0.653436	Tnfrsf11a	0.251953	0.627558	2.49077	1.31659	0.0461115
ENSMUSG00000042333	0.603637	2.08146	0.742	2.00605	1.22521	1.21122	3.2341	2.20921	1.58095	0.858828	Tnfrsf14	1.33167	1.81886	1.36585	0.4498	0.378563
ENSMUSG00000060548	2.65649	2.85088	2.09303	2.50785	4.87544	2.54263	0.722538	1.81994	2.72333	1.96941	Tnfrsf19	2.99674	1.95557	0.652566	-0.615804	0.124478
ENSMUSG00000028599	1.57252	2.51267	1.7261	2.75237	2.73458	2.10987	3.12979	6.16625	8.81904	5.80443	Tnfrsf1b	2.25965	5.20588	2.30384	1.20404	0.0670639
ENSMUSG00000023915	11.8124	10.9078	11.1659	9.82861	10.3542	9.09579	9.33749	9.81617	9.09168	9.70136	Tnfrsf21	10.8138	9.4085	0.870045	-0.200838	0.0107597
ENSMUSG00000024793	0.889505	0.539285	0.358339	0.965246	1.69081	0.318718	1.36163	2.51633	1.64605	1.41621	Tnfrsf25	0.888637	1.45179	1.63372	0.708163	0.221838
ENSMUSG00000029075	2.96762	1.7992	5.79364	2.36492	1.86439	5.74197	2.46065	3.3248	3.01591	2.21163	Tnfrsf4	2.95795	3.35099	1.13288	0.179989	0.696477
ENSMUSG00000039304	2.56871	8.97762	2.77708	7.91697	6.86491	9.37125	17.4789	14.7156	15.0984	5.49825	Tnfsf10	5.82106	12.4325	2.13578	1.09476	0.0379186
ENSMUSG00000097328	3.62873	3.54607	3.64572	4.53355	4.35025	2.0119	5.11621	5.87889	6.04297	4.84578	Tnfsf12	3.94086	4.77915	1.21272	0.278242	0.321784
ENSMUSG00000031497	0.115855	0.0782221	0.246744	0.320015	0.180522	0.221901	0.23512	0.280839	0.331015	0.269728	Tnfsf13b	0.188272	0.267721	1.42199	0.507912	0.151601
ENSMUSG00000031887	2.13209	1.15162	1.04271	1.84039	1.64358	2.3724	2.07692	2.37133	2.2391	2.31644	Tradd	1.56208	2.27524	1.45655	0.542552	0.0233747
ENSMUSG00000021277	3.65124	3.00723	2.38249	2.30813	3.94186	1.31321	2.89127	2.43898	2.83393	2.75377	Traf3	3.05819	2.44623	0.799895	-0.322117	0.202659
ENSMUSG00000027164	3.38601	3.20307	2.88224	2.84038	2.73995	2.95517	2.6712	2.38921	3.10219	2.28906	Traf6	3.01033	2.68137	0.890722	-0.166953	0.138374
ENSMUSG00000025935	6.7486	7.13587	7.72149	7.66768	7.61501	5.39356	8.51832	9.13197	9.17184	7.98507	Tram1	7.37773	8.04015	1.08979	0.124046	0.404495
ENSMUSG00000041779	1.50949	0.760442	1.22495	1.21673	1.70457	1.52531	1.45456	1.13272	1.44823	1.53476	Tram2	1.28324	1.41911	1.10589	0.145205	0.470926

## Sheet: LPS-FPKM-normalized
gene_id	gene_name	Control_4	Control_5	Control_6	Control_7	Control_8	LPS_4	LPS_5	LPS_6	LPS_7	LPS_8	FoldChange	log2FoldChange	p_value
ENSMUSG00000017446	C1qtnf1	1.17798	0.930099	1.24793	1.00145	0.642535	0.192391	1.28427	1.69728	1.38456	1.76693	1.26509	0.339235	0.420137
ENSMUSG00000023571	C1qtnf12	0.814772	1.07028	1.07728	0.994668	1.043	0.957564	1.14329	0.772869	0.797545	0.816975	0.897649	-0.155777	0.264732
ENSMUSG00000046491	C1qtnf2	0.954802	0.675352	0.51779	1.7754	1.07665	0.159653	1.13678	1.90321	1.55447	1.66033	1.28289	0.359397	0.475941
ENSMUSG00000040794	C1qtnf4	1.14953	0.946065	1.36097	0.632447	0.910993	1.89698	1.19914	0.480247	0.848674	0.89672	1.06435	0.0899781	0.817589
ENSMUSG00000022440	C1qtnf6	0.835793	1.02813	0.693671	0.989112	1.45329	0.34027	1.29795	1.55793	0.843697	1.76933	1.16184	0.216407	0.593761
ENSMUSG00000071347	C1qtnf9	0.938607	1.11889	0.695058	1.20365	1.04379	0.700842	1.09342	1.68796	1.52123	1.27401	1.25549	0.328254	0.234467
ENSMUSG00000051439	Cd14	0.910174	1.01396	0.947689	1.51238	0.615798	4.3831	3.61669	10.4929	11.8674	9.02153	7.87633	2.97752	0.0137902
ENSMUSG00000025199	Chuk	0.909146	0.916358	1.08646	1.01627	1.07177	1.16502	0.946509	1.16673	1.10396	0.891726	1.05479	0.0769538	0.449772
ENSMUSG00000034855	Cxcl10	0.579024	0.702096	0.502408	0.157082	3.05939	5.89214	5.76129	2.33537	1.12419	0.549207	3.13244	1.64729	0.142691
ENSMUSG00000031077	Fadd	0.903663	0.743873	0.986873	1.21308	1.15251	0.375151	1.01561	1.31965	0.688184	1.37436	0.95459	-0.0670461	0.834853
ENSMUSG00000021250	Fos	0.328274	0.971296	0.613804	0.921924	2.1647	1.56324	0.181659	0.261075	0.502703	1.04375	0.710484	-0.493127	0.498597
ENSMUSG00000031537	Ikbkb	1.06079	0.917362	0.880118	0.972918	1.16881	1.03836	1.05094	1.28129	1.37461	1.17998	1.18504	0.244931	0.0587049
ENSMUSG00000042349	Ikbke	0.942536	1.12502	1.32896	0.894943	0.708548	2.12763	3.8575	6.43707	8.17289	3.83675	4.88637	2.28876	0.0218605
ENSMUSG00000004221	Ikbkg	1.11444	0.984861	1.07083	0.992502	0.837373	0.971312	0.857383	1.07842	0.921774	1.00911	0.9676	-0.0475167	0.607348
ENSMUSG00000027776	Il12a	1.18913	0.56073	1.88014	0.702541	0.667462	1.45813	0.589905	1.11909	1.25698	0.225579	0.929935	-0.104798	0.839285
ENSMUSG00000000791	Il12rb1	0.326767	1.83277	0.326767	2.18693	0.326767	5.1992	4.62751	0.451578	2.44552	1.09231	2.76322	1.46635	0.141298
ENSMUSG00000018341	Il12rb2	1.5875	1.0365	0.317871	1.50734	0.550798	0.857598	0.654255	0.574614	2.38573	1.04244	1.10293	0.141337	0.811235
ENSMUSG00000027398	Il1b	0.0377134	0.303554	0.868873	0.950809	2.83905	1.00464	2.29931	2.80474	4.8605	2.44236	2.68231	1.42348	0.0686959
ENSMUSG00000025746	Il6	0.75889	1.20775	1.64619	0.360285	1.02689	0.127363	0.67765	1.19032	0.127363	1.07972	0.640482	-0.642769	0.28313
ENSMUSG00000027947	Il6ra	0.461729	1.24842	0.904656	1.21624	1.16895	2.46561	1.6226	3.09547	2.6442	2.75486	2.51655	1.33145	0.00140747
ENSMUSG00000021756	Il6st	0.93677	1.08744	1.24588	0.883407	0.846496	1.09033	0.861782	0.948053	0.957024	0.949456	0.961329	-0.0568977	0.656221
ENSMUSG00000031392	Irak1	0.948827	1.12218	0.979759	0.90863	1.0406	1.03995	0.958963	0.893197	1.11509	1.03712	1.00886	0.0127295	0.872125
ENSMUSG00000059883	Irak4	1.07485	1.34164	0.85948	1.02058	0.703448	1.37438	1.41145	1.66938	1.25314	1.37932	1.41753	0.503384	0.0140872
ENSMUSG00000003184	Irf3	0.9542	0.920674	0.891407	1.06702	1.1667	1.09074	1.08659	1.23071	1.03645	1.12896	1.11469	0.156641	0.102009
ENSMUSG00000029771	Irf5	0.544623	0.524083	0.505528	1.56339	1.86237	0.978439	1.14229	2.39386	2.29155	1.82604	1.72644	0.787797	0.116814
ENSMUSG00000025498	Irf7	0.239741	1.61388	0.487769	1.07015	1.58846	1.37956	4.15604	3.51614	3.41743	2.11452	2.91674	1.54436	0.0154062
ENSMUSG00000052684	Jun	1.11055	0.775978	0.716853	0.768935	1.62768	0.838707	0.545816	0.719063	0.653178	0.516992	0.654751	-0.610982	0.116456
ENSMUSG00000004936	Map2k1	1.03472	0.975386	1.23045	0.899163	0.860288	1.33852	0.958863	0.758376	0.805195	0.871078	0.946407	-0.0794679	0.675129
ENSMUSG00000035027	Map2k2	1.03045	1.03414	1.00163	0.859709	1.07407	1.28412	1.01969	0.69735	0.693238	1.03949	0.946778	-0.0789025	0.673033
ENSMUSG00000018932	Map2k3	0.954324	1.28132	0.912882	0.877074	0.974398	1.13656	0.834701	0.812771	0.792568	0.855989	0.886518	-0.173778	0.272466
ENSMUSG00000033352	Map2k4	1.05221	1.06275	1.24731	0.851369	0.786358	1.22621	0.932537	0.735111	0.68134	0.787589	0.872558	-0.196677	0.348863
ENSMUSG00000020623	Map2k6	0.986655	0.975742	0.890451	0.803826	1.34333	0.864615	0.864716	0.92902	0.60011	0.990726	0.849837	-0.234741	0.226115
ENSMUSG00000002948	Map2k7	1.10352	1.03326	0.916597	0.842157	1.10447	0.85732	0.876193	0.88277	0.931097	0.885987	0.886674	-0.173525	0.0954673
ENSMUSG00000028284	Map3k7	1.06919	0.976316	1.21667	0.868188	0.869638	0.98573	0.876471	0.814073	0.94541	0.75921	0.876179	-0.190703	0.157077
ENSMUSG00000063358	Mapk1	1.0468	1.05721	1.14603	0.956696	0.793264	1.20822	0.90703	0.859062	0.830989	0.743559	0.909772	-0.136423	0.391656
ENSMUSG00000046709	Mapk10	0.125037	1.45928	0.54246	1.06851	1.80472	0.25089	0.192388	0.882541	0.424835	0.237196	0.39757	-1.33072	0.122433
ENSMUSG00000053137	Mapk11	1.09326	0.773285	0.888371	1.07101	1.17408	1.11424	1.37911	1.36094	1.00234	1.2674	1.2248	0.292551	0.0613983
ENSMUSG00000022610	Mapk12	1.04089	1.05285	1.04557	0.806593	1.05409	1.07851	1.01761	0.759676	0.890291	0.814115	0.91204	-0.13283	0.28859
ENSMUSG00000004864	Mapk13	1	1	1	1	1	2.30388	1	10.8056	3.90118	4.35624	4.47338	2.16137	0.109232
ENSMUSG00000053436	Mapk14	0.968947	1.16983	1.15567	0.866566	0.838987	1.29722	0.911812	0.810151	0.791553	0.960727	0.954293	-0.0674966	0.702101
ENSMUSG00000063065	Mapk3	0.967552	0.921938	0.832397	0.903091	1.37502	0.711031	0.966697	1.49344	1.13769	1.46135	1.15404	0.206695	0.413554
ENSMUSG00000021936	Mapk8	1.00657	1.03931	1.19463	0.957576	0.801913	0.992448	0.852326	0.792429	0.951641	0.76635	0.871039	-0.199191	0.138047
ENSMUSG00000020366	Mapk9	1.00739	1.14193	1.16071	0.844356	0.845611	1.08749	0.81555	0.687966	0.757213	0.840353	0.837715	-0.255468	0.130812
ENSMUSG00000032508	Myd88	1.06577	0.836291	0.963277	1.03303	1.10163	1.73753	1.77448	1.7239	1.71627	1.51633	1.6937	0.760178	5.4183e-06
ENSMUSG00000028163	Nfkb1	1.06123	1.00012	1.03436	0.974637	0.929661	0.988792	1.18681	1.23477	1.19149	1.32271	1.18491	0.244783	0.0240644
ENSMUSG00000021025	Nfkbia	0.890659	1.21537	1.06843	1.03418	0.791359	0.742845	0.730633	0.856294	1.00721	0.681942	0.803784	-0.31512	0.0714503
ENSMUSG00000024927	Rela	0.954698	0.911335	0.987402	1.08052	1.06605	0.963305	0.889136	1.23142	1.20131	0.993753	1.05579	0.0783164	0.487519
ENSMUSG00000021408	Ripk1	0.843576	0.904152	0.866395	0.972618	1.41326	1.26086	1.1299	1.30965	1.44773	1.339	1.29743	0.375655	0.0459775
ENSMUSG00000022414	Tab1	0.964107	0.888749	0.798825	0.915425	1.43289	0.832474	1.37955	1.2581	1.10422	1.10934	1.13674	0.184901	0.372245
ENSMUSG00000015755	Tab2	1.10059	1.10392	1.2116	0.761264	0.822616	1.03551	0.832693	0.684181	0.694068	0.706767	0.790643	-0.338901	0.0969849
ENSMUSG00000020115	Tbk1	1.08315	0.889422	1.12708	0.945708	0.954643	1.20743	1.20437	1.227	1.24789	1.05099	1.18753	0.24797	0.0118729
ENSMUSG00000032041	Tirap	1.14332	1.30871	1.1579	0.797924	0.592151	1.54508	0.811587	0.749565	0.624973	0.622614	0.870765	-0.199645	0.569247
ENSMUSG00000039005	Tlr4	0.890645	0.842245	1.22639	0.992745	1.04797	1.14608	1.12379	2.12584	2.2367	1.65283	1.65705	0.728616	0.0465441
ENSMUSG00000017615	Tnfaip1	1.06784	1.12173	0.990046	0.884142	0.936245	1.05186	0.977932	0.873412	0.96996	0.860628	0.946759	-0.078931	0.369214
ENSMUSG00000021281	Tnfaip2	0.58446	0.923825	1.04116	1.54026	0.910293	6.68341	1.65408	1.28248	1.21378	1.16529	2.39981	1.26292	0.264125
ENSMUSG00000019850	Tnfaip3	0.854825	1.19847	1.18321	0.937275	0.826214	1.08223	1.24493	1.39666	1.67696	1.54439	1.38903	0.474082	0.020195
ENSMUSG00000013707	Tnfaip8l2	1.09312	1.07694	1.08397	1.11206	0.633918	2.82005	4.11355	6.30711	6.83122	4.73977	4.96234	2.31102	0.0052606
ENSMUSG00000026321	Tnfrsf11a	0.815489	1.27238	0.707584	1.68526	0.519281	0.770025	1.92756	3.53632	3.62645	2.59348	2.49077	1.31659	0.0461115
ENSMUSG00000042333	Tnfrsf14	0.453293	1.56304	0.557195	1.50641	0.920056	0.909547	2.4286	1.65898	1.1872	0.644926	1.36585	0.4498	0.378563
ENSMUSG00000060548	Tnfrsf19	0.886459	0.951328	0.698436	0.83686	1.62692	0.848465	0.241108	0.607307	0.908766	0.657185	0.652566	-0.615804	0.124478
ENSMUSG00000028599	Tnfrsf1b	0.695913	1.11197	0.763882	1.21805	1.21018	0.933719	1.38508	2.72885	3.90284	2.56873	2.30384	1.20404	0.0670639
ENSMUSG00000023915	Tnfrsf21	1.09235	1.00869	1.03256	0.908895	0.9575	0.841128	0.863479	0.907744	0.840747	0.897127	0.870045	-0.200838	0.0107597
ENSMUSG00000024793	Tnfrsf25	1.00098	0.606868	0.403246	1.08621	1.9027	0.358659	1.53226	2.83167	1.85233	1.59369	1.63372	0.708163	0.221838
ENSMUSG00000029075	Tnfrsf4	1.00327	0.608257	1.95866	0.799511	0.630298	1.94119	0.831877	1.12402	1.01959	0.747689	1.13288	0.179989	0.696477
ENSMUSG00000039304	Tnfsf10	0.441278	1.54227	0.477075	1.36006	1.17932	1.60989	3.0027	2.528	2.59375	0.944545	2.13578	1.09476	0.0379186
ENSMUSG00000097328	Tnfsf12	0.920795	0.89982	0.925108	1.15039	1.10388	0.510522	1.29825	1.49178	1.53341	1.22962	1.21272	0.278242	0.321784
ENSMUSG00000031497	Tnfsf13b	0.615362	0.415474	1.31058	1.69975	0.958836	1.17862	1.24883	1.49167	1.75818	1.43265	1.42199	0.507912	0.151601
ENSMUSG00000031887	Tradd	1.3649	0.737234	0.667515	1.17817	1.05218	1.51875	1.32959	1.51806	1.43341	1.48292	1.45655	0.542552	0.0233747
ENSMUSG00000021277	Traf3	1.19392	0.983337	0.779051	0.754738	1.28895	0.429407	0.945418	0.797524	0.926669	0.900457	0.799895	-0.322117	0.202659
ENSMUSG00000027164	Traf6	1.1248	1.06402	0.957451	0.943545	0.910182	0.981678	0.887344	0.793672	1.03051	0.760401	0.890722	-0.166953	0.138374
ENSMUSG00000025935	Tram1	0.914726	0.967218	1.04659	1.0393	1.03216	0.73106	1.1546	1.23778	1.24318	1.08232	1.08979	0.124046	0.404495
ENSMUSG00000041779	Tram2	1.17631	0.592597	0.954578	0.948172	1.32834	1.18864	1.13351	0.882703	1.12858	1.19601	1.10589	0.145205	0.470926

## Sheet: 4T1-FPKM
gene_id	Control-1	Control-2	Control-3	Control-4	Control-5	4T1-1	4T1-2	4T1-3	4T1-4	gene_name	C_mean	T_mean	FoldChange	log2FC	p_value
ENSMUSG00000017446	1.88134	2.20475	2.3984	1.59355	2.29481	1.15294	1.568	1.06513	0.935085	C1qtnf1	2.07457	1.18029	0.568931	-0.813675	0.00305518
ENSMUSG00000023571	6.78232	5.64007	5.7824	5.17447	6.49198	3.18671	3.09982	5.69655	3.64362	C1qtnf12	5.97425	3.90667	0.653919	-0.612816	0.0334093
ENSMUSG00000046491	1.61774	0.848183	1.23328	0.499522	1.43515	0.487027	0.187668	0.679903	0.559586	C1qtnf2	1.12677	0.478546	0.424704	-1.23547	0.0300805
ENSMUSG00000040794	8.9552	8.45685	5.39002	8.28806	5.61999	10.0822	9.18134	13.4	14.2416	C1qtnf4	7.34202	11.7263	1.59715	0.675496	0.0282417
ENSMUSG00000022440	1.37576	1.43708	1.3793	1.07716	1.58112	0.589407	0.931187	1.1931	0.65013	C1qtnf6	1.37008	0.840956	0.613799	-0.704162	0.0219971
ENSMUSG00000071347	22.8396	25.781	20.8119	22.0986	26.2254	16.1238	14.963	16.3855	12.9618	C1qtnf9	23.5513	15.1085	0.641515	-0.640445	0.000389633
ENSMUSG00000051439	2.14641	1.21544	1.84001	1.20911	1.72943	5.50446	3.12303	3.11146	5.49419	Cd14	1.62808	4.30828	2.64623	1.40394	0.0259406
ENSMUSG00000025199	4.32826	4.10736	4.85503	4.6472	5.49704	7.41972	6.76768	6.37003	8.86326	Chuk	4.68698	7.35517	1.56928	0.650101	0.0102258
ENSMUSG00000034855	0.01	0.0821066	0.0247003	0.0527511	0.01	0.188582	0.01	0.172768	0.422522	Cxcl10	0.0359116	0.198468	5.52658	2.46639	0.150483
ENSMUSG00000031077	1.4213	1.15279	1.28267	1.44576	1.65847	1.0473	0.754712	0.982619	0.562597	Fadd	1.3922	0.836807	0.601069	-0.734397	0.00729876
ENSMUSG00000021250	2.52877	1.54611	3.28736	3.18202	4.92632	9.61505	4.51385	5.74253	11.7322	Fos	3.09412	7.9009	2.55352	1.35249	0.0583088
ENSMUSG00000031537	1.42388	1.24058	1.35287	1.22046	1.2452	1.28833	1.02933	1.26733	1.62286	Ikbkb	1.2966	1.30196	1.00414	0.00595929	0.968812
ENSMUSG00000042349	0.145858	0.054677	0.111028	0.111972	0.10049	0.111847	0.102075	0.0801249	0.11363	Ikbke	0.104805	0.101919	0.972463	-0.0402854	0.867546
ENSMUSG00000004221	4.00536	3.51872	4.02613	4.2406	4.45369	4.24818	6.40916	4.13952	3.72738	Ikbkg	4.0489	4.63106	1.14378	0.193812	0.411516
ENSMUSG00000027776	2.2526	1.2682	1.34076	2.61895	1.67439	0.873842	0.974087	0.980283	1.46302	Il12a	1.83098	1.07281	0.58592	-0.771225	0.0432778
ENSMUSG00000000791	0.0278632	0.0600581	0.0135506	0.0578784	0.0473059	0.12932	0.583029	0.0406202	0.267456	Il12rb1	0.0413312	0.255106	6.17224	2.62579	0.169743
ENSMUSG00000018341	0.105515	0.129962	0.131952	0.0626228	0.085306	0.0279841	0.0161749	0.01465	0.057876	Il12rb2	0.103072	0.0291712	0.283019	-1.82103	0.00311018
ENSMUSG00000027398	0.0899672	0.01	0.0291689	0.186883	0.10183	3.2013	2.63877	3.55585	1.18983	Il1b	0.08357	2.64644	31.6673	4.98492	0.0159013
ENSMUSG00000025746	0.01	0.01	0.0229098	0.01	0.01	0.0218641	0.227474	0.183137	1.35656	Il6	0.012582	0.447258	35.5476	5.15168	0.250924289538769
ENSMUSG00000027947	1.77351	2.4962	1.98891	2.98982	2.09725	25.5908	37.2594	10.908	20.5895	Il6ra	2.26914	23.5869	10.3947	3.37777	0.0300486
ENSMUSG00000021756	22.7232	26.5275	27.389	27.0097	22.1736	37.1587	47.6	38.3851	29.0955	Il6st	25.1646	38.0598	1.51244	0.596875	0.0372094
ENSMUSG00000031392	11.9811	11.8015	11.0283	10.8694	12.5453	15.3652	21.1195	11.9626	16.1411	Irak1	11.6451	16.1471	1.3866	0.47155	0.0957346
ENSMUSG00000059883	0.53533	0.920653	0.620395	0.567834	0.799298	1.17358	0.892218	1.38374	1.02043	Irak4	0.688702	1.11749	1.6226	0.698312	0.017476
ENSMUSG00000003184	4.68546	5.03177	5.3007	5.41862	5.17165	6.20004	5.42002	7.08905	6.16682	Irf3	5.12164	6.21898	1.21426	0.280074	0.0416889
ENSMUSG00000029771	1.65366	1.03962	1.01485	1.14502	1.67118	0.493398	0.506995	0.497464	0.403133	Irf5	1.30486	0.475247	0.364212	-1.45715	0.00443027
ENSMUSG00000025498	1.48425	1.01201	1.63516	1.05393	1.31998	1.18094	1.1864	1.38366	0.717206	Irf7	1.30107	1.11705	0.858565	-0.220001	0.357737
ENSMUSG00000052684	50.6435	54.8315	59.1659	71.6535	61.7261	55.5496	65.5433	102.537	63.5999	Jun	59.6041	71.8074	1.20474	0.26872	0.336352
ENSMUSG00000004936	22.987	24.7011	21.9974	21.2297	22.773	20.414	22.8748	20.4232	20.1601	Map2k1	22.7376	20.9681	0.922174	-0.116889	0.0817837
ENSMUSG00000035027	26.7617	27.1223	20.5586	23.0123	19.8889	21.4668	23.4287	20.1305	24.8158	Map2k2	23.4687	22.4605	0.957037	-0.0633533	0.600144
ENSMUSG00000018932	76.4823	90.1644	64.6553	81.1387	79.7897	40.1588	41.387	38.0554	83.4418	Map2k3	78.4461	50.7608	0.647078	-0.627988	0.0789703
ENSMUSG00000033352	18.8955	19.4524	16.4108	19.1158	16.1409	15.6617	18.8418	17.4707	21.9236	Map2k4	18.0031	18.4745	1.02618	0.0372876	0.766945
ENSMUSG00000020623	4.84879	5.52994	3.92476	4.63937	4.07853	0.416179	0.213824	0.823079	0.82885	Map2k6	4.60428	0.570483	0.123903	-3.01272	1.80536e-05
ENSMUSG00000002948	12.9792	13.2638	12.4063	13.4805	12.2732	19.2851	22.2135	13.7467	20.664	Map2k7	12.8806	18.9773	1.47333	0.559077	0.0442858
ENSMUSG00000028284	9.87433	10.2197	8.52172	9.21992	9.84609	9.18238	11.6276	8.89589	7.19061	Map3k7	9.53634	9.22413	0.96726	-0.0480236	0.763252
ENSMUSG00000063358	19.4491	23.6223	21.6867	21.8544	21.7952	16.2468	21.5693	20.7788	16.5741	Mapk1	21.6816	18.7922	0.866739	-0.206331	0.127328
ENSMUSG00000046709	0.0256915	0.00553771	0.00999551	0.0106735	0.0232633	0.00476962	0.01	0.01	0.00657626	Mapk10	0.0150323	0.00783647	0.521309	-0.939789	0.147996
ENSMUSG00000053137	0.931033	0.896659	1.46432	0.884691	1.41254	2.18816	1.21162	2.21404	1.54653	Mapk11	1.11785	1.79009	1.60137	0.679304	0.0651189
ENSMUSG00000022610	40.6111	41.3381	37.7461	38.4329	40.3862	34.3907	35.4496	36.5629	36.9335	Mapk12	39.7029	35.8342	0.902559	-0.147907	0.00348059
ENSMUSG00000004864	0.0181553	0.01	0.0353175	0.01	0.01	1.51674	1.53906	1.21751	0.72032	Mapk13	0.0166946	1.24841	74.7793	6.22457	0.00750345
ENSMUSG00000053436	26.1377	29.7187	26.732	27.1471	27.04	18.6941	16.1272	25.3015	26.6281	Mapk14	27.3551	21.6877	0.792823	-0.33493	0.108983
ENSMUSG00000063065	20.7523	16.9038	24.2019	16.764	21.6532	22.7679	13.4046	17.4848	9.72891	Mapk3	20.0551	15.8466	0.790153	-0.339796	0.243715
ENSMUSG00000021936	4.14776	3.97469	3.81559	4.46885	4.42319	4.17952	6.48853	3.75922	3.55608	Mapk8	4.16602	4.49584	1.07917	0.10992	0.662647
ENSMUSG00000020366	8.75878	11.2294	8.40443	10.5329	7.7287	6.83137	8.89214	8.27504	7.48769	Mapk9	9.33086	7.87156	0.843605	-0.24536	0.113787
ENSMUSG00000032508	2.53089	2.05768	2.44007	2.14441	2.36205	5.97629	4.90749	4.44484	9.88798	Myd88	2.30702	6.30415	2.7326	1.45027	0.0477638
ENSMUSG00000028163	3.4709	3.36765	3.64807	3.84625	3.59582	4.17258	4.92528	3.69594	3.47126	Nfkb1	3.58574	4.06626	1.13401	0.181433	0.233193
ENSMUSG00000021025	32.6795	18.7584	19.106	22.2096	31.4002	47.5135	51.7622	33.5564	52.2358	Nfkbia	24.8307	46.267	1.86329	0.897856	0.00789521
ENSMUSG00000024927	15.3291	10.7793	13.7424	12.4657	11.5828	22.9857	24.6283	17.7838	27.2725	Rela	12.7798	23.1676	1.81282	0.858238	0.00868347
ENSMUSG00000021408	0.986966	0.989818	1.19996	1.13186	0.969712	1.94046	1.87545	1.47215	2.886	Ripk1	1.05566	2.04351	1.93576	0.952901	0.0440101
ENSMUSG00000022414	6.21252	7.00727	6.09226	5.97513	6.72347	4.69242	7.54309	4.8138	4.1825	Tab1	6.40213	5.30795	0.829092	-0.270397	0.246245
ENSMUSG00000015755	26.4832	27.0951	23.4106	25.7245	20.1102	25.3791	28.7482	23.8636	25.6626	Tab2	24.5647	25.9134	1.0549	0.0771094	0.437273
ENSMUSG00000020115	6.3186	5.91125	6.25959	6.7601	6.35714	8.09187	13.9843	7.87531	11.5875	Tbk1	6.32134	10.3847	1.6428	0.716161	0.0693596
ENSMUSG00000032041	4.86149	6.26475	5.29279	6.82068	5.12168	1.89554	1.46913	2.67254	2.83628	Tirap	5.67228	2.21837	0.39109	-1.35443	0.000210838
ENSMUSG00000039005	1.47193	1.51979	2.3127	1.1546	2.01554	1.66252	1.18184	1.39055	2.0156	Tlr4	1.69491	1.56263	0.921952	-0.117237	0.644505
ENSMUSG00000017615	21.6747	26.1797	23.2887	21.5221	22.7523	23.054	21.2944	26.9604	20.4811	Tnfaip1	23.0835	22.9475	0.994109	-0.00852462	0.938244
ENSMUSG00000021281	6.41428	3.64812	4.74331	3.1701	6.57173	2.83324	2.007	3.43484	5.49247	Tnfaip2	4.90951	3.44189	0.701066	-0.512377	0.194482
ENSMUSG00000019850	0.902237	0.545892	0.538853	0.2466	0.456856	0.323247	0.441615	0.376906	1.16486	Tnfaip3	0.538088	0.576657	1.07168	0.0998724	0.870567
ENSMUSG00000013707	0.968444	1.20852	1.58645	0.370574	0.403843	2.64956	1.91432	2.77415	0.195705	Tnfaip8l2	0.907567	1.88343	2.07525	1.05329	0.202144
ENSMUSG00000026321	0.343995	0.257455	0.464704	0.317582	0.1406	0.221746	0.092282	0.315754	0.134525	Tnfrsf11a	0.304867	0.191077	0.626754	-0.674029	0.161468
ENSMUSG00000042333	0.596549	0.814366	0.580233	0.660893	0.990309	0.295332	0.426756	0.463828	0.763496	Tnfrsf14	0.72847	0.487353	0.669009	-0.579903	0.102581
ENSMUSG00000060548	2.67961	4.37088	2.89983	2.53237	3.48379	5.7478	2.86244	4.18801	1.05048	Tnfrsf19	3.1933	3.46218	1.0842	0.116635	0.811898
ENSMUSG00000028599	2.69619	2.69591	3.59858	2.41138	2.32269	4.33808	4.43621	4.28002	3.50824	Tnfrsf1b	2.74495	4.14064	1.50846	0.593073	0.00288351
ENSMUSG00000023915	6.87551	6.74996	5.46909	8.09509	7.78212	5.98169	9.61808	5.46487	7.74868	Tnfrsf21	6.99436	7.20333	1.02988	0.0424726	0.850819
ENSMUSG00000024793	0.703249	0.920324	0.610727	0.834751	1.2224	0.419652	0.215608	0.683486	0.289304	Tnfrsf25	0.85829	0.402012	0.468388	-1.09423	0.0176957
ENSMUSG00000029075	0.377072	1.03853	0.203755	0.565693	0.474214	0.816706	1.57353	0.610792	1.55503	Tnfrsf4	0.531853	1.13901	2.1416	1.09869	0.0889265
ENSMUSG00000039304	1.45525	1.67371	1.46826	1.46633	2.0282	0.816551	1.04882	1.05549	0.361382	Tnfsf10	1.61835	0.82056	0.507035	-0.979844	0.00796631
ENSMUSG00000097328	4.00136	3.74283	4.69967	3.72461	4.44353	3.95954	2.26837	4.65935	1.64263	Tnfsf12	4.1224	3.13247	0.759867	-0.396181	0.258081
ENSMUSG00000031497	0.0499614	0.197432	0.048595	0.0605394	0.131949	0.0618357	0.0536117	0.0890219	0.095915	Tnfsf13b	0.0976953	0.0750961	0.768677	-0.379551	0.499896
ENSMUSG00000031887	3.0648	2.11394	2.4444	2.35554	1.45695	2.24747	2.46654	2.79995	1.29442	Tradd	2.28713	2.2021	0.962823	-0.0546577	0.844173
ENSMUSG00000021277	2.0308	2.07126	2.05094	1.6001	1.98154	1.9501	1.29414	1.06627	1.11533	Traf3	1.94693	1.35646	0.696719	-0.521352	0.0547893
ENSMUSG00000027164	3.39522	3.83897	3.18946	3.59416	3.26812	4.60621	5.14575	3.84978	4.93035	Traf6	3.45719	4.63302	1.34011	0.422354	0.018379
ENSMUSG00000025935	9.36875	6.70535	7.00151	7.26974	8.08616	6.36292	5.35656	7.29492	5.30088	Tram1	7.6863	6.07882	0.790864	-0.338498	0.0490059
ENSMUSG00000041779	2.48985	1.53601	1.76203	1.53377	1.37021	1.48236	1.93472	1.61881	1.68123	Tram2	1.73837	1.67928	0.966007	-0.0498942	0.79728

## Sheet: 4T1-FPKM-normalized
gene_id	C1	C2	C3	C4	C5	T1	T2	T3	T4	gene_name	C_mean	p_value_norm
ENSMUSG00000017446	0.906859	1.06275	1.15609	0.768136	1.10616	0.555747	0.755818	0.513422	0.450737	C1qtnf1	2.07457	0.00305518
ENSMUSG00000023571	1.13526	0.944063	0.967887	0.86613	1.08666	0.533408	0.518864	0.953517	0.609887	C1qtnf12	5.97425	0.0334093
ENSMUSG00000046491	1.43572	0.752754	1.09452	0.443321	1.27368	0.432231	0.166554	0.603406	0.496626	C1qtnf2	1.12677	0.0300805
ENSMUSG00000040794	1.21972	1.15184	0.734133	1.12885	0.765455	1.37322	1.25052	1.82511	1.93974	C1qtnf4	7.34202	0.0282417
ENSMUSG00000022440	1.00414	1.0489	1.00673	0.786201	1.15403	0.430198	0.679657	0.870823	0.474518	C1qtnf6	1.37008	0.0219971
ENSMUSG00000071347	0.969781	1.09467	0.883683	0.938317	1.11355	0.684626	0.635335	0.695735	0.550365	C1qtnf9	23.5513	0.000389633
ENSMUSG00000051439	1.31837	0.746548	1.13017	0.742661	1.06225	3.38094	1.91822	1.91112	3.37464	Cd14	1.62808	0.0259406
ENSMUSG00000025199	0.923464	0.876335	1.03585	0.991513	1.17283	1.58305	1.44393	1.35909	1.89104	Chuk	4.68698	0.0102258
ENSMUSG00000034855	0.278462	2.28635	0.687808	1.46892	0.278462	5.25129	0.278462	4.81093	11.7656	Cxcl10	0.0359116	0.150483
ENSMUSG00000031077	1.02091	0.828034	0.921326	1.03847	1.19126	0.752265	0.542101	0.705804	0.404107	Fadd	1.3922	0.00729876
ENSMUSG00000021250	0.817284	0.499693	1.06246	1.02841	1.59216	3.10753	1.45885	1.85595	3.79177	Fos	3.09412	0.0583088
ENSMUSG00000031537	1.09817	0.956793	1.0434	0.941278	0.960362	0.993624	0.793872	0.97743	1.25163	Ikbkb	1.2966	0.968812
ENSMUSG00000042349	1.39171	0.521702	1.05938	1.06838	0.958831	1.06719	0.973951	0.764513	1.0842	Ikbke	0.104805	0.867546
ENSMUSG00000004221	0.989246	0.869056	0.994375	1.04735	1.09998	1.04922	1.58294	1.02238	0.92059	Ikbkg	4.0489	0.411516
ENSMUSG00000027776	1.23027	0.692637	0.732262	1.43035	0.914475	0.477254	0.532004	0.535387	0.799035	Il12a	1.83098	0.0432778
ENSMUSG00000000791	0.674143	1.45309	0.327853	1.40036	1.14456	3.12887	14.1062	0.982798	6.47104	Il12rb1	0.0413312	0.169743
ENSMUSG00000018341	1.02371	1.26089	1.2802	0.607566	0.827638	0.271502	0.156929	0.142134	0.561512	Il12rb2	0.103072	0.00311018
ENSMUSG00000027398	1.07655	0.11966	0.349035	2.23625	1.2185	38.3068	31.5756	42.5494	14.2375	Il1b	0.08357	0.0159013
ENSMUSG00000025746	0.794789	0.794789	1.82085	0.794789	0.794789	1.73773	18.0794	14.5555	107.818	Il6	0.012582	0.250924
ENSMUSG00000027947	0.78158	1.10006	0.876503	1.3176	0.924251	11.2778	16.42	4.80712	9.0737	Il6ra	2.26914	0.0300486
ENSMUSG00000021756	0.902982	1.05416	1.0884	1.07332	0.881141	1.47663	1.89155	1.52536	1.15621	Il6st	25.1646	0.0372094
ENSMUSG00000031392	1.02885	1.01343	0.94703	0.933389	1.0773	1.31945	1.81359	1.02726	1.38608	Irak1	11.6451	0.0957346
ENSMUSG00000059883	0.777303	1.3368	0.900818	0.824498	1.16059	1.70404	1.29551	2.0092	1.48167	Irak4	0.688702	0.017476
ENSMUSG00000003184	0.914836	0.982452	1.03496	1.05799	1.00976	1.21056	1.05826	1.38414	1.20407	Irf3	5.12164	0.0416889
ENSMUSG00000029771	1.26731	0.796727	0.77774	0.877499	1.28073	0.378122	0.388542	0.381238	0.308946	Irf5	1.30486	0.00443027
ENSMUSG00000025498	1.1408	0.777831	1.25679	0.810053	1.01453	0.907668	0.911863	1.06348	0.551245	Irf7	1.30107	0.357737
ENSMUSG00000052684	0.849665	0.919927	0.992648	1.20216	1.0356	0.931976	1.09964	1.72029	1.06704	Jun	59.6041	0.336352
ENSMUSG00000004936	1.01097	1.08635	0.967444	0.933683	1.00155	0.897809	1.00603	0.898213	0.886641	Map2k1	22.7376	0.0817837
ENSMUSG00000035027	1.14031	1.15568	0.875998	0.980551	0.847461	0.9147	0.998293	0.857756	1.0574	Map2k2	23.4687	0.600144
ENSMUSG00000018932	0.974967	1.14938	0.8242	1.03432	1.01713	0.511929	0.527585	0.485116	1.06368	Map2k3	78.4461	0.0789703
ENSMUSG00000033352	1.04957	1.08051	0.911555	1.06181	0.896564	0.869946	1.04659	0.970427	1.21777	Map2k4	18.0031	0.766945
ENSMUSG00000020623	1.05311	1.20104	0.852416	1.00762	0.885813	0.0903896	0.0464403	0.178764	0.180017	Map2k6	4.60428	0.0000180535769177498
ENSMUSG00000002948	1.00766	1.02975	0.963179	1.04657	0.952845	1.49722	1.72457	1.06724	1.60428	Map2k7	12.8806	0.0442858
ENSMUSG00000028284	1.03544	1.07165	0.893605	0.966819	1.03248	0.962883	1.2193	0.932841	0.754022	Map3k7	9.53634	0.763252
ENSMUSG00000063358	0.897037	1.08951	1.00024	1.00797	1.00524	0.749339	0.994821	0.958362	0.764435	Mapk1	21.6816	0.127328
ENSMUSG00000046709	1.70908	0.368387	0.664936	0.710035	1.54756	0.317292	0.665235	0.665235	0.437476	Mapk10	0.0150323	0.147996
ENSMUSG00000053137	0.832878	0.802129	1.30995	0.791423	1.26362	1.95748	1.08389	1.98062	1.38348	Mapk11	1.11785	0.0651189
ENSMUSG00000022610	1.02287	1.04119	0.950714	0.968013	1.01721	0.866203	0.892872	0.920913	0.930248	Mapk12	39.7029	0.00348059
ENSMUSG00000004864	1.0875	0.598998	2.11551	0.598998	0.598998	90.8524	92.1892	72.9286	43.147	Mapk13	0.0166946	0.00750345
ENSMUSG00000053436	0.955495	1.08641	0.977224	0.992395	0.98848	0.683387	0.58955	0.924929	0.973424	Mapk14	27.3551	0.108983
ENSMUSG00000063065	1.03477	0.842869	1.20678	0.8359	1.07969	1.13527	0.66839	0.871841	0.48511	Mapk3	20.0551	0.243715
ENSMUSG00000021936	0.995619	0.954075	0.915885	1.07269	1.06173	1.00324	1.55749	0.902353	0.853592	Mapk8	4.16602	0.662647
ENSMUSG00000020366	0.93869	1.20347	0.900714	1.12883	0.828294	0.732127	0.952982	0.886847	0.802466	Mapk9	9.33086	0.113787
ENSMUSG00000032508	1.09704	0.891921	1.05767	0.929514	1.02385	2.59048	2.1272	1.92666	4.28604	Myd88	2.30702	0.0477638
ENSMUSG00000028163	0.967972	0.939179	1.01738	1.07265	1.00281	1.16366	1.37357	1.03073	0.968074	Nfkb1	3.58574	0.233193
ENSMUSG00000021025	1.31609	0.75545	0.769449	0.89444	1.26457	1.9135	2.0846	1.3514	2.10368	Nfkbia	24.8307	0.00789521
ENSMUSG00000024927	1.19947	0.843458	1.07532	0.975416	0.906334	1.79859	1.92713	1.39155	2.13403	Rela	12.7798	0.00868347
ENSMUSG00000021408	0.934924	0.937626	1.13669	1.07218	0.91858	1.83814	1.77655	1.39453	2.73382	Ripk1	1.05566	0.0440101
ENSMUSG00000022414	0.970383	1.09452	0.9516	0.933304	1.05019	0.732946	1.17822	0.751906	0.653299	Tab1	6.40213	0.246245
ENSMUSG00000015755	1.0781	1.10301	0.953016	1.04721	0.81866	1.03315	1.1703	0.971458	1.04469	Tab2	24.5647	0.437273
ENSMUSG00000020115	0.999567	0.935127	0.990233	1.06941	1.00566	1.28009	2.21223	1.24583	1.83307	Tbk1	6.32134	0.0693596
ENSMUSG00000032041	0.857061	1.10445	0.933097	1.20246	0.902933	0.334176	0.259003	0.471158	0.500025	Tirap	5.67228	0.000210838
ENSMUSG00000039005	0.868441	0.896677	1.3645	0.681215	1.18917	0.980887	0.697289	0.820427	1.1892	Tlr4	1.69491	0.644505
ENSMUSG00000017615	0.938971	1.13413	1.00889	0.932358	0.985653	0.998722	0.922496	1.16795	0.887262	Tnfaip1	23.0835	0.938244
ENSMUSG00000021281	1.3065	0.743072	0.966147	0.645707	1.33857	0.577092	0.408799	0.699631	1.11874	Tnfaip2	4.90951	0.194482
ENSMUSG00000019850	1.67675	1.0145	1.00142	0.45829	0.849036	0.600732	0.820712	0.700454	2.16482	Tnfaip3	0.538088	0.870567
ENSMUSG00000013707	1.06708	1.33161	1.74803	0.408316	0.444973	2.91941	2.10928	3.05668	0.215637	Tnfaip8l2	0.907567	0.202144
ENSMUSG00000026321	1.12834	0.844482	1.52428	1.04171	0.461185	0.727352	0.302696	1.03571	0.441258	Tnfrsf11a	0.304867	0.161468
ENSMUSG00000042333	0.818907	1.11791	0.796509	0.907234	1.35944	0.405414	0.585825	0.636715	1.04808	Tnfrsf14	0.72847	0.102581
ENSMUSG00000060548	0.839137	1.36877	0.908099	0.793026	1.09097	1.79996	0.896389	1.3115	0.328965	Tnfrsf19	3.1933	0.811898
ENSMUSG00000028599	0.982236	0.982135	1.31098	0.878479	0.846169	1.58039	1.61613	1.55923	1.27807	Tnfrsf1b	2.74495	0.00288351
ENSMUSG00000023915	0.983008	0.965059	0.78193	1.15738	1.11263	0.855217	1.37512	0.781325	1.10785	Tnfrsf21	6.99436	0.850819
ENSMUSG00000024793	0.81936	1.07228	0.711563	0.972575	1.42422	0.488939	0.251207	0.796334	0.33707	Tnfrsf25	0.85829	0.0176957
ENSMUSG00000029075	0.708977	1.95267	0.383103	1.06363	0.891626	1.53559	2.95857	1.14842	2.9238	Tnfrsf4	0.531853	0.0889265
ENSMUSG00000039304	0.899218	1.03421	0.907259	0.906066	1.25325	0.504558	0.648078	0.6522	0.223303	Tnfsf10	1.61835	0.00796631
ENSMUSG00000097328	0.970637	0.907925	1.14003	0.903506	1.0779	0.960495	0.550255	1.13025	0.398465	Tnfsf12	4.1224	0.258081
ENSMUSG00000031497	0.511401	2.0209	0.497414	0.619675	1.35061	0.632944	0.548764	0.91122	0.981778	Tnfsf13b	0.0976953	0.499896
ENSMUSG00000031887	1.34002	0.924279	1.06877	1.02991	0.637022	0.982663	1.07844	1.22422	0.565961	Tradd	2.28713	0.844173
ENSMUSG00000021277	1.04308	1.06386	1.05342	0.821861	1.01778	1.00163	0.664711	0.547667	0.572869	Traf3	1.94693	0.0547893
ENSMUSG00000027164	0.982077	1.11043	0.922559	1.03962	0.945313	1.33236	1.48842	1.11356	1.42611	Traf6	3.45719	0.018379
ENSMUSG00000025935	1.21889	0.872377	0.910907	0.945805	1.05202	0.827826	0.696896	0.949081	0.689653	Tram1	7.6863	0.0490059
ENSMUSG00000041779	1.43229	0.88359	1.01361	0.8823	0.788214	0.852727	1.11295	0.931224	0.967127	Tram2	1.73837	0.79728

## Sheet: Cis-FPKM
gene_id	Con_cis_2	Con_cis_3	Con_cis_5	Con_cis_6	cis_1	cis_2	cis_4	cis_5	gene_name	mean_control	mean_treat	fold_change	log2_fold_change	p_value
ENSMUSG00000017446	1.3871	1.55136	1.98526	1.90787	1.58974	0.909339	1.06759	0.972494	C1qtnf1	1.7079	1.13479	0.664438	-0.589794	0.0349146
ENSMUSG00000023571	5.83752	5.27248	5.43956	5.10185	5.96678	3.29609	2.7349	4.57541	C1qtnf12	5.41285	4.14329	0.765455	-0.38561	0.175215
ENSMUSG00000046491	1.30637	1.08845	1.52944	1.83945	1.28433	0.911182	0.450974	0.735123	C1qtnf2	1.44093	0.845401	0.586707	-0.769288	0.0459635
ENSMUSG00000040794	2.42842	2.20727	3.15694	3.28004	5.20899	4.05488	4.72509	7.26746	C1qtnf4	2.76817	5.3141	1.91972	0.940895	0.0280105
ENSMUSG00000022440	1.89718	1.51872	1.98316	2.45642	1.40464	1.49481	0.848985	0.474484	C1qtnf6	1.96387	1.05573	0.537575	-0.895462	0.0272297
ENSMUSG00000071347	18.3324	15.3147	13.4783	12.556	6.50629	15.0309	9.12692	5.51593	C1qtnf9	14.9203	9.04501	0.60622	-0.722087	0.0656402
ENSMUSG00000051439	1.04168	0.532739	1.77253	0.897212	0.554109	0.842399	0.833863	0.356806	Cd14	1.06104	0.646794	0.609584	-0.714102	0.217579
ENSMUSG00000025199	7.27784	6.51929	6.51684	7.15981	8.29253	10.3477	11.6215	8.47436	Chuk	6.86845	9.68403	1.40993	0.495624	0.0344013
ENSMUSG00000034855	0.01	0.0371876	0.0951774	0.0736818	0.276281	0.01	0.320141	0.071162	Cxcl10	0.0540117	0.169396	3.13628	1.64906	0.22711
ENSMUSG00000031077	0.912079	1.00848	0.933582	1.14787	0.876766	0.542865	0.621327	0.862258	Fadd	1.0005	0.725804	0.725439	-0.463074	0.0398848
ENSMUSG00000021250	2.24004	0.854557	6.8348	21.0589	3.17441	2.6744	0.696658	1.22646	Fos	7.74708	1.94298	0.250802	-1.99538	0.29841
ENSMUSG00000031537	1.59351	1.31252	1.59161	1.62644	1.55562	1.54443	1.39136	1.34821	Ikbkb	1.53102	1.45991	0.953551	-0.0686178	0.463921
ENSMUSG00000042349	0.221059	0.157872	0.213912	0.2484	0.158685	0.139503	0.188965	0.00888539	Ikbke	0.210311	0.12401	0.589649	-0.762072	0.116402
ENSMUSG00000004221	5.36391	4.67783	4.74842	4.29662	4.64912	4.35974	5.60054	5.0883	Ikbkg	4.77169	4.92443	1.03201	0.0454539	0.677849
ENSMUSG00000027776	1.54867	1.96935	1.5541	2.38996	2.7799	1.05099	1.233	1.03635	Il12a	1.86552	1.52506	0.817499	-0.290712	0.502927
ENSMUSG00000000791	0.01	0.01	0.01	0.01	0.01	0.0161297	0.0478989	0.01	Il12rb1	0.01	0.0210071	2.10071	1.07088	0.312163
ENSMUSG00000018341	0.375313	0.198661	0.169483	0.196809	0.213189	0.261779	0.224576	0.570234	Il12rb2	0.235066	0.317444	1.35045	0.433436	0.437549
ENSMUSG00000027398	0.01	0.01	0.01	0.130518	0.0326264	0.0347208	0.034369	0.01	Il1b	0.0401294	0.027929	0.695974	-0.522895	0.716009
ENSMUSG00000025746	0.01	0.01	0.01	0.01	0.128127	0.01	0.0269941	0.132007	Il6	0.01	0.0742821	7.42821	2.89301	0.141533
ENSMUSG00000027947	1.50764	1.84122	2.52981	1.78565	0.94314	2.15294	8.16047	7.62156	Il6ra	1.91608	4.71953	2.46311	1.30048	0.227183
ENSMUSG00000021756	20.9376	22.8551	22.5817	21.4011	26.0276	21.8223	27.5063	37.5555	Il6st	21.9439	28.2279	1.28637	0.363305	0.155329
ENSMUSG00000031392	11.9114	10.5482	11.3775	10.6962	10.9107	9.89818	12.4524	12.0295	Irak1	11.1333	11.3227	1.01701	0.0243272	0.785463
ENSMUSG00000059883	0.609732	0.633812	0.739936	0.578331	0.483274	0.751666	0.796263	0.877726	Irak4	0.640453	0.727232	1.1355	0.183324	0.400646
ENSMUSG00000003184	5.46077	6.49632	5.33462	4.41102	3.75986	5.6171	4.17014	4.63264	Irf3	5.42568	4.54494	0.837671	-0.255545	0.18277
ENSMUSG00000029771	1.78911	1.03782	1.45106	1.57078	0.364101	0.729364	0.248178	0.0275829	Irf5	1.4622	0.342306	0.234105	-2.09478	0.0020523
ENSMUSG00000025498	2.63972	1.95172	1.72183	1.27437	0.395456	0.613728	0.243004	0.360748	Irf7	1.89691	0.403234	0.212574	-2.23396	0.0105989
ENSMUSG00000052684	25.3621	22.7158	28.9012	36.3967	16.2521	23.5242	27.8074	52.3134	Jun	28.344	29.9743	1.05752	0.0806843	0.855302
ENSMUSG00000004936	22.7385	22.5728	20.9852	25.1515	29.1368	20.5608	20.7004	27.316	Map2k1	22.862	24.4285	1.06852	0.0956145	0.548152
ENSMUSG00000035027	20.0151	20.8516	17.8143	20.5107	18.3041	14.4982	13.9926	20.7714	Map2k2	19.7979	16.8916	0.853199	-0.229046	0.171461
ENSMUSG00000018932	67.6091	79.7033	73.9905	75.28	46.5043	54.2847	67.6578	65.9113	Map2k3	74.1457	58.5895	0.790194	-0.339721	0.0446146
ENSMUSG00000033352	21.9972	26.1259	23.4836	28.7996	32.9902	23.1403	24.1846	38.2946	Map2k4	25.1016	29.6524	1.1813	0.240373	0.311124
ENSMUSG00000020623	4.94078	5.9819	5.02034	9.00963	3.92027	2.8646	1.86501	1.95435	Map2k6	6.23816	2.65106	0.424974	-1.23455	0.0242272
ENSMUSG00000002948	13.834	15.7257	14.4983	15.1024	10.4808	11.2055	11.8964	15.1719	Map2k7	14.7901	12.1886	0.824107	-0.279096	0.0811444
ENSMUSG00000028284	13.1243	13.6122	12.7809	14.0795	15.3052	12.8137	13.6838	18.9249	Map3k7	13.3992	15.1819	1.13304	0.180202	0.280213
ENSMUSG00000063358	22.0801	22.3089	20.7305	22.7776	22.0346	19.5658	21.4047	27.2617	Mapk1	21.9743	22.5667	1.02696	0.03838	0.748918
ENSMUSG00000046709	0.0447779	0.037622	0.0577734	0.0521797	0.0111803	0.017847	0.00588873	0.00719932	Mapk10	0.0480883	0.0105289	0.218949	-2.19134	0.00077353
ENSMUSG00000053137	1.13442	1.01529	1.0889	1.40815	0.840499	0.894454	0.635665	0.416324	Mapk11	1.16169	0.696735	0.599762	-0.737538	0.0165933
ENSMUSG00000022610	36.0195	44.7455	40.9526	40.2945	33.2268	34.4723	34.6397	35.2944	Mapk12	40.503	34.4083	0.849524	-0.235273	0.0384885
ENSMUSG00000004864	0.01	0.01	0.0226814	0.01	0.0197519	0.01	0.01	0.01	Mapk13	0.0131704	0.012438	0.944392	-0.0825429	0.861116
ENSMUSG00000053436	35.8588	34.4861	34.3518	36.8947	39.9102	29.9742	30.9735	42.2432	Mapk14	35.3978	35.7753	1.01066	0.0153016	0.912049
ENSMUSG00000063065	12.7757	10.7605	12.6622	12.7555	9.09707	11.5586	8.68274	9.65659	Mapk3	12.2385	9.74875	0.796566	-0.328135	0.0229682
ENSMUSG00000021936	3.84478	4.25172	3.93318	4.18308	4.2135	4.15998	4.1121	4.58617	Mapk8	4.05319	4.26794	1.05298	0.0744805	0.191122
ENSMUSG00000020366	9.03605	11.0362	9.25729	11.3002	13.8396	8.77433	9.34239	14.5398	Mapk9	10.1574	11.624	1.14439	0.194576	0.413457
ENSMUSG00000032508	2.23872	2.27572	2.82901	3.09189	2.36701	1.87636	2.26444	2.48846	Myd88	2.60884	2.24907	0.862096	-0.214079	0.206462
ENSMUSG00000028163	2.82757	3.15933	3.5661	2.68963	2.96106	2.5857	3.40723	3.02284	Nfkb1	3.06066	2.99421	0.978289	-0.0316677	0.805275
ENSMUSG00000021025	10.4805	13.4203	19.9695	11.0793	19.3998	24.9634	32.608	25.5316	Nfkbia	13.7374	25.6257	1.8654	0.899482	0.0151082
ENSMUSG00000024927	8.1263	6.41358	8.57568	7.39238	8.08657	8.45941	9.94225	6.78554	Rela	7.62699	8.31844	1.09066	0.1252	0.425232
ENSMUSG00000021408	0.750878	0.843086	0.727823	0.725851	1.04393	1.09508	1.25679	0.691424	Ripk1	0.761909	1.02181	1.34111	0.423431	0.114717
ENSMUSG00000022414	4.89479	7.27797	5.65618	6.17304	4.90711	4.88712	6.00798	3.95872	Tab1	6.0005	4.94023	0.823304	-0.280503	0.156859
ENSMUSG00000015755	24.9276	29.6764	27.973	33.876	37.3412	29.7012	30.6502	55.9658	Tab2	29.1133	38.4146	1.31949	0.399978	0.22659
ENSMUSG00000020115	6.46417	6.8111	5.77419	5.66543	5.76038	5.68988	9.10207	8.21777	Tbk1	6.17872	7.19252	1.16408	0.219189	0.333596
ENSMUSG00000032041	4.03001	4.53648	3.39186	5.45362	7.51065	4.07028	3.48385	8.19329	Tirap	4.35299	5.81452	1.33575	0.417651	0.31646
ENSMUSG00000039005	0.525391	0.527561	0.694404	0.836228	0.615914	1.62075	1.61613	0.73552	Tlr4	0.645896	1.14708	1.77595	0.82859	0.162978
ENSMUSG00000017615	18.4159	20.3331	20.4835	20.8457	23.9593	19.806	24.1816	33.0813	Tnfaip1	20.0195	25.257	1.26162	0.335278	0.156679
ENSMUSG00000021281	5.81403	5.02412	6.75187	5.06051	6.45404	4.18478	2.03831	1.23794	Tnfaip2	5.66263	3.47877	0.614338	-0.702896	0.158335
ENSMUSG00000019850	0.522203	0.683787	0.533921	0.66593	0.817984	0.412339	0.253967	0.443556	Tnfaip3	0.60146	0.481962	0.801319	-0.319551	0.402683
ENSMUSG00000013707	0.82492	0.522483	0.700456	0.517611	0.16636	0.413091	0.35049	0.142831	Tnfaip8l2	0.641367	0.268193	0.418158	-1.25788	0.0100047
ENSMUSG00000026321	0.26171	0.125935	0.250689	0.152485	0.0831659	0.0774416	0.10951	0.0803292	Tnfrsf11a	0.197705	0.0876116	0.443144	-1.17415	0.045798
ENSMUSG00000042333	1.3368	1.33948	0.745269	0.692343	0.692278	0.598583	0.501361	0.501499	Tnfrsf14	1.02847	0.57343	0.557556	-0.842813	0.0809748
ENSMUSG00000060548	5.37959	4.64866	4.87067	3.57218	3.4668	9.57273	7.38692	4.68459	Tnfrsf19	4.61777	6.27776	1.35948	0.443052	0.317165
ENSMUSG00000028599	2.06989	1.7109	1.92745	1.369	1.28739	0.815084	1.15015	1.11231	Tnfrsf1b	1.76931	1.09124	0.616757	-0.697226	0.0128823
ENSMUSG00000023915	8.59422	9.11042	9.89366	11.2263	6.96532	7.44468	6.3484	6.43523	Tnfrsf21	9.70615	6.79841	0.700422	-0.513703	0.00895951
ENSMUSG00000024793	1.40705	0.698807	0.502039	0.582983	0.382547	0.785129	0.34541	0.527855	Tnfrsf25	0.797721	0.510235	0.639616	-0.644721	0.274476
ENSMUSG00000029075	0.93886	1.84058	1.15152	1.76264	4.83162	2.71641	3.025	4.10915	Tnfrsf4	1.4234	3.67054	2.57871	1.36665	0.0125537
ENSMUSG00000039304	2.78514	2.24236	2.41502	1.87484	1.32329	1.83574	0.597417	0.441269	Tnfsf10	2.32934	1.04943	0.450527	-1.15031	0.0202851
ENSMUSG00000097328	3.19564	2.10057	4.38582	2.46433	2.62837	1.96671	1.25459	2.06271	Tnfsf12	3.03659	1.9781	0.65142	-0.61834	0.129925
ENSMUSG00000031497	0.103665	0.0853561	0.197653	0.169121	0.199302	0.192815	0.21949	0.373341	Tnfsf13b	0.138949	0.246237	1.77214	0.825496	0.0860436
ENSMUSG00000031887	1.1828	0.807844	1.26352	1.37832	1.0003	0.780641	0.59711	0.68706	Tradd	1.15812	0.766277	0.661656	-0.595848	0.0450985
ENSMUSG00000021277	3.0513	2.82573	2.48848	2.7881	2.05702	2.49536	2.09555	2.74726	Traf3	2.7884	2.3488	0.842345	-0.247517	0.0778976
ENSMUSG00000027164	3.48624	3.79266	3.38063	3.89412	4.80668	4.43489	5.29621	6.55624	Traf6	3.63841	5.2735	1.4494	0.535453	0.0343199
ENSMUSG00000025935	5.6291	5.05869	5.96517	5.90363	7.0837	6.95211	5.99036	6.25924	Tram1	5.63915	6.57135	1.16531	0.220712	0.034282
ENSMUSG00000041779	0.940599	1.24469	1.38367	0.884337	1.21429	1.10338	1.16107	1.61195	Tram2	1.11332	1.27267	1.14313	0.192989	0.375268

## Sheet: Cis-FPKM-normalized
gene_id	Con_cis_2	Con_cis_3	Con_cis_5	Con_cis_6	cis_1	cis_2	cis_4	cis_5	gene_name	mean_control	mean_treat	fold_change	log2_fold_change	p_value
ENSMUSG00000017446	0.812169	0.908344	1.1624	1.11709	0.930818	0.532432	0.62509	0.569411	C1qtnf1	1.7079	1.13479	0.664438	-0.589794	0.0349146
ENSMUSG00000023571	1.07846	0.974067	1.00493	0.942543	1.10234	0.608937	0.50526	0.845287	C1qtnf12	5.41285	4.14329	0.765455	-0.38561	0.175215
ENSMUSG00000046491	0.906615	0.755382	1.06143	1.27658	0.89132	0.632358	0.312975	0.510174	C1qtnf2	1.44093	0.845401	0.586707	-0.769288	0.0459635
ENSMUSG00000040794	0.877267	0.797377	1.14044	1.18491	1.88175	1.46482	1.70694	2.62537	C1qtnf4	2.76817	5.3141	1.91972	0.940895	0.0280105
ENSMUSG00000022440	0.966041	0.77333	1.00982	1.25081	0.715239	0.761153	0.432302	0.241606	C1qtnf6	1.96387	1.05573	0.537575	-0.895462	0.0272297
ENSMUSG00000071347	1.22868	1.02643	0.903353	0.841537	0.436068	1.00741	0.61171	0.369692	C1qtnf9	14.9203	9.04501	0.60622	-0.722087	0.0656402
ENSMUSG00000051439	0.981758	0.502091	1.67056	0.845596	0.522231	0.793936	0.785891	0.336279	Cd14	1.06104	0.646794	0.609584	-0.714102	0.217579
ENSMUSG00000025199	1.05961	0.949165	0.948809	1.04242	1.20734	1.50656	1.69201	1.23381	Chuk	6.86845	9.68403	1.40993	0.495624	0.0344013
ENSMUSG00000034855	0.185145	0.688511	1.76216	1.36418	5.11521	0.185145	5.92725	1.31753	Cxcl10	0.0540117	0.169396	3.13628	1.64906	0.22711
ENSMUSG00000031077	0.911621	1.00797	0.933113	1.1473	0.876325	0.542592	0.621015	0.861825	Fadd	1.0005	0.725804	0.725439	-0.463074	0.0398848
ENSMUSG00000021250	0.289146	0.110307	0.882243	2.7183	0.409756	0.345214	0.0899253	0.158312	Fos	7.74708	1.94298	0.250802	-1.99538	0.29841
ENSMUSG00000031537	1.04082	0.857283	1.03958	1.06232	1.01607	1.00876	0.908779	0.880598	Ikbkb	1.53102	1.45991	0.953551	-0.0686178	0.463921
ENSMUSG00000042349	1.05111	0.750661	1.01712	1.18111	0.754528	0.663318	0.898501	0.0422488	Ikbke	0.210311	0.12401	0.589649	-0.762072	0.116402
ENSMUSG00000004221	1.12411	0.980329	0.995122	0.90044	0.974313	0.913667	1.1737	1.06635	Ikbkg	4.77169	4.92443	1.03201	0.0454539	0.677849
ENSMUSG00000027776	0.830155	1.05566	0.833065	1.28112	1.49015	0.563378	0.660942	0.555527	Il12a	1.86552	1.52506	0.817499	-0.290712	0.502927
ENSMUSG00000000791	1	1	1	1	1	1.61297	4.78989	1	Il12rb1	0.01	0.0210071	2.10071	1.07088	0.312163
ENSMUSG00000018341	1.59663	0.845126	0.721001	0.837247	0.906932	1.11364	0.955372	2.42584	Il12rb2	0.235066	0.317444	1.35045	0.433436	0.437549
ENSMUSG00000027398	0.249194	0.249194	0.249194	3.25242	0.813029	0.86522	0.856453	0.249194	Il1b	0.0401294	0.027929	0.695974	-0.522895	0.716009
ENSMUSG00000025746	1	1	1	1	12.8127	1	2.69941	13.2007	Il6	0.01	0.0742821	7.42821	2.89301	0.141533
ENSMUSG00000027947	0.786835	0.960931	1.3203	0.93193	0.492223	1.12362	4.25894	3.97768	Il6ra	1.91608	4.71953	2.46311	1.30048	0.227183
ENSMUSG00000021756	0.954144	1.04152	1.02907	0.975266	1.1861	0.994459	1.25349	1.71143	Il6st	21.9439	28.2279	1.28637	0.363305	0.155329
ENSMUSG00000031392	1.06989	0.947445	1.02193	0.960734	0.979999	0.889058	1.11847	1.08049	Irak1	11.1333	11.3227	1.01701	0.0243272	0.785463
ENSMUSG00000059883	0.952034	0.989631	1.15533	0.903003	0.754582	1.17365	1.24328	1.37048	Irak4	0.640453	0.727232	1.1355	0.183324	0.400646
ENSMUSG00000003184	1.00647	1.19733	0.983216	0.812989	0.692975	1.03528	0.768592	0.853836	Irf3	5.42568	4.54494	0.837671	-0.255545	0.18277
ENSMUSG00000029771	1.22358	0.70977	0.992388	1.07426	0.24901	0.498814	0.16973	0.0188641	Irf5	1.4622	0.342306	0.234105	-2.09478	0.0020523
ENSMUSG00000025498	1.39159	1.0289	0.907703	0.671813	0.208474	0.323541	0.128105	0.190177	Irf7	1.89691	0.403234	0.212574	-2.23396	0.0105989
ENSMUSG00000052684	0.894797	0.801435	1.01966	1.28411	0.573389	0.829956	0.98107	1.84566	Jun	28.344	29.9743	1.05752	0.0806843	0.855302
ENSMUSG00000004936	0.994598	0.98735	0.917906	1.10015	1.27447	0.899346	0.905451	1.19482	Map2k1	22.862	24.4285	1.06852	0.0956145	0.548152
ENSMUSG00000035027	1.01097	1.05322	0.899807	1.036	0.924545	0.732311	0.706769	1.04917	Map2k2	19.7979	16.8916	0.853199	-0.229046	0.171461
ENSMUSG00000018932	0.911841	1.07495	0.997906	1.0153	0.627201	0.732135	0.912498	0.888943	Map2k3	74.1457	58.5895	0.790194	-0.339721	0.0446146
ENSMUSG00000033352	0.876326	1.04081	0.935543	1.14732	1.31427	0.921867	0.963471	1.52559	Map2k4	25.1016	29.6524	1.1813	0.240373	0.311124
ENSMUSG00000020623	0.792025	0.958919	0.804779	1.44428	0.628433	0.459205	0.298967	0.31329	Map2k6	6.23816	2.65106	0.424974	-1.23455	0.0242272
ENSMUSG00000002948	0.935357	1.06326	0.980269	1.02112	0.708635	0.757632	0.80435	1.02581	Map2k7	14.7901	12.1886	0.824107	-0.279096	0.0811444
ENSMUSG00000028284	0.979478	1.0159	0.953856	1.05077	1.14224	0.956298	1.02124	1.41239	Map3k7	13.3992	15.1819	1.13304	0.180202	0.280213
ENSMUSG00000063358	1.00481	1.01523	0.9434	1.03656	1.00275	0.890394	0.974081	1.24062	Mapk1	21.9743	22.5667	1.02696	0.03838	0.748918
ENSMUSG00000046709	0.931161	0.782353	1.2014	1.08508	0.232496	0.371131	0.122457	0.14971	Mapk10	0.0480883	0.0105289	0.218949	-2.19134	0.00077353
ENSMUSG00000053137	0.976525	0.873976	0.937342	1.21216	0.723516	0.769962	0.547192	0.358379	Mapk11	1.16169	0.696735	0.599762	-0.737538	0.0165933
ENSMUSG00000022610	0.889303	1.10474	1.0111	0.994852	0.820353	0.851104	0.855238	0.871401	Mapk12	40.503	34.4083	0.849524	-0.235273	0.0384885
ENSMUSG00000004864	0.759281	0.759281	1.72216	0.759281	1.49972	0.759281	0.759281	0.759281	Mapk13	0.0131704	0.012438	0.944392	-0.0825429	0.861116
ENSMUSG00000053436	1.01302	0.974243	0.970448	1.04229	1.12748	0.84678	0.875011	1.19338	Mapk14	35.3978	35.7753	1.01066	0.0153016	0.912049
ENSMUSG00000063065	1.0439	0.879237	1.03462	1.04224	0.743318	0.944447	0.709463	0.789036	Mapk3	12.2385	9.74875	0.796566	-0.328135	0.0229682
ENSMUSG00000021936	0.948581	1.04898	0.97039	1.03205	1.03955	1.02635	1.01453	1.1315	Mapk8	4.05319	4.26794	1.05298	0.0744805	0.191122
ENSMUSG00000020366	0.889601	1.08651	0.911382	1.1125	1.36251	0.863835	0.91976	1.43145	Mapk9	10.1574	11.624	1.14439	0.194576	0.413457
ENSMUSG00000032508	0.85813	0.872312	1.0844	1.18516	0.907303	0.719234	0.867989	0.953858	Myd88	2.60884	2.24907	0.862096	-0.214079	0.206462
ENSMUSG00000028163	0.923844	1.03224	1.16514	0.878774	0.96746	0.844818	1.11323	0.987643	Nfkb1	3.06066	2.99421	0.978289	-0.0316677	0.805275
ENSMUSG00000021025	0.76292	0.976914	1.45366	0.806505	1.41219	1.81718	2.37366	1.85855	Nfkbia	13.7374	25.6257	1.8654	0.899482	0.0151082
ENSMUSG00000024927	1.06547	0.840906	1.12439	0.96924	1.06026	1.10914	1.30356	0.889675	Rela	7.62699	8.31844	1.09066	0.1252	0.425232
ENSMUSG00000021408	0.985522	1.10654	0.955261	0.952673	1.37016	1.43728	1.64953	0.907489	Ripk1	0.761909	1.02181	1.34111	0.423431	0.114717
ENSMUSG00000022414	0.81573	1.2129	0.942619	1.02876	0.817784	0.814452	1.00125	0.659733	Tab1	6.0005	4.94023	0.823304	-0.280503	0.156859
ENSMUSG00000015755	0.856229	1.01934	0.960834	1.16359	1.28262	1.02019	1.05279	1.92235	Tab2	29.1133	38.4146	1.31949	0.399978	0.22659
ENSMUSG00000020115	1.0462	1.10235	0.934528	0.916926	0.932293	0.920882	1.47313	1.33001	Tbk1	6.17872	7.19252	1.16408	0.219189	0.333596
ENSMUSG00000032041	0.925803	1.04215	0.779202	1.25284	1.7254	0.935052	0.800335	1.88222	Tirap	4.35299	5.81452	1.33575	0.417651	0.31646
ENSMUSG00000039005	0.81343	0.816789	1.0751	1.29468	0.95358	2.50931	2.50215	1.13876	Tlr4	0.645896	1.14708	1.77595	0.82859	0.162978
ENSMUSG00000017615	0.919898	1.01566	1.02317	1.04127	1.1968	0.989333	1.2079	1.65245	Tnfaip1	20.0195	25.257	1.26162	0.335278	0.156679
ENSMUSG00000021281	1.02674	0.887241	1.19235	0.893667	1.13976	0.739017	0.359959	0.218615	Tnfaip2	5.66263	3.47877	0.614338	-0.702896	0.158335
ENSMUSG00000019850	0.868225	1.13688	0.887707	1.10719	1.36	0.685564	0.422251	0.737465	Tnfaip3	0.60146	0.481962	0.801319	-0.319551	0.402683
ENSMUSG00000013707	1.28619	0.814639	1.09213	0.807044	0.259383	0.644078	0.546473	0.222698	Tnfaip8l2	0.641367	0.268193	0.418158	-1.25788	0.0100047
ENSMUSG00000026321	1.32374	0.636984	1.268	0.771277	0.420657	0.391703	0.553906	0.406309	Tnfrsf11a	0.197705	0.0876116	0.443144	-1.17415	0.045798
ENSMUSG00000042333	1.29979	1.3024	0.724637	0.673176	0.673113	0.582012	0.487482	0.487616	Tnfrsf14	1.02847	0.57343	0.557556	-0.842813	0.0809748
ENSMUSG00000060548	1.16497	1.00669	1.05476	0.773573	0.75075	2.07302	1.59967	1.01447	Tnfrsf19	4.61777	6.27776	1.35948	0.443052	0.317165
ENSMUSG00000028599	1.16989	0.966989	1.08938	0.773747	0.727623	0.460679	0.650058	0.628669	Tnfrsf1b	1.76931	1.09124	0.616757	-0.697226	0.0128823
ENSMUSG00000023915	0.885441	0.938623	1.01932	1.15662	0.717619	0.767006	0.654059	0.663005	Tnfrsf21	9.70615	6.79841	0.700422	-0.513703	0.00895951
ENSMUSG00000024793	1.76384	0.876005	0.629342	0.73081	0.47955	0.984215	0.432997	0.661704	Tnfrsf25	0.797721	0.510235	0.639616	-0.644721	0.274476
ENSMUSG00000029075	0.659589	1.29309	0.808991	1.23833	3.39442	1.9084	2.12519	2.88685	Tnfrsf4	1.4234	3.67054	2.57871	1.36665	0.0125537
ENSMUSG00000039304	1.19568	0.962658	1.03678	0.804881	0.568098	0.788096	0.256475	0.18944	Tnfsf10	2.32934	1.04943	0.450527	-1.15031	0.0202851
ENSMUSG00000097328	1.05238	0.691754	1.44433	0.811544	0.865566	0.64767	0.413158	0.679285	Tnfsf12	3.03659	1.9781	0.65142	-0.61834	0.129925
ENSMUSG00000031497	0.746064	0.6143	1.42249	1.21714	1.43436	1.38767	1.57965	2.6869	Tnfsf13b	0.138949	0.246237	1.77214	0.825496	0.0860436
ENSMUSG00000031887	1.02131	0.697548	1.09101	1.19013	0.863724	0.674058	0.515585	0.593254	Tradd	1.15812	0.766277	0.661656	-0.595848	0.0450985
ENSMUSG00000021277	1.09428	1.01339	0.892438	0.999892	0.737705	0.894906	0.751523	0.985245	Traf3	2.7884	2.3488	0.842345	-0.247517	0.0778976
ENSMUSG00000027164	0.958176	1.04239	0.929151	1.07028	1.32109	1.21891	1.45564	1.80195	Traf6	3.63841	5.2735	1.4494	0.535453	0.0343199
ENSMUSG00000025935	0.998218	0.897067	1.05781	1.0469	1.25616	1.23283	1.06228	1.10996	Tram1	5.63915	6.57135	1.16531	0.220712	0.034282
ENSMUSG00000041779	0.844856	1.118	1.24282	0.794321	1.09069	0.991065	1.04289	1.44787	Tram2	1.11332	1.27267	1.14313	0.192989	0.375268
