# Supplementary material for: Peptide OH‐CATH30 Mitigates Cachexia‐Induced Muscle Atrophy via Modulation of TLR4‐Associated Inflammation
Source: J Cachexia Sarcopenia Muscle. 2026 Jan 29;17(1):e70195. doi: 10.1002/jcsm.70195 (PMC12856054; doi:10.1002/jcsm.70195)
Supplement: Supplementary file 7 — Table S7: Supporting information. [file JCSM-17-e70195-s002.xlsx]

## Sheet: all_deg_results_2
		sampleA	sampleB	baseMeanA	baseMeanB	baseMean	log2FoldChange	lfcSE	stat	pvalue	padj	diff	group
ENSMUSG00000000204	#N/A	Control	X4T1	3.8	895.25	398.395	7.9001	0.3915	20.179	1.50E-90	2.93E-86	up	X4T1_vs_Control
ENSMUSG00000056054	#N/A	Control	X4T1	1.4	4755.25	2046.86	11.7079	0.611717	19.1394	1.19E-81	1.16E-77	up	X4T1_vs_Control
ENSMUSG00000028859	#N/A	Control	X4T1	8.4	1066	463.561	6.96447	0.37079	18.7828	1.04E-78	6.83E-75	up	X4T1_vs_Control
ENSMUSG00000038370	#N/A	Control	X4T1	1042.6	75.25	607.07	-3.7608	0.23017	-16.3392	5.19E-60	2.55E-56	down	X4T1_vs_Control
ENSMUSG00000048572	#N/A	Control	X4T1	74	621.25	321.344	3.10947	0.207817	14.9625	1.29E-50	5.06E-47	up	X4T1_vs_Control
ENSMUSG00000025491	#N/A	Control	X4T1	9	491.25	214.087	5.73074	0.386844	14.8141	1.19E-49	3.88E-46	up	X4T1_vs_Control
ENSMUSG00000071713	#N/A	Control	X4T1	45.8	550	263.418	3.58596	0.246716	14.5347	7.30E-48	2.05E-44	up	X4T1_vs_Control
ENSMUSG00000029205	#N/A	Control	X4T1	14	339.75	158.054	4.60969	0.318738	14.4623	2.10E-47	4.59E-44	up	X4T1_vs_Control
ENSMUSG00000030413	#N/A	Control	X4T1	2.8	373.5	162.376	7.04049	0.486828	14.462	2.11E-47	4.59E-44	up	X4T1_vs_Control
ENSMUSG00000030748	#N/A	Control	X4T1	229.8	914.25	527.562	2.00282	0.144144	13.8946	6.83E-44	1.34E-40	up	X4T1_vs_Control
ENSMUSG00000056071	#N/A	Control	X4T1	5.6	6271.5	2675.54	10.1112	0.758288	13.3343	1.46E-40	2.61E-37	up	X4T1_vs_Control
ENSMUSG00000090015	#N/A	Control	X4T1	118.8	712.75	384.469	2.62437	0.19697	13.3237	1.69E-40	2.76E-37	up	X4T1_vs_Control
ENSMUSG00000026822	#N/A	Control	X4T1	52.2	1562.5	712.801	4.90767	0.371671	13.2043	8.28E-40	1.25E-36	up	X4T1_vs_Control
ENSMUSG00000052276	#N/A	Control	X4T1	434.6	8	238.854	-5.76957	0.450845	-12.7972	1.70E-37	2.38E-34	down	X4T1_vs_Control
ENSMUSG00000040488	#N/A	Control	X4T1	3648.6	542	2232.27	-2.77366	0.219956	-12.6101	1.86E-36	2.38E-33	down	X4T1_vs_Control
ENSMUSG00000026073	#N/A	Control	X4T1	6.4	279	124.12	5.43504	0.43113	12.6065	1.94E-36	2.38E-33	up	X4T1_vs_Control
ENSMUSG00000026697	#N/A	Control	X4T1	604	55.75	355.917	-3.43523	0.274988	-12.4923	8.22E-36	9.49E-33	down	X4T1_vs_Control
ENSMUSG00000028766	#N/A	Control	X4T1	292.4	32.75	174.433	-3.12884	0.251367	-12.4473	1.45E-35	1.58E-32	down	X4T1_vs_Control
ENSMUSG00000029759	#N/A	Control	X4T1	550.2	168.5	375.827	-1.68994	0.136277	-12.4008	2.59E-35	2.67E-32	down	X4T1_vs_Control
ENSMUSG00000064246	#N/A	Control	X4T1	17	309.75	141.835	4.16214	0.337694	12.3252	6.63E-35	6.50E-32	up	X4T1_vs_Control
ENSMUSG00000022032	#N/A	Control	X4T1	644.8	113.25	402.015	-2.50206	0.203564	-12.2913	1.01E-34	9.43E-32	down	X4T1_vs_Control
ENSMUSG00000033576	#N/A	Control	X4T1	728.6	73	431.472	-3.35314	0.27516	-12.1862	3.68E-34	3.28E-31	down	X4T1_vs_Control
ENSMUSG00000033508	#N/A	Control	X4T1	1.6	327.25	140.504	7.62949	0.627106	12.1662	4.71E-34	4.01E-31	up	X4T1_vs_Control
ENSMUSG00000054752	#N/A	Control	X4T1	290	60.25	185.148	-2.24476	0.185701	-12.088	1.22E-33	9.99E-31	down	X4T1_vs_Control
ENSMUSG00000027360	#N/A	Control	X4T1	21.8	338.75	156.802	3.93502	0.326619	12.0477	1.99E-33	1.56E-30	up	X4T1_vs_Control
ENSMUSG00000049551	#N/A	Control	X4T1	892.6	140	549.854	-2.66238	0.221444	-12.0229	2.70E-33	2.03E-30	down	X4T1_vs_Control
ENSMUSG00000042254	#N/A	Control	X4T1	389.6	45	231.181	-3.07718	0.257514	-11.9496	6.53E-33	4.74E-30	down	X4T1_vs_Control
ENSMUSG00000045246	#N/A	Control	X4T1	762.4	32.75	434.7	-4.54929	0.381251	-11.9326	8.01E-33	5.61E-30	down	X4T1_vs_Control
ENSMUSG00000046610	#N/A	Control	X4T1	6.8	261.25	122.655	5.30971	0.445961	11.9062	1.10E-32	7.43E-30	up	X4T1_vs_Control
ENSMUSG00000035279	#N/A	Control	X4T1	173	12	99.2327	-3.83986	0.32541	-11.8001	3.90E-32	2.55E-29	down	X4T1_vs_Control
ENSMUSG00000026068	#N/A	Control	X4T1	2.4	144.75	65.6695	5.9354	0.503362	11.7915	4.32E-32	2.73E-29	up	X4T1_vs_Control
ENSMUSG00000031490	#N/A	Control	X4T1	1160	7024.5	3787.62	2.6364	0.224191	11.7596	6.30E-32	3.86E-29	up	X4T1_vs_Control
ENSMUSG00000026480	#N/A	Control	X4T1	32.2	244	123.177	2.91367	0.250444	11.634	2.77E-31	1.65E-28	up	X4T1_vs_Control
ENSMUSG00000026879	#N/A	Control	X4T1	20500.6	3422.5	12652.6	-2.57369	0.221703	-11.6087	3.72E-31	2.15E-28	down	X4T1_vs_Control
ENSMUSG00000031380	#N/A	Control	X4T1	52.4	463.75	239.707	3.21055	0.277177	11.5831	5.02E-31	2.81E-28	up	X4T1_vs_Control
ENSMUSG00000071637	#N/A	Control	X4T1	897.8	10512.2	5317.64	3.62077	0.313577	11.5467	7.67E-31	4.18E-28	up	X4T1_vs_Control
ENSMUSG00000005800	#N/A	Control	X4T1	0.2	743.75	314.871	11.3545	0.984101	11.5379	8.49E-31	4.50E-28	up	X4T1_vs_Control
ENSMUSG00000017002	#N/A	Control	X4T1	3.4	124.75	56.211	5.1978	0.453546	11.4604	2.09E-30	1.08E-27	up	X4T1_vs_Control
ENSMUSG00000064080	#N/A	Control	X4T1	2311.4	625.25	1539.88	-1.88109	0.164231	-11.454	2.25E-30	1.12E-27	down	X4T1_vs_Control
ENSMUSG00000041559	#N/A	Control	X4T1	633.8	68	372.87	-3.15436	0.275438	-11.4522	2.29E-30	1.12E-27	down	X4T1_vs_Control
ENSMUSG00000027947	#N/A	Control	X4T1	328.4	3385	1686.9	3.38472	0.296705	11.4077	3.83E-30	1.83E-27	up	X4T1_vs_Control
ENSMUSG00000021477	#N/A	Control	X4T1	3527.2	23240.2	12595.2	2.7883	0.246912	11.2927	1.43E-29	6.66E-27	up	X4T1_vs_Control
ENSMUSG00000032484	#N/A	Control	X4T1	0	1648.5	698.641	13.0812	1.16086	11.2686	1.87E-29	8.55E-27	up	X4T1_vs_Control
ENSMUSG00000038332	#N/A	Control	X4T1	1251.6	11683.2	5928.87	3.24849	0.288575	11.257	2.14E-29	9.54E-27	up	X4T1_vs_Control
ENSMUSG00000022651	#N/A	Control	X4T1	1.4	1334.75	570.112	9.86997	0.877282	11.2506	2.30E-29	1.00E-26	up	X4T1_vs_Control
ENSMUSG00000058624	#N/A	Control	X4T1	459	2182.25	1195.18	2.23799	0.199038	11.2441	2.48E-29	1.06E-26	up	X4T1_vs_Control
ENSMUSG00000071561	#N/A	Control	X4T1	0	362.25	157.349	10.9313	0.976584	11.1934	4.39E-29	1.83E-26	up	X4T1_vs_Control
ENSMUSG00000071656	#N/A	Control	X4T1	302.2	44	184.002	-2.75731	0.246405	-11.1901	4.56E-29	1.86E-26	down	X4T1_vs_Control
ENSMUSG00000002265	#N/A	Control	X4T1	489.4	3454	1833.53	2.86479	0.25629	11.1779	5.23E-29	2.09E-26	up	X4T1_vs_Control
ENSMUSG00000001156	#N/A	Control	X4T1	135.8	652.5	357.943	2.24876	0.202089	11.1276	9.21E-29	3.59E-26	up	X4T1_vs_Control
ENSMUSG00000031740	#N/A	Control	X4T1	1123.4	204	703.097	-2.43711	0.219039	-11.1264	9.33E-29	3.59E-26	down	X4T1_vs_Control
ENSMUSG00000071715	#N/A	Control	X4T1	10.2	223.5	101.932	4.4339	0.399599	11.0959	1.31E-28	4.96E-26	up	X4T1_vs_Control
ENSMUSG00000057191	#N/A	Control	X4T1	6.6	125.25	57.6124	4.2257	0.382075	11.0599	1.96E-28	7.27E-26	up	X4T1_vs_Control
ENSMUSG00000050105	#N/A	Control	X4T1	106.4	413.75	241.177	1.97567	0.17891	11.0428	2.38E-28	8.63E-26	up	X4T1_vs_Control
ENSMUSG00000026888	#N/A	Control	X4T1	515	77	316.963	-2.73467	0.250226	-10.9288	8.39E-28	2.99E-25	down	X4T1_vs_Control
ENSMUSG00000000753	#N/A	Control	X4T1	699.8	74	413.076	-3.24583	0.29764	-10.9052	1.09E-27	3.81E-25	down	X4T1_vs_Control
ENSMUSG00000004609	#N/A	Control	X4T1	38	364.25	178.775	3.24227	0.298602	10.8582	1.82E-27	6.28E-25	up	X4T1_vs_Control
ENSMUSG00000024042	#N/A	Control	X4T1	364.4	3176.75	1639.39	3.18008	0.293996	10.8168	2.87E-27	9.70E-25	up	X4T1_vs_Control
ENSMUSG00000047407	#N/A	Control	X4T1	157	1379	721.111	3.21569	0.298236	10.7824	4.17E-27	1.39E-24	up	X4T1_vs_Control
ENSMUSG00000040026	#N/A	Control	X4T1	0.2	438.25	189.269	10.6196	0.991482	10.7108	9.05E-27	2.96E-24	up	X4T1_vs_Control
ENSMUSG00000032279	#N/A	Control	X4T1	11956.2	4444.75	8508.86	-1.41618	0.13227	-10.7067	9.47E-27	3.05E-24	down	X4T1_vs_Control
ENSMUSG00000023456	#N/A	Control	X4T1	34548.8	9019	22879.1	-1.93325	0.181927	-10.6265	2.24E-26	7.10E-24	down	X4T1_vs_Control
ENSMUSG00000020695	#N/A	Control	X4T1	253.6	50.5	160.316	-2.31238	0.217642	-10.6246	2.29E-26	7.13E-24	down	X4T1_vs_Control
ENSMUSG00000069372	#N/A	Control	X4T1	99.4	1733	846.391	4.18727	0.398177	10.5161	7.28E-26	2.23E-23	up	X4T1_vs_Control
ENSMUSG00000047205	#N/A	Control	X4T1	625	60	366.95	-3.37536	0.321512	-10.4984	8.79E-26	2.65E-23	down	X4T1_vs_Control
ENSMUSG00000026395	#N/A	Control	X4T1	42.4	446.25	212.955	3.37037	0.322251	10.4588	1.34E-25	3.97E-23	up	X4T1_vs_Control
ENSMUSG00000040990	#N/A	Control	X4T1	685.8	114.5	425.612	-2.60882	0.249948	-10.4374	1.67E-25	4.90E-23	down	X4T1_vs_Control
ENSMUSG00000024597	#N/A	Control	X4T1	2587	7908	4886.76	1.61671	0.154956	10.4334	1.75E-25	5.04E-23	up	X4T1_vs_Control
ENSMUSG00000047798	#N/A	Control	X4T1	0.4	410.75	178.379	9.95656	0.957789	10.3954	2.60E-25	7.40E-23	up	X4T1_vs_Control
ENSMUSG00000046223	#N/A	Control	X4T1	23	163.75	85.4744	2.8707	0.277063	10.3612	3.72E-25	1.04E-22	up	X4T1_vs_Control
ENSMUSG00000026043	#N/A	Control	X4T1	3093.4	205.75	1777.09	-3.95964	0.382643	-10.3481	4.27E-25	1.18E-22	down	X4T1_vs_Control
ENSMUSG00000032177	#N/A	Control	X4T1	799.8	82	474.195	-3.3073	0.319767	-10.3429	4.51E-25	1.23E-22	down	X4T1_vs_Control
ENSMUSG00000054717	#N/A	Control	X4T1	89	684.75	356.931	2.98417	0.289428	10.3106	6.31E-25	1.70E-22	up	X4T1_vs_Control
ENSMUSG00000030474	#N/A	Control	X4T1	4.2	131.5	58.0889	4.92986	0.479321	10.2851	8.23E-25	2.18E-22	up	X4T1_vs_Control
ENSMUSG00000030116	#N/A	Control	X4T1	380.4	46.75	225.999	-3.03245	0.294929	-10.282	8.50E-25	2.21E-22	down	X4T1_vs_Control
ENSMUSG00000027204	#N/A	Control	X4T1	1242	150	738.81	-3.07808	0.299385	-10.2813	8.55E-25	2.21E-22	down	X4T1_vs_Control
ENSMUSG00000074794	#N/A	Control	X4T1	1517.6	12639.2	6715.09	3.13761	0.307083	10.2174	1.66E-24	4.22E-22	up	X4T1_vs_Control
ENSMUSG00000078122	#N/A	Control	X4T1	5.8	138.5	63.3096	4.56842	0.448617	10.1833	2.35E-24	5.92E-22	up	X4T1_vs_Control
ENSMUSG00000036492	#N/A	Control	X4T1	26	195	100.557	2.92063	0.287544	10.1572	3.08E-24	7.65E-22	up	X4T1_vs_Control
ENSMUSG00000051748	#N/A	Control	X4T1	3	122.5	54.4698	5.34902	0.527389	10.1425	3.58E-24	8.78E-22	up	X4T1_vs_Control
ENSMUSG00000052212	#N/A	Control	X4T1	0.4	497.25	210.847	10.198	1.00868	10.1102	4.98E-24	1.21E-21	up	X4T1_vs_Control
ENSMUSG00000025804	#N/A	Control	X4T1	8.2	199.25	89.4881	4.58682	0.45404	10.1022	5.40E-24	1.29E-21	up	X4T1_vs_Control
ENSMUSG00000002602	#N/A	Control	X4T1	1221.8	251.75	772.374	-2.27226	0.225282	-10.0863	6.35E-24	1.50E-21	down	X4T1_vs_Control
ENSMUSG00000037206	#N/A	Control	X4T1	446.4	52.25	264.734	-3.10729	0.308243	-10.0807	6.73E-24	1.57E-21	down	X4T1_vs_Control
ENSMUSG00000015354	#N/A	Control	X4T1	140.6	10.75	80.97	-3.70285	0.367749	-10.069	7.58E-24	1.75E-21	down	X4T1_vs_Control
ENSMUSG00000103837	#N/A	Control	X4T1	62	342.75	187.937	2.50966	0.250176	10.0316	1.11E-23	2.53E-21	up	X4T1_vs_Control
ENSMUSG00000031382	#N/A	Control	X4T1	3445.8	8941.5	5878.7	1.40313	0.140918	9.95711	2.35E-23	5.29E-21	up	X4T1_vs_Control
ENSMUSG00000020108	#N/A	Control	X4T1	1696.6	11717.8	6211.98	2.82374	0.284042	9.94126	2.75E-23	6.14E-21	up	X4T1_vs_Control
ENSMUSG00000048163	#N/A	Control	X4T1	17	343.75	154.707	4.31303	0.434991	9.91522	3.57E-23	7.88E-21	up	X4T1_vs_Control
ENSMUSG00000058966	#N/A	Control	X4T1	1436.6	386.75	956.37	-1.8772	0.189828	-9.88894	4.65E-23	1.01E-20	down	X4T1_vs_Control
ENSMUSG00000040694	#N/A	Control	X4T1	7483.6	2134.25	5027.13	-1.80348	0.182711	-9.87068	5.58E-23	1.20E-20	down	X4T1_vs_Control
ENSMUSG00000046345	#N/A	Control	X4T1	679.4	99	416.825	-2.795	0.28397	-9.84256	7.38E-23	1.57E-20	down	X4T1_vs_Control
ENSMUSG00000079597	#N/A	Control	X4T1	0.2	250.75	108.863	9.82152	1.00236	9.79836	1.14E-22	2.41E-20	up	X4T1_vs_Control
ENSMUSG00000031239	#N/A	Control	X4T1	3137	497.5	1933.9	-2.6592	0.271679	-9.78803	1.27E-22	2.64E-20	down	X4T1_vs_Control
ENSMUSG00000042834	#N/A	Control	X4T1	1097.4	91.25	640.74	-3.63957	0.373626	-9.74121	2.01E-22	4.15E-20	down	X4T1_vs_Control
ENSMUSG00000020241	#N/A	Control	X4T1	1113.4	107.75	650.032	-3.39472	0.349511	-9.71279	2.66E-22	5.43E-20	down	X4T1_vs_Control
ENSMUSG00000022358	#N/A	Control	X4T1	12035.4	87096.5	45702.5	2.89411	0.298121	9.70784	2.79E-22	5.65E-20	up	X4T1_vs_Control
ENSMUSG00000020623	ENSMUSG00000020623	Control	X4T1	266	32.25	160.264	-3.01417	0.310582	-9.7049	2.87E-22	5.75E-20	down	X4T1_vs_Control
ENSMUSG00000031889	#N/A	Control	X4T1	889.8	7784.5	3969.38	3.15875	0.326037	9.68831	3.38E-22	6.70E-20	up	X4T1_vs_Control
ENSMUSG00000017466	#N/A	Control	X4T1	2389.4	689.25	1599.74	-1.79615	0.185497	-9.68289	3.56E-22	6.95E-20	down	X4T1_vs_Control
ENSMUSG00000028874	#N/A	Control	X4T1	4.4	161.5	70.9654	5.18463	0.535465	9.68248	3.58E-22	6.95E-20	up	X4T1_vs_Control
ENSMUSG00000027412	#N/A	Control	X4T1	93.2	360.25	213.146	1.98734	0.20565	9.66368	4.30E-22	8.27E-20	up	X4T1_vs_Control
ENSMUSG00000044258	#N/A	Control	X4T1	174.2	788	451.246	2.22743	0.232102	9.59676	8.25E-22	1.57E-19	up	X4T1_vs_Control
ENSMUSG00000035711	#N/A	Control	X4T1	32.2	205	106.005	2.65151	0.277034	9.57105	1.06E-21	2.00E-19	up	X4T1_vs_Control
ENSMUSG00000031840	#N/A	Control	X4T1	508.6	173	355.411	-1.53094	0.160103	-9.56219	1.15E-21	2.15E-19	down	X4T1_vs_Control
ENSMUSG00000078566	#N/A	Control	X4T1	2908.4	13796	7867	2.30118	0.241652	9.52269	1.69E-21	3.12E-19	up	X4T1_vs_Control
ENSMUSG00000038546	#N/A	Control	X4T1	1107	7679.5	4034.88	2.82299	0.296636	9.51667	1.79E-21	3.28E-19	up	X4T1_vs_Control
ENSMUSG00000032411	#N/A	Control	X4T1	1630.6	8170.75	4550.35	2.35387	0.248605	9.46833	2.84E-21	5.17E-19	up	X4T1_vs_Control
ENSMUSG00000001119	#N/A	Control	X4T1	1305.8	181.75	787.766	-2.86461	0.303464	-9.4397	3.74E-21	6.73E-19	down	X4T1_vs_Control
ENSMUSG00000021622	#N/A	Control	X4T1	23560.6	4065.5	14738.2	-2.5542	0.271101	-9.42158	4.44E-21	7.92E-19	down	X4T1_vs_Control
ENSMUSG00000027750	#N/A	Control	X4T1	209.6	25.75	124.798	-3.02445	0.321315	-9.41273	4.83E-21	8.54E-19	down	X4T1_vs_Control
ENSMUSG00000038357	#N/A	Control	X4T1	0.2	175.5	75.1097	9.28667	0.98703	9.4087	5.02E-21	8.80E-19	up	X4T1_vs_Control
ENSMUSG00000030513	#N/A	Control	X4T1	525.4	112.25	334.971	-2.21735	0.236571	-9.37284	7.06E-21	1.23E-18	down	X4T1_vs_Control
ENSMUSG00000007888	#N/A	Control	X4T1	122.4	14.25	73.0573	-3.09157	0.330569	-9.35226	8.58E-21	1.48E-18	down	X4T1_vs_Control
ENSMUSG00000022026	#N/A	Control	X4T1	0	118.75	50.905	9.30521	0.995886	9.34365	9.31E-21	1.59E-18	up	X4T1_vs_Control
ENSMUSG00000020150	#N/A	Control	X4T1	190.4	23.25	114.504	-3.01052	0.322273	-9.34151	9.50E-21	1.61E-18	down	X4T1_vs_Control
ENSMUSG00000029610	#N/A	Control	X4T1	1132.8	356.5	774.693	-1.6484	0.176608	-9.33368	1.02E-20	1.71E-18	down	X4T1_vs_Control
ENSMUSG00000043557	#N/A	Control	X4T1	139.4	11.5	81.4601	-3.57553	0.383252	-9.32945	1.06E-20	1.77E-18	down	X4T1_vs_Control
ENSMUSG00000029661	#N/A	Control	X4T1	2194.4	277.5	1314.31	-3.02562	0.324965	-9.31061	1.27E-20	2.10E-18	down	X4T1_vs_Control
ENSMUSG00000028150	#N/A	Control	X4T1	2148.8	6396.5	4034.49	1.60982	0.173146	9.29748	1.44E-20	2.35E-18	up	X4T1_vs_Control
ENSMUSG00000006435	#N/A	Control	X4T1	2526.4	1097	1868.1	-1.19169	0.128196	-9.29588	1.46E-20	2.37E-18	down	X4T1_vs_Control
ENSMUSG00000018893	#N/A	Control	X4T1	29912.4	4660.25	18456.7	-2.70582	0.291529	-9.28149	1.67E-20	2.69E-18	down	X4T1_vs_Control
ENSMUSG00000022372	#N/A	Control	X4T1	12.2	179	83.9134	3.87872	0.417954	9.28027	1.69E-20	2.70E-18	up	X4T1_vs_Control
ENSMUSG00000003484	#N/A	Control	X4T1	1.6	98	42.7633	5.90594	0.637197	9.26862	1.89E-20	2.98E-18	up	X4T1_vs_Control
ENSMUSG00000064057	#N/A	Control	X4T1	3.8	118.25	52.9193	4.92257	0.531384	9.26368	1.97E-20	3.10E-18	up	X4T1_vs_Control
ENSMUSG00000023048	#N/A	Control	X4T1	322.8	727	496.974	1.18336	0.12822	9.22919	2.73E-20	4.25E-18	up	X4T1_vs_Control
ENSMUSG00000071714	#N/A	Control	X4T1	36	279.25	139.222	2.92635	0.317106	9.22832	2.75E-20	4.25E-18	up	X4T1_vs_Control
ENSMUSG00000073535	#N/A	Control	X4T1	141	5	79.4228	-4.77096	0.517093	-9.2265	2.80E-20	4.29E-18	down	X4T1_vs_Control
ENSMUSG00000058818	#N/A	Control	X4T1	18.8	238.25	113.795	3.67717	0.399855	9.19627	3.71E-20	5.64E-18	up	X4T1_vs_Control
ENSMUSG00000040447	#N/A	Control	X4T1	1244.4	4812.25	2844.35	1.99633	0.217774	9.16701	4.86E-20	7.34E-18	up	X4T1_vs_Control
ENSMUSG00000032496	#N/A	Control	X4T1	0.4	869.75	368.642	11.0039	1.20098	9.16242	5.07E-20	7.60E-18	up	X4T1_vs_Control
ENSMUSG00000027848	#N/A	Control	X4T1	220.4	31.75	134.589	-2.79667	0.305483	-9.15493	5.44E-20	8.08E-18	down	X4T1_vs_Control
ENSMUSG00000054855	#N/A	Control	X4T1	34.6	171	93.408	2.30258	0.252085	9.13416	6.59E-20	9.72E-18	up	X4T1_vs_Control
ENSMUSG00000003476	#N/A	Control	X4T1	524.8	143.5	350.638	-1.87036	0.204855	-9.13016	6.84E-20	1.00E-17	down	X4T1_vs_Control
ENSMUSG00000054905	#N/A	Control	X4T1	0	126.75	54.5421	9.40364	1.03246	9.10802	8.39E-20	1.22E-17	up	X4T1_vs_Control
ENSMUSG00000017754	#N/A	Control	X4T1	481	100.5	306.067	-2.28491	0.251382	-9.0894	9.96E-20	1.44E-17	down	X4T1_vs_Control
ENSMUSG00000030830	#N/A	Control	X4T1	7.2	143.75	64.4869	4.27224	0.470162	9.08675	1.02E-19	1.46E-17	up	X4T1_vs_Control
ENSMUSG00000044017	#N/A	Control	X4T1	171	28.25	105.446	-2.57857	0.284003	-9.07936	1.09E-19	1.55E-17	down	X4T1_vs_Control
ENSMUSG00000022270	#N/A	Control	X4T1	10071	57547.8	31257.3	2.54463	0.280437	9.07379	1.15E-19	1.62E-17	up	X4T1_vs_Control
ENSMUSG00000002032	#N/A	Control	X4T1	152.8	12.75	89.6324	-3.57587	0.394629	-9.06134	1.29E-19	1.81E-17	down	X4T1_vs_Control
ENSMUSG00000028834	#N/A	Control	X4T1	11136	102293	52201.5	3.24435	0.358121	9.05935	1.31E-19	1.83E-17	up	X4T1_vs_Control
ENSMUSG00000064284	#N/A	Control	X4T1	226.6	955.75	558.358	2.13179	0.2354	9.05602	1.35E-19	1.87E-17	up	X4T1_vs_Control
ENSMUSG00000020263	#N/A	Control	X4T1	577	1710.5	1086.41	1.60893	0.178059	9.03594	1.63E-19	2.23E-17	up	X4T1_vs_Control
ENSMUSG00000052920	#N/A	Control	X4T1	376.4	62.5	234.015	-2.62874	0.291309	-9.02388	1.82E-19	2.47E-17	down	X4T1_vs_Control
ENSMUSG00000059657	#N/A	Control	X4T1	0.6	190.75	83.2512	8.29675	0.919467	9.02344	1.82E-19	2.47E-17	up	X4T1_vs_Control
ENSMUSG00000112023	#N/A	Control	X4T1	33.2	280.75	142.715	3.10752	0.344951	9.00861	2.09E-19	2.80E-17	up	X4T1_vs_Control
ENSMUSG00000022831	#N/A	Control	X4T1	49.2	230.25	126.661	2.2227	0.246962	9.00017	2.25E-19	3.01E-17	up	X4T1_vs_Control
ENSMUSG00000026436	#N/A	Control	X4T1	780.2	4238.75	2383.35	2.51475	0.279793	8.9879	2.52E-19	3.34E-17	up	X4T1_vs_Control
ENSMUSG00000020423	#N/A	Control	X4T1	587	3952.75	2151.27	2.82828	0.31498	8.97923	2.73E-19	3.59E-17	up	X4T1_vs_Control
ENSMUSG00000060063	#N/A	Control	X4T1	23.6	378.5	172.698	3.96626	0.44221	8.96919	2.99E-19	3.91E-17	up	X4T1_vs_Control
ENSMUSG00000022500	#N/A	Control	X4T1	233.2	622.5	403.749	1.44356	0.16109	8.96119	3.21E-19	4.17E-17	up	X4T1_vs_Control
ENSMUSG00000052270	#N/A	Control	X4T1	0.4	180.25	77.1448	8.74683	0.977658	8.94671	3.66E-19	4.71E-17	up	X4T1_vs_Control
ENSMUSG00000046908	#N/A	Control	X4T1	5.4	78.25	37.0209	3.84127	0.42937	8.94629	3.68E-19	4.71E-17	up	X4T1_vs_Control
ENSMUSG00000031312	#N/A	Control	X4T1	1750	262.25	1080.81	-2.71229	0.303259	-8.94381	3.76E-19	4.79E-17	down	X4T1_vs_Control
ENSMUSG00000025877	#N/A	Control	X4T1	5	110.25	49.5493	4.43663	0.49694	8.9279	4.34E-19	5.50E-17	up	X4T1_vs_Control
ENSMUSG00000022594	#N/A	Control	X4T1	2059	702	1436.08	-1.55371	0.174416	-8.90805	5.19E-19	6.53E-17	down	X4T1_vs_Control
ENSMUSG00000041775	#N/A	Control	X4T1	538.4	1740	1078.43	1.73011	0.194251	8.90658	5.26E-19	6.58E-17	up	X4T1_vs_Control
ENSMUSG00000054408	#N/A	Control	X4T1	732.6	1856.25	1221.81	1.36311	0.153071	8.90508	5.33E-19	6.62E-17	up	X4T1_vs_Control
ENSMUSG00000033420	#N/A	Control	X4T1	274.2	63	176.478	-2.1316	0.239641	-8.89494	5.85E-19	7.21E-17	down	X4T1_vs_Control
ENSMUSG00000027398	ENSMUSG00000027398	Control	X4T1	2.6	87.5	38.7716	5.03714	0.567033	8.88333	6.49E-19	7.96E-17	up	X4T1_vs_Control
ENSMUSG00000022816	#N/A	Control	X4T1	1267.8	257.5	798.893	-2.3058	0.260478	-8.8522	8.58E-19	1.05E-16	down	X4T1_vs_Control
ENSMUSG00000022186	#N/A	Control	X4T1	5486.2	1230	3554.51	-2.178	0.246094	-8.85029	8.73E-19	1.06E-16	down	X4T1_vs_Control
ENSMUSG00000031722	#N/A	Control	X4T1	102.8	1194	579.76	3.58085	0.405081	8.83984	9.59E-19	1.15E-16	up	X4T1_vs_Control
ENSMUSG00000025780	#N/A	Control	X4T1	1190.8	219.5	743.394	-2.46776	0.279178	-8.83936	9.63E-19	1.15E-16	down	X4T1_vs_Control
ENSMUSG00000032114	#N/A	Control	X4T1	3925.8	491.75	2373.03	-2.99568	0.339397	-8.8265	1.08E-18	1.28E-16	down	X4T1_vs_Control
ENSMUSG00000053175	#N/A	Control	X4T1	21.8	112.5	61.7561	2.39225	0.271297	8.81782	1.17E-18	1.38E-16	up	X4T1_vs_Control
ENSMUSG00000005686	#N/A	Control	X4T1	399.6	4119.5	2156.98	3.47618	0.39426	8.81696	1.18E-18	1.38E-16	up	X4T1_vs_Control
ENSMUSG00000033327	#N/A	Control	X4T1	2153.4	369.25	1326.95	-2.57092	0.291734	-8.81257	1.22E-18	1.43E-16	down	X4T1_vs_Control
ENSMUSG00000030707	#N/A	Control	X4T1	62	576	279.244	3.20637	0.364418	8.79861	1.39E-18	1.61E-16	up	X4T1_vs_Control
ENSMUSG00000028600	#N/A	Control	X4T1	214.6	34	132.057	-2.6472	0.300953	-8.79606	1.42E-18	1.64E-16	down	X4T1_vs_Control
ENSMUSG00000029231	#N/A	Control	X4T1	774.2	155.75	489.882	-2.31214	0.263784	-8.76526	1.86E-18	2.14E-16	down	X4T1_vs_Control
ENSMUSG00000002897	#N/A	Control	X4T1	62	227.5	132.904	1.86934	0.21395	8.73728	2.39E-18	2.72E-16	up	X4T1_vs_Control
ENSMUSG00000058975	#N/A	Control	X4T1	1480	395.5	981.713	-1.93051	0.221438	-8.71805	2.83E-18	3.21E-16	down	X4T1_vs_Control
ENSMUSG00000117104	#N/A	Control	X4T1	69	5	40.0252	-3.77897	0.433695	-8.71343	2.95E-18	3.32E-16	down	X4T1_vs_Control
ENSMUSG00000038764	#N/A	Control	X4T1	2260.2	455.75	1439.76	-2.33179	0.267834	-8.70608	3.15E-18	3.53E-16	down	X4T1_vs_Control
ENSMUSG00000036452	#N/A	Control	X4T1	394.8	2458.75	1333.75	2.69229	0.309274	8.70522	3.17E-18	3.53E-16	up	X4T1_vs_Control
ENSMUSG00000020027	#N/A	Control	X4T1	110.4	805.75	433.439	2.95419	0.340249	8.68241	3.87E-18	4.29E-16	up	X4T1_vs_Control
ENSMUSG00000027004	#N/A	Control	X4T1	251.2	37.25	154.451	-2.77668	0.319956	-8.67831	4.02E-18	4.43E-16	down	X4T1_vs_Control
ENSMUSG00000013974	#N/A	Control	X4T1	0.2	113	48.1015	8.64403	0.996733	8.67236	4.23E-18	4.64E-16	up	X4T1_vs_Control
ENSMUSG00000043496	#N/A	Control	X4T1	156.6	39.75	102.742	-1.97714	0.228016	-8.67105	4.28E-18	4.67E-16	down	X4T1_vs_Control
ENSMUSG00000059108	#N/A	Control	X4T1	4.4	549	235.686	6.96076	0.802917	8.66934	4.35E-18	4.71E-16	up	X4T1_vs_Control
ENSMUSG00000033565	#N/A	Control	X4T1	1585.4	753.75	1200.2	-1.06638	0.123025	-8.66795	4.40E-18	4.74E-16	down	X4T1_vs_Control
ENSMUSG00000030786	#N/A	Control	X4T1	14.8	167.5	79.5793	3.48407	0.401981	8.66724	4.43E-18	4.75E-16	up	X4T1_vs_Control
ENSMUSG00000087410	#N/A	Control	X4T1	1034.2	113.75	616.877	-3.17608	0.367686	-8.63802	5.72E-18	6.10E-16	down	X4T1_vs_Control
ENSMUSG00000028572	#N/A	Control	X4T1	584.8	1245.5	873.168	1.11227	0.128801	8.63552	5.85E-18	6.20E-16	up	X4T1_vs_Control
ENSMUSG00000022582	#N/A	Control	X4T1	0	91.25	38.3363	8.89725	1.03041	8.6347	5.89E-18	6.21E-16	up	X4T1_vs_Control
ENSMUSG00000036867	#N/A	Control	X4T1	155.6	40	102.066	-1.94795	0.22603	-8.61812	6.81E-18	7.11E-16	down	X4T1_vs_Control
ENSMUSG00000028420	#N/A	Control	X4T1	1459	3703.5	2467.03	1.37927	0.160044	8.61806	6.81E-18	7.11E-16	up	X4T1_vs_Control
ENSMUSG00000051343	#N/A	Control	X4T1	945.4	348.5	671.221	-1.43499	0.166547	-8.61612	6.93E-18	7.19E-16	down	X4T1_vs_Control
ENSMUSG00000031838	#N/A	Control	X4T1	257.8	1587.25	847.84	2.65293	0.308367	8.60315	7.76E-18	8.01E-16	up	X4T1_vs_Control
ENSMUSG00000026825	#N/A	Control	X4T1	190.4	25	113.684	-2.94748	0.343416	-8.58282	9.26E-18	9.51E-16	down	X4T1_vs_Control
ENSMUSG00000022902	#N/A	Control	X4T1	0	259.25	112.088	10.4415	1.22105	8.55119	1.22E-17	1.24E-15	up	X4T1_vs_Control
ENSMUSG00000029416	#N/A	Control	X4T1	316.4	2132	1116.47	2.76657	0.32391	8.54117	1.33E-17	1.35E-15	up	X4T1_vs_Control
ENSMUSG00000026042	#N/A	Control	X4T1	567.8	141.5	372.238	-2.03019	0.238108	-8.52633	1.51E-17	1.53E-15	down	X4T1_vs_Control
ENSMUSG00000060791	#N/A	Control	X4T1	14	102.25	52.2478	2.86798	0.336475	8.52362	1.55E-17	1.56E-15	up	X4T1_vs_Control
ENSMUSG00000034584	#N/A	Control	X4T1	12	145.5	72.2125	3.62475	0.425444	8.51991	1.60E-17	1.60E-15	up	X4T1_vs_Control
ENSMUSG00000050122	#N/A	Control	X4T1	112.8	17.5	69.2409	-2.68143	0.314837	-8.5169	1.64E-17	1.63E-15	down	X4T1_vs_Control
ENSMUSG00000112148	#N/A	Control	X4T1	10.6	165	77.363	3.96117	0.465394	8.51144	1.72E-17	1.70E-15	up	X4T1_vs_Control
ENSMUSG00000021876	#N/A	Control	X4T1	497.6	177	349.62	-1.4731	0.17316	-8.50717	1.78E-17	1.76E-15	down	X4T1_vs_Control
ENSMUSG00000050821	#N/A	Control	X4T1	1003.8	150.5	617.302	-2.72824	0.321275	-8.49191	2.03E-17	1.99E-15	down	X4T1_vs_Control
ENSMUSG00000033544	#N/A	Control	X4T1	110.8	11.75	65.2809	-3.22329	0.379815	-8.48647	2.13E-17	2.07E-15	down	X4T1_vs_Control
ENSMUSG00000022488	#N/A	Control	X4T1	28.8	147.25	79.3067	2.34295	0.276082	8.48644	2.13E-17	2.07E-15	up	X4T1_vs_Control
ENSMUSG00000031812	#N/A	Control	X4T1	4078.4	13789.5	8545.12	1.82184	0.214957	8.47538	2.34E-17	2.25E-15	up	X4T1_vs_Control
ENSMUSG00000078486	#N/A	Control	X4T1	3401.6	534	2092.8	-2.71874	0.320784	-8.4753	2.34E-17	2.25E-15	down	X4T1_vs_Control
ENSMUSG00000040128	#N/A	Control	X4T1	2167.2	7418.5	4559.99	1.83409	0.217372	8.43755	3.24E-17	3.10E-15	up	X4T1_vs_Control
ENSMUSG00000020190	#N/A	Control	X4T1	5833.8	19669.2	11955.9	1.78519	0.211672	8.43374	3.35E-17	3.19E-15	up	X4T1_vs_Control
ENSMUSG00000001729	ENSMUSG00000001729	Control	X4T1	1268.8	5706.5	3230.7	2.19553	0.260579	8.42559	3.59E-17	3.40E-15	up	X4T1_vs_Control
ENSMUSG00000045551	#N/A	Control	X4T1	0	78.5	33.2973	8.69373	1.03216	8.42286	3.67E-17	3.47E-15	up	X4T1_vs_Control
ENSMUSG00000031147	#N/A	Control	X4T1	725.2	233.75	503.328	-1.6034	0.190408	-8.42087	3.74E-17	3.51E-15	down	X4T1_vs_Control
ENSMUSG00000033825	#N/A	Control	X4T1	90.4	2.75	50.1887	-5.04792	0.600473	-8.40656	4.22E-17	3.94E-15	down	X4T1_vs_Control
ENSMUSG00000060600	#N/A	Control	X4T1	90494.8	26237.8	60931.5	-1.78804	0.213116	-8.38998	4.86E-17	4.52E-15	down	X4T1_vs_Control
ENSMUSG00000098112	#N/A	Control	X4T1	4.4	79.25	36.9919	4.19999	0.500687	8.38847	4.93E-17	4.56E-15	up	X4T1_vs_Control
ENSMUSG00000041608	#N/A	Control	X4T1	0	59.25	25.8744	8.32835	0.99372	8.38099	5.25E-17	4.83E-15	up	X4T1_vs_Control
ENSMUSG00000056025	#N/A	Control	X4T1	9.2	104.75	51.1558	3.51734	0.419948	8.37567	5.49E-17	5.03E-15	up	X4T1_vs_Control
ENSMUSG00000031805	#N/A	Control	X4T1	145.8	385.75	248.914	1.40329	0.167863	8.35969	6.29E-17	5.74E-15	up	X4T1_vs_Control
ENSMUSG00000042129	#N/A	Control	X4T1	235	991.5	579.702	2.13263	0.255836	8.3359	7.69E-17	6.99E-15	up	X4T1_vs_Control
ENSMUSG00000059890	#N/A	Control	X4T1	1761.8	6007.5	3651.24	1.78734	0.214674	8.32587	8.37E-17	7.57E-15	up	X4T1_vs_Control
ENSMUSG00000044827	ENSMUSG00000044827	Control	X4T1	5.2	88.5	41.5533	4.10936	0.493873	8.32069	8.74E-17	7.87E-15	up	X4T1_vs_Control
ENSMUSG00000033207	#N/A	Control	X4T1	139.8	23	85.9189	-2.5964	0.312158	-8.31757	8.98E-17	8.04E-15	down	X4T1_vs_Control
ENSMUSG00000035863	#N/A	Control	X4T1	767.4	196.25	503.619	-1.99005	0.239347	-8.31451	9.21E-17	8.22E-15	down	X4T1_vs_Control
ENSMUSG00000032688	#N/A	Control	X4T1	298.6	1234.5	718.203	2.07342	0.249503	8.31022	9.55E-17	8.48E-15	up	X4T1_vs_Control
ENSMUSG00000000168	#N/A	Control	X4T1	4257.4	1860.25	3160.33	-1.1758	0.141512	-8.30887	9.66E-17	8.54E-15	down	X4T1_vs_Control
ENSMUSG00000032334	#N/A	Control	X4T1	363.2	65.5	226.541	-2.40723	0.290216	-8.2946	1.09E-16	9.58E-15	down	X4T1_vs_Control
ENSMUSG00000055632	#N/A	Control	X4T1	2438.8	538.5	1573.84	-2.15985	0.260567	-8.28904	1.14E-16	1.00E-14	down	X4T1_vs_Control
ENSMUSG00000025384	#N/A	Control	X4T1	326.2	106.5	225.799	-1.61005	0.194389	-8.28263	1.20E-16	1.05E-14	down	X4T1_vs_Control
ENSMUSG00000023328	#N/A	Control	X4T1	645	80	386.761	-3.0476	0.368024	-8.28097	1.22E-16	1.06E-14	down	X4T1_vs_Control
ENSMUSG00000001983	#N/A	Control	X4T1	564.4	192	395.487	-1.54015	0.186025	-8.27926	1.24E-16	1.07E-14	down	X4T1_vs_Control
ENSMUSG00000040485	#N/A	Control	X4T1	123.8	5.75	70.3833	-4.48926	0.543652	-8.2576	1.49E-16	1.28E-14	down	X4T1_vs_Control
ENSMUSG00000052934	#N/A	Control	X4T1	3860.4	10941.5	7049.98	1.54137	0.186665	8.25741	1.49E-16	1.28E-14	up	X4T1_vs_Control
ENSMUSG00000050069	#N/A	Control	X4T1	93.2	9	54.4609	-3.34876	0.405776	-8.25273	1.55E-16	1.32E-14	down	X4T1_vs_Control
ENSMUSG00000022261	#N/A	Control	X4T1	687.8	178	452.934	-1.94293	0.23544	-8.25236	1.55E-16	1.32E-14	down	X4T1_vs_Control
ENSMUSG00000042622	#N/A	Control	X4T1	238.8	2171.5	1119.13	3.25001	0.394401	8.24038	1.72E-16	1.45E-14	up	X4T1_vs_Control
ENSMUSG00000049800	#N/A	Control	X4T1	539.6	1827.25	1113.36	1.7838	0.216477	8.24012	1.72E-16	1.45E-14	up	X4T1_vs_Control
ENSMUSG00000021457	#N/A	Control	X4T1	59.4	281.25	153.486	2.23057	0.270829	8.23607	1.78E-16	1.49E-14	up	X4T1_vs_Control
ENSMUSG00000081194	#N/A	Control	X4T1	228	35.75	140.067	-2.70772	0.329209	-8.22493	1.95E-16	1.63E-14	down	X4T1_vs_Control
ENSMUSG00000022551	#N/A	Control	X4T1	7933.8	3125.75	5742.73	-1.32393	0.160981	-8.22412	1.97E-16	1.63E-14	down	X4T1_vs_Control
ENSMUSG00000025432	#N/A	Control	X4T1	107	623.5	328.279	2.52582	0.307548	8.21278	2.16E-16	1.79E-14	up	X4T1_vs_Control
ENSMUSG00000112983	#N/A	Control	X4T1	2.4	625.5	287.346	8.08395	0.984586	8.21051	2.20E-16	1.82E-14	up	X4T1_vs_Control
ENSMUSG00000042628	#N/A	Control	X4T1	1128.6	3663.25	2236.5	1.7096	0.208516	8.1989	2.43E-16	1.99E-14	up	X4T1_vs_Control
ENSMUSG00000042265	#N/A	Control	X4T1	0.2	82.25	35.101	8.18899	1.00004	8.18866	2.64E-16	2.16E-14	up	X4T1_vs_Control
ENSMUSG00000034158	#N/A	Control	X4T1	1449.4	10135.8	5418.02	2.85936	0.350001	8.16958	3.09E-16	2.52E-14	up	X4T1_vs_Control
ENSMUSG00000032536	#N/A	Control	X4T1	3653	1709.75	2746.3	-1.09564	0.134173	-8.16588	3.19E-16	2.59E-14	down	X4T1_vs_Control
ENSMUSG00000020130	#N/A	Control	X4T1	859.8	4445.25	2479.02	2.41457	0.295751	8.16419	3.24E-16	2.61E-14	up	X4T1_vs_Control
ENSMUSG00000024413	#N/A	Control	X4T1	434.6	3636	1843.92	3.08196	0.378033	8.15262	3.56E-16	2.86E-14	up	X4T1_vs_Control
ENSMUSG00000004939	#N/A	Control	X4T1	849.8	79.25	490.738	-3.44116	0.422488	-8.145	3.79E-16	3.04E-14	down	X4T1_vs_Control
ENSMUSG00000058099	#N/A	Control	X4T1	26	277.5	132.935	3.42279	0.420942	8.13126	4.25E-16	3.39E-14	up	X4T1_vs_Control
ENSMUSG00000023046	#N/A	Control	X4T1	918	219.25	594.831	-2.05832	0.253652	-8.11473	4.87E-16	3.87E-14	down	X4T1_vs_Control
ENSMUSG00000032322	#N/A	Control	X4T1	10.2	77.75	39.3531	2.93262	0.361601	8.11011	5.06E-16	4.00E-14	up	X4T1_vs_Control
ENSMUSG00000029096	#N/A	Control	X4T1	1576.2	315.25	995.161	-2.34089	0.28903	-8.09913	5.54E-16	4.36E-14	down	X4T1_vs_Control
ENSMUSG00000005672	#N/A	Control	X4T1	45.2	256.25	141.635	2.5785	0.318469	8.09652	5.66E-16	4.44E-14	up	X4T1_vs_Control
ENSMUSG00000015950	#N/A	Control	X4T1	28.4	247.25	120.792	3.09886	0.382827	8.09467	5.74E-16	4.47E-14	up	X4T1_vs_Control
ENSMUSG00000047343	#N/A	Control	X4T1	381.4	63	236.291	-2.62334	0.324087	-8.09457	5.75E-16	4.47E-14	down	X4T1_vs_Control
ENSMUSG00000042759	#N/A	Control	X4T1	13.8	116	56.9767	3.04222	0.37594	8.09232	5.85E-16	4.54E-14	up	X4T1_vs_Control
ENSMUSG00000021273	#N/A	Control	X4T1	1650.2	6780.5	3976.49	2.0875	0.258171	8.08575	6.18E-16	4.77E-14	up	X4T1_vs_Control
ENSMUSG00000061068	#N/A	Control	X4T1	79.2	2.25	43.9161	-5.07039	0.627691	-8.07785	6.59E-16	5.07E-14	down	X4T1_vs_Control
ENSMUSG00000048249	#N/A	Control	X4T1	813	3064.25	1822.99	1.94908	0.241569	8.06843	7.12E-16	5.46E-14	up	X4T1_vs_Control
ENSMUSG00000032577	#N/A	Control	X4T1	633.4	1387.5	968.083	1.16821	0.145071	8.05266	8.10E-16	6.17E-14	up	X4T1_vs_Control
ENSMUSG00000021097	#N/A	Control	X4T1	280.4	102.25	199.517	-1.44701	0.179698	-8.05242	8.12E-16	6.17E-14	down	X4T1_vs_Control
ENSMUSG00000040666	#N/A	Control	X4T1	6151.8	1598.25	4075.41	-1.9214	0.238675	-8.05031	8.26E-16	6.26E-14	down	X4T1_vs_Control
ENSMUSG00000086801	#N/A	Control	X4T1	115.2	659.5	366.61	2.59299	0.322158	8.04883	8.36E-16	6.31E-14	up	X4T1_vs_Control
ENSMUSG00000002266	#N/A	Control	X4T1	104.2	589.5	324.922	2.55555	0.317979	8.03684	9.22E-16	6.93E-14	up	X4T1_vs_Control
ENSMUSG00000038147	#N/A	Control	X4T1	11.4	117.5	56.9373	3.36689	0.419039	8.03479	9.37E-16	7.02E-14	up	X4T1_vs_Control
ENSMUSG00000024300	#N/A	Control	X4T1	21	183.75	89.6264	3.11172	0.387584	8.02852	9.87E-16	7.36E-14	up	X4T1_vs_Control
ENSMUSG00000032024	#N/A	Control	X4T1	122.6	20.75	76.2975	-2.54817	0.317447	-8.02709	9.98E-16	7.42E-14	down	X4T1_vs_Control
ENSMUSG00000041757	#N/A	Control	X4T1	257.4	37	155.667	-2.83303	0.353471	-8.01488	1.10E-15	8.16E-14	down	X4T1_vs_Control
ENSMUSG00000036478	#N/A	Control	X4T1	453.2	1143.75	763.899	1.37623	0.171746	8.01315	1.12E-15	8.25E-14	up	X4T1_vs_Control
ENSMUSG00000035105	#N/A	Control	X4T1	949.2	4327.75	2499.18	2.25433	0.281755	8.00102	1.23E-15	9.07E-14	up	X4T1_vs_Control
ENSMUSG00000027075	#N/A	Control	X4T1	595.4	2689.75	1565.54	2.24858	0.281589	7.98531	1.40E-15	1.03E-13	up	X4T1_vs_Control
ENSMUSG00000004748	#N/A	Control	X4T1	777.8	273	548.799	-1.48765	0.186332	-7.98388	1.42E-15	1.03E-13	down	X4T1_vs_Control
ENSMUSG00000030069	#N/A	Control	X4T1	0	69.5	29.3283	8.5106	1.06599	7.98373	1.42E-15	1.03E-13	up	X4T1_vs_Control
ENSMUSG00000034908	#N/A	Control	X4T1	1267	4197.5	2573.87	1.75925	0.220488	7.97889	1.48E-15	1.07E-13	up	X4T1_vs_Control
ENSMUSG00000026430	#N/A	Control	X4T1	16.6	153.25	74.1633	3.17229	0.398505	7.96047	1.71E-15	1.24E-13	up	X4T1_vs_Control
ENSMUSG00000031099	#N/A	Control	X4T1	132.2	34	86.8014	-1.96176	0.246623	-7.95449	1.80E-15	1.29E-13	down	X4T1_vs_Control
ENSMUSG00000032238	#N/A	Control	X4T1	2125	10012	5615.96	2.26128	0.284331	7.95297	1.82E-15	1.30E-13	up	X4T1_vs_Control
ENSMUSG00000078817	#N/A	Control	X4T1	0.2	64.75	28.1849	7.86986	0.989644	7.95221	1.83E-15	1.31E-13	up	X4T1_vs_Control
ENSMUSG00000022346	#N/A	Control	X4T1	69	339.25	192.339	2.36399	0.297487	7.94652	1.92E-15	1.36E-13	up	X4T1_vs_Control
ENSMUSG00000025330	#N/A	Control	X4T1	0.2	68.25	29.2515	7.92518	0.997596	7.94428	1.95E-15	1.38E-13	up	X4T1_vs_Control
ENSMUSG00000023903	#N/A	Control	X4T1	1.8	83.25	36.1402	5.4977	0.692358	7.94055	2.01E-15	1.42E-13	up	X4T1_vs_Control
ENSMUSG00000025130	#N/A	Control	X4T1	3228.8	5858.75	4360.66	0.877159	0.110537	7.93544	2.10E-15	1.47E-13	no	X4T1_vs_Control
ENSMUSG00000055116	#N/A	Control	X4T1	201.6	833	486.115	2.08982	0.26343	7.93311	2.14E-15	1.50E-13	up	X4T1_vs_Control
ENSMUSG00000040451	#N/A	Control	X4T1	1128.8	2766.75	1853.3	1.31797	0.166536	7.91405	2.49E-15	1.74E-13	up	X4T1_vs_Control
ENSMUSG00000030189	#N/A	Control	X4T1	25717.8	76945.5	48676.8	1.62894	0.205941	7.90975	2.58E-15	1.79E-13	up	X4T1_vs_Control
ENSMUSG00000027706	#N/A	Control	X4T1	1620	3384.5	2408.74	1.10276	0.139526	7.90362	2.71E-15	1.88E-13	up	X4T1_vs_Control
ENSMUSG00000061758	#N/A	Control	X4T1	636.6	188.75	433.604	-1.72841	0.21875	-7.90132	2.76E-15	1.91E-13	down	X4T1_vs_Control
ENSMUSG00000056749	#N/A	Control	X4T1	662	2502	1497.47	1.95538	0.247493	7.90074	2.77E-15	1.91E-13	up	X4T1_vs_Control
ENSMUSG00000051495	#N/A	Control	X4T1	618.2	1279.75	910.752	1.08065	0.137046	7.88529	3.14E-15	2.15E-13	up	X4T1_vs_Control
ENSMUSG00000115186	#N/A	Control	X4T1	106.6	583	319.922	2.49094	0.315976	7.88333	3.19E-15	2.18E-13	up	X4T1_vs_Control
ENSMUSG00000039081	#N/A	Control	X4T1	542	155.25	365.344	-1.79827	0.228333	-7.87564	3.39E-15	2.31E-13	down	X4T1_vs_Control
ENSMUSG00000002489	#N/A	Control	X4T1	97.6	21	62.5242	-2.19416	0.278822	-7.86938	3.56E-15	2.42E-13	down	X4T1_vs_Control
ENSMUSG00000026832	#N/A	Control	X4T1	7.8	114	53.0775	3.85468	0.490999	7.8507	4.14E-15	2.80E-13	up	X4T1_vs_Control
ENSMUSG00000021294	#N/A	Control	X4T1	379.4	116.75	258.772	-1.6973	0.216417	-7.84272	4.41E-15	2.97E-13	down	X4T1_vs_Control
ENSMUSG00000038582	#N/A	Control	X4T1	3292.6	940.25	2216.36	-1.83398	0.233907	-7.84066	4.48E-15	3.00E-13	down	X4T1_vs_Control
ENSMUSG00000035697	#N/A	Control	X4T1	68	329	181.087	2.30703	0.29424	7.84065	4.48E-15	3.00E-13	up	X4T1_vs_Control
ENSMUSG00000040964	#N/A	Control	X4T1	962	214.5	618.912	-2.19119	0.279625	-7.83615	4.65E-15	3.10E-13	down	X4T1_vs_Control
ENSMUSG00000042436	#N/A	Control	X4T1	58	2.5	32.6367	-4.49196	0.573279	-7.83555	4.67E-15	3.10E-13	down	X4T1_vs_Control
ENSMUSG00000036067	#N/A	Control	X4T1	2.6	50.75	23.4854	4.29247	0.547842	7.83523	4.68E-15	3.10E-13	up	X4T1_vs_Control
ENSMUSG00000035941	#N/A	Control	X4T1	1487.2	740	1143.24	-0.995476	0.127241	-7.82355	5.14E-15	3.39E-13	no	X4T1_vs_Control
ENSMUSG00000037095	#N/A	Control	X4T1	477.4	1495.75	908.602	1.62542	0.208355	7.8012	6.13E-15	4.04E-13	up	X4T1_vs_Control
ENSMUSG00000020467	#N/A	Control	X4T1	152.8	21.5	92.3479	-2.79704	0.359472	-7.78097	7.20E-15	4.72E-13	down	X4T1_vs_Control
ENSMUSG00000026193	#N/A	Control	X4T1	1299.8	226.75	799.677	-2.54956	0.327946	-7.77431	7.59E-15	4.96E-13	down	X4T1_vs_Control
ENSMUSG00000022665	#N/A	Control	X4T1	345.6	66.75	216.06	-2.37555	0.305887	-7.76613	8.09E-15	5.27E-13	down	X4T1_vs_Control
ENSMUSG00000022564	#N/A	Control	X4T1	2034.8	4044.75	2911.59	1.01704	0.131002	7.7635	8.26E-15	5.37E-13	up	X4T1_vs_Control
ENSMUSG00000086918	#N/A	Control	X4T1	451	1214.75	786.572	1.44697	0.186471	7.75978	8.51E-15	5.51E-13	up	X4T1_vs_Control
ENSMUSG00000031488	#N/A	Control	X4T1	7	80.75	38.2913	3.49663	0.450944	7.75402	8.90E-15	5.75E-13	up	X4T1_vs_Control
ENSMUSG00000039960	#N/A	Control	X4T1	1286.8	5346.75	3156.98	2.12289	0.27389	7.75087	9.13E-15	5.87E-13	up	X4T1_vs_Control
ENSMUSG00000004552	#N/A	Control	X4T1	3.4	63.5	29.0883	4.18056	0.540315	7.73726	1.02E-14	6.51E-13	up	X4T1_vs_Control
ENSMUSG00000001891	#N/A	Control	X4T1	14379.8	36698.8	24240.8	1.38403	0.178936	7.73476	1.04E-14	6.62E-13	up	X4T1_vs_Control
ENSMUSG00000062081	#N/A	Control	X4T1	143.8	476	294.521	1.77796	0.229889	7.73399	1.04E-14	6.64E-13	up	X4T1_vs_Control
ENSMUSG00000023460	#N/A	Control	X4T1	3824	9210.5	6258.56	1.31553	0.170296	7.72495	1.12E-14	7.10E-13	up	X4T1_vs_Control
ENSMUSG00000038777	#N/A	Control	X4T1	1911.6	326.25	1188.39	-2.60537	0.337557	-7.71829	1.18E-14	7.46E-13	down	X4T1_vs_Control
ENSMUSG00000029718	#N/A	Control	X4T1	661.4	160	429.094	-2.05948	0.267035	-7.71239	1.23E-14	7.79E-13	down	X4T1_vs_Control
ENSMUSG00000006301	#N/A	Control	X4T1	1284.2	8584	4615.28	2.80538	0.363784	7.71166	1.24E-14	7.80E-13	up	X4T1_vs_Control
ENSMUSG00000014846	#N/A	Control	X4T1	724.6	165.75	464.41	-2.15338	0.279247	-7.71136	1.24E-14	7.80E-13	down	X4T1_vs_Control
ENSMUSG00000003420	#N/A	Control	X4T1	1281	685.75	1003.99	-0.889432	0.115403	-7.70717	1.29E-14	8.04E-13	no	X4T1_vs_Control
ENSMUSG00000039982	#N/A	Control	X4T1	304.2	116	216.778	-1.38458	0.179669	-7.7063	1.30E-14	8.07E-13	down	X4T1_vs_Control
ENSMUSG00000004791	#N/A	Control	X4T1	50.6	183.25	109.644	1.89073	0.245423	7.70399	1.32E-14	8.19E-13	up	X4T1_vs_Control
ENSMUSG00000026574	#N/A	Control	X4T1	1120.4	173.75	684.061	-2.65764	0.344992	-7.70347	1.32E-14	8.20E-13	down	X4T1_vs_Control
ENSMUSG00000025777	#N/A	Control	X4T1	100	14.75	60.9444	-2.74595	0.357086	-7.68989	1.47E-14	9.08E-13	down	X4T1_vs_Control
ENSMUSG00000029381	#N/A	Control	X4T1	42.6	273.25	151.191	2.77509	0.361412	7.67846	1.61E-14	9.90E-13	up	X4T1_vs_Control
ENSMUSG00000059022	#N/A	Control	X4T1	87.4	8	51.3549	-3.45819	0.45085	-7.67037	1.71E-14	1.05E-12	down	X4T1_vs_Control
ENSMUSG00000026837	#N/A	Control	X4T1	623.4	98.5	381.496	-2.71287	0.354274	-7.65753	1.90E-14	1.16E-12	down	X4T1_vs_Control
ENSMUSG00000029545	#N/A	Control	X4T1	1377.4	530.5	988.881	-1.37341	0.179561	-7.64871	2.03E-14	1.24E-12	down	X4T1_vs_Control
ENSMUSG00000025784	#N/A	Control	X4T1	566.2	105.5	353.223	-2.42169	0.316771	-7.6449	2.09E-14	1.27E-12	down	X4T1_vs_Control
ENSMUSG00000037936	#N/A	Control	X4T1	494	1230.75	805.614	1.30493	0.170712	7.64402	2.11E-14	1.27E-12	up	X4T1_vs_Control
ENSMUSG00000027566	#N/A	Control	X4T1	1787.4	5781.25	3611.78	1.75442	0.229668	7.63894	2.19E-14	1.32E-12	up	X4T1_vs_Control
ENSMUSG00000025486	#N/A	Control	X4T1	263.8	78.5	179.258	-1.73469	0.227246	-7.63353	2.28E-14	1.37E-12	down	X4T1_vs_Control
ENSMUSG00000020169	#N/A	Control	X4T1	279.4	40	170.943	-2.79592	0.366289	-7.63311	2.29E-14	1.37E-12	down	X4T1_vs_Control
ENSMUSG00000042190	#N/A	Control	X4T1	236.2	48.75	149.817	-2.25344	0.295234	-7.63274	2.30E-14	1.37E-12	down	X4T1_vs_Control
ENSMUSG00000038871	#N/A	Control	X4T1	1574.6	474	1070.7	-1.71508	0.224937	-7.62468	2.45E-14	1.46E-12	down	X4T1_vs_Control
ENSMUSG00000108414	#N/A	Control	X4T1	116.8	713.75	392.937	2.68629	0.352617	7.61815	2.57E-14	1.53E-12	up	X4T1_vs_Control
ENSMUSG00000001227	#N/A	Control	X4T1	191	610.5	377.843	1.69401	0.222375	7.61782	2.58E-14	1.53E-12	up	X4T1_vs_Control
ENSMUSG00000113178	#N/A	Control	X4T1	3005.6	912.25	2060.83	-1.66856	0.219131	-7.61444	2.65E-14	1.56E-12	down	X4T1_vs_Control
ENSMUSG00000040435	#N/A	Control	X4T1	708	3940.75	2226.33	2.57323	0.338006	7.61297	2.68E-14	1.58E-12	up	X4T1_vs_Control
ENSMUSG00000035673	#N/A	Control	X4T1	279.6	1461.25	836.113	2.49382	0.3279	7.60542	2.84E-14	1.67E-12	up	X4T1_vs_Control
ENSMUSG00000032243	#N/A	Control	X4T1	130.8	10.25	75.9117	-3.70822	0.487795	-7.602	2.92E-14	1.71E-12	down	X4T1_vs_Control
ENSMUSG00000016559	#N/A	Control	X4T1	1710.8	4813.75	3123.21	1.54124	0.202754	7.6015	2.93E-14	1.71E-12	up	X4T1_vs_Control
ENSMUSG00000057137	#N/A	Control	X4T1	380.8	2058.25	1169.75	2.53219	0.333186	7.59994	2.96E-14	1.72E-12	up	X4T1_vs_Control
ENSMUSG00000054978	#N/A	Control	X4T1	300.2	62	190.945	-2.27105	0.298962	-7.59645	3.04E-14	1.77E-12	down	X4T1_vs_Control
ENSMUSG00000034463	#N/A	Control	X4T1	144.4	25.25	89.0823	-2.50013	0.329658	-7.58403	3.35E-14	1.94E-12	down	X4T1_vs_Control
ENSMUSG00000042548	#N/A	Control	X4T1	565.8	1424.75	944.911	1.35926	0.179396	7.5769	3.54E-14	2.04E-12	up	X4T1_vs_Control
ENSMUSG00000035258	#N/A	Control	X4T1	285.2	58.75	181.223	-2.24689	0.296652	-7.57416	3.61E-14	2.08E-12	down	X4T1_vs_Control
ENSMUSG00000050335	#N/A	Control	X4T1	223.4	558	368.301	1.33086	0.175726	7.57347	3.63E-14	2.08E-12	up	X4T1_vs_Control
ENSMUSG00000028211	#N/A	Control	X4T1	591.2	3589.75	2001.22	2.6918	0.35571	7.56738	3.81E-14	2.18E-12	up	X4T1_vs_Control
ENSMUSG00000024011	#N/A	Control	X4T1	681.2	175.75	445.707	-1.95887	0.259043	-7.56195	3.97E-14	2.26E-12	down	X4T1_vs_Control
ENSMUSG00000005625	#N/A	Control	X4T1	2522.4	8323	5153.97	1.77539	0.235034	7.55376	4.23E-14	2.40E-12	up	X4T1_vs_Control
ENSMUSG00000024978	#N/A	Control	X4T1	3366.6	736.5	2166.78	-2.22663	0.294795	-7.55314	4.25E-14	2.41E-12	down	X4T1_vs_Control
ENSMUSG00000029322	#N/A	Control	X4T1	4.4	75.5	34.9235	4.10816	0.544269	7.54804	4.42E-14	2.50E-12	up	X4T1_vs_Control
ENSMUSG00000020949	#N/A	Control	X4T1	1704.8	877.5	1321.59	-0.94535	0.125422	-7.53737	4.80E-14	2.70E-12	no	X4T1_vs_Control
ENSMUSG00000045349	#N/A	Control	X4T1	2.6	49	23.9693	4.2947	0.57003	7.53417	4.91E-14	2.76E-12	up	X4T1_vs_Control
ENSMUSG00000020034	#N/A	Control	X4T1	1487	5557.5	3351.04	1.96007	0.260184	7.5334	4.94E-14	2.77E-12	up	X4T1_vs_Control
ENSMUSG00000014543	#N/A	Control	X4T1	0	37.25	16.1361	7.6491	1.01566	7.53114	5.03E-14	2.81E-12	up	X4T1_vs_Control
ENSMUSG00000038086	#N/A	Control	X4T1	413.2	120.75	278.55	-1.76533	0.234489	-7.5284	5.14E-14	2.86E-12	down	X4T1_vs_Control
ENSMUSG00000033585	#N/A	Control	X4T1	169.4	38	108.613	-2.15777	0.286978	-7.51893	5.52E-14	3.06E-12	down	X4T1_vs_Control
ENSMUSG00000035953	#N/A	Control	X4T1	332.4	970.75	622.614	1.60018	0.212822	7.51883	5.53E-14	3.06E-12	up	X4T1_vs_Control
ENSMUSG00000021943	#N/A	Control	X4T1	74	9	43.9064	-3.04295	0.404927	-7.51479	5.70E-14	3.15E-12	down	X4T1_vs_Control
ENSMUSG00000026581	#N/A	Control	X4T1	3.4	239.75	104.193	6.1131	0.813504	7.51452	5.71E-14	3.15E-12	up	X4T1_vs_Control
ENSMUSG00000051373	#N/A	Control	X4T1	1652	488.5	1115.88	-1.77447	0.236287	-7.5098	5.92E-14	3.25E-12	down	X4T1_vs_Control
ENSMUSG00000021702	#N/A	Control	X4T1	1144.4	247.25	730.22	-2.19448	0.292811	-7.49453	6.65E-14	3.65E-12	down	X4T1_vs_Control
ENSMUSG00000025425	#N/A	Control	X4T1	408.4	184.75	304.891	-1.12565	0.150353	-7.48673	7.06E-14	3.86E-12	down	X4T1_vs_Control
ENSMUSG00000049225	#N/A	Control	X4T1	1866.4	482.75	1235.16	-1.976	0.263969	-7.48571	7.12E-14	3.87E-12	down	X4T1_vs_Control
ENSMUSG00000040430	#N/A	Control	X4T1	1561	617.75	1126.47	-1.34403	0.179549	-7.48563	7.12E-14	3.87E-12	down	X4T1_vs_Control
ENSMUSG00000004864	ENSMUSG00000004864	Control	X4T1	0.6	67.25	29.3952	6.80226	0.908891	7.48413	7.20E-14	3.90E-12	up	X4T1_vs_Control
ENSMUSG00000030798	#N/A	Control	X4T1	21.2	128.25	67.1208	2.60123	0.347806	7.47896	7.49E-14	4.05E-12	up	X4T1_vs_Control
ENSMUSG00000069792	#N/A	Control	X4T1	7.2	288.5	125.969	5.30115	0.708914	7.47785	7.55E-14	4.07E-12	up	X4T1_vs_Control
ENSMUSG00000068614	#N/A	Control	X4T1	1592	206.75	959.241	-2.87575	0.384717	-7.47496	7.72E-14	4.15E-12	down	X4T1_vs_Control
ENSMUSG00000051243	#N/A	Control	X4T1	63.4	4.5	36.4373	-3.76627	0.50408	-7.47158	7.92E-14	4.25E-12	down	X4T1_vs_Control
ENSMUSG00000031939	#N/A	Control	X4T1	215.2	1033	581.749	2.29238	0.30703	7.46631	8.25E-14	4.41E-12	up	X4T1_vs_Control
ENSMUSG00000086765	#N/A	Control	X4T1	44	300.25	162.008	2.82712	0.378808	7.4632	8.44E-14	4.50E-12	up	X4T1_vs_Control
ENSMUSG00000006345	#N/A	Control	X4T1	0.6	64.75	28.2403	6.73345	0.904592	7.44363	9.80E-14	5.21E-12	up	X4T1_vs_Control
ENSMUSG00000006403	#N/A	Control	X4T1	11.2	103	53.5911	3.26748	0.439231	7.4391	1.01E-13	5.38E-12	up	X4T1_vs_Control
ENSMUSG00000017737	#N/A	Control	X4T1	10.2	556.75	241.316	5.74451	0.773531	7.42635	1.12E-13	5.90E-12	up	X4T1_vs_Control
ENSMUSG00000020473	#N/A	Control	X4T1	1038.8	2906	1856.48	1.51345	0.203969	7.42003	1.17E-13	6.18E-12	up	X4T1_vs_Control
ENSMUSG00000027510	#N/A	Control	X4T1	2980.2	954.5	2043.7	-1.67695	0.226023	-7.41939	1.18E-13	6.19E-12	down	X4T1_vs_Control
ENSMUSG00000042978	#N/A	Control	X4T1	582.2	218.5	416.454	-1.40031	0.18888	-7.41378	1.23E-13	6.44E-12	down	X4T1_vs_Control
ENSMUSG00000029512	#N/A	Control	X4T1	2578.6	8259.5	5148.61	1.71898	0.231893	7.41283	1.24E-13	6.47E-12	up	X4T1_vs_Control
ENSMUSG00000047180	#N/A	Control	X4T1	23.6	107.25	59.7529	2.19192	0.295829	7.40941	1.27E-13	6.62E-12	up	X4T1_vs_Control
ENSMUSG00000015522	#N/A	Control	X4T1	1255	3630.75	2310.79	1.56147	0.211173	7.39429	1.42E-13	7.40E-12	up	X4T1_vs_Control
ENSMUSG00000020019	#N/A	Control	X4T1	388.2	144.25	276.429	-1.41403	0.191357	-7.38952	1.47E-13	7.65E-12	down	X4T1_vs_Control
ENSMUSG00000033159	#N/A	Control	X4T1	634.2	1845.75	1168.19	1.56291	0.211629	7.38515	1.52E-13	7.88E-12	up	X4T1_vs_Control
ENSMUSG00000016756	#N/A	Control	X4T1	28.6	181.5	93.1423	2.65451	0.359457	7.38479	1.53E-13	7.88E-12	up	X4T1_vs_Control
ENSMUSG00000053846	#N/A	Control	X4T1	2.6	74	32.5989	4.80656	0.650992	7.38344	1.54E-13	7.94E-12	up	X4T1_vs_Control
ENSMUSG00000025270	#N/A	Control	X4T1	94.2	417.75	241.59	2.20201	0.298353	7.38057	1.58E-13	8.09E-12	up	X4T1_vs_Control
ENSMUSG00000038776	#N/A	Control	X4T1	642.8	156.75	419.12	-2.07503	0.281208	-7.379	1.59E-13	8.17E-12	down	X4T1_vs_Control
ENSMUSG00000004105	#N/A	Control	X4T1	703	156.5	451.977	-2.17314	0.294569	-7.37736	1.61E-13	8.25E-12	down	X4T1_vs_Control
ENSMUSG00000035828	#N/A	Control	X4T1	1672.6	4632.25	2972.66	1.48434	0.201371	7.3712	1.69E-13	8.62E-12	up	X4T1_vs_Control
ENSMUSG00000032816	#N/A	Control	X4T1	776.6	397.25	602.269	-0.951207	0.129095	-7.36825	1.73E-13	8.79E-12	no	X4T1_vs_Control
ENSMUSG00000055653	#N/A	Control	X4T1	228.2	65.25	152.784	-1.81805	0.246786	-7.36692	1.75E-13	8.85E-12	down	X4T1_vs_Control
ENSMUSG00000004266	#N/A	Control	X4T1	15	124.5	61.5878	3.04863	0.414388	7.35695	1.88E-13	9.51E-12	up	X4T1_vs_Control
ENSMUSG00000024399	#N/A	Control	X4T1	2.8	53.75	24.5055	4.241	0.576607	7.35509	1.91E-13	9.62E-12	up	X4T1_vs_Control
ENSMUSG00000107451	#N/A	Control	X4T1	178.2	799.5	464.367	2.22061	0.301948	7.35429	1.92E-13	9.66E-12	up	X4T1_vs_Control
ENSMUSG00000031453	#N/A	Control	X4T1	314.2	990	615.706	1.70662	0.232387	7.34387	2.08E-13	1.04E-11	up	X4T1_vs_Control
ENSMUSG00000037106	#N/A	Control	X4T1	87.6	13.75	54.4837	-2.67062	0.363843	-7.34003	2.14E-13	1.07E-11	down	X4T1_vs_Control
ENSMUSG00000031167	#N/A	Control	X4T1	1105.2	2873.25	1905.3	1.42402	0.194364	7.32654	2.36E-13	1.18E-11	up	X4T1_vs_Control
ENSMUSG00000030956	#N/A	Control	X4T1	879.4	339.75	630.319	-1.3727	0.187445	-7.32322	2.42E-13	1.21E-11	down	X4T1_vs_Control
ENSMUSG00000064065	#N/A	Control	X4T1	1.2	53	23.0651	5.43758	0.74315	7.31694	2.54E-13	1.26E-11	up	X4T1_vs_Control
ENSMUSG00000052566	#N/A	Control	X4T1	79.4	256.25	157.046	1.72339	0.23564	7.31366	2.60E-13	1.29E-11	up	X4T1_vs_Control
ENSMUSG00000031767	#N/A	Control	X4T1	523	137.25	346.734	-1.92644	0.263534	-7.31003	2.67E-13	1.32E-11	down	X4T1_vs_Control
ENSMUSG00000004562	#N/A	Control	X4T1	445	193.75	329.377	-1.19055	0.163204	-7.29485	2.99E-13	1.47E-11	down	X4T1_vs_Control
ENSMUSG00000051502	#N/A	Control	X4T1	222	51	143.155	-2.1295	0.292669	-7.27614	3.43E-13	1.69E-11	down	X4T1_vs_Control
ENSMUSG00000058070	#N/A	Control	X4T1	1554.4	462.5	1056.29	-1.73645	0.23891	-7.26821	3.64E-13	1.79E-11	down	X4T1_vs_Control
ENSMUSG00000001627	#N/A	Control	X4T1	972.4	3780.25	2232.87	1.99189	0.274316	7.2613	3.83E-13	1.88E-11	up	X4T1_vs_Control
ENSMUSG00000086564	#N/A	Control	X4T1	0.8	73	35.7956	6.65887	0.917639	7.25652	3.97E-13	1.94E-11	up	X4T1_vs_Control
ENSMUSG00000021998	#N/A	Control	X4T1	95.4	783.5	383.199	2.99498	0.413263	7.24715	4.26E-13	2.07E-11	up	X4T1_vs_Control
ENSMUSG00000033149	#N/A	Control	X4T1	378.2	138	266.32	-1.45376	0.200626	-7.24612	4.29E-13	2.08E-11	down	X4T1_vs_Control
ENSMUSG00000001942	#N/A	Control	X4T1	121.6	33.75	81.3208	-1.84546	0.254754	-7.24406	4.35E-13	2.11E-11	down	X4T1_vs_Control
ENSMUSG00000068606	#N/A	Control	X4T1	93.2	9.5	55.006	-3.2699	0.451465	-7.24285	4.39E-13	2.12E-11	down	X4T1_vs_Control
ENSMUSG00000025968	#N/A	Control	X4T1	7177.8	3230	5384.21	-1.13599	0.156903	-7.24008	4.48E-13	2.16E-11	down	X4T1_vs_Control
ENSMUSG00000022894	#N/A	Control	X4T1	539.8	159.25	363.973	-1.73596	0.239812	-7.23882	4.53E-13	2.18E-11	down	X4T1_vs_Control
ENSMUSG00000026880	#N/A	Control	X4T1	1148.8	420.25	812.296	-1.45833	0.201753	-7.2283	4.89E-13	2.35E-11	down	X4T1_vs_Control
ENSMUSG00000034353	#N/A	Control	X4T1	444.6	112.25	293.697	-1.97184	0.272961	-7.22388	5.05E-13	2.42E-11	down	X4T1_vs_Control
ENSMUSG00000030022	#N/A	Control	X4T1	411.8	1068.5	700.555	1.41164	0.195462	7.22206	5.12E-13	2.44E-11	up	X4T1_vs_Control
ENSMUSG00000020806	#N/A	Control	X4T1	438	1540.75	936.998	1.85357	0.256668	7.22165	5.14E-13	2.45E-11	up	X4T1_vs_Control
ENSMUSG00000007122	#N/A	Control	X4T1	29314.6	4549.25	18083.1	-2.68097	0.371556	-7.21551	5.37E-13	2.55E-11	down	X4T1_vs_Control
ENSMUSG00000029309	#N/A	Control	X4T1	6548.4	2716.5	4761.98	-1.27808	0.177153	-7.21453	5.41E-13	2.56E-11	down	X4T1_vs_Control
ENSMUSG00000040441	#N/A	Control	X4T1	171.2	33.5	108.478	-2.37791	0.329614	-7.21422	5.42E-13	2.56E-11	down	X4T1_vs_Control
ENSMUSG00000018599	#N/A	Control	X4T1	1568.2	626.25	1138.42	-1.3264	0.183955	-7.21045	5.58E-13	2.63E-11	down	X4T1_vs_Control
ENSMUSG00000042155	#N/A	Control	X4T1	445.6	167	317.963	-1.41261	0.196015	-7.20666	5.73E-13	2.70E-11	down	X4T1_vs_Control
ENSMUSG00000022103	#N/A	Control	X4T1	63	8.75	37.8211	-2.85177	0.396464	-7.19301	6.34E-13	2.97E-11	down	X4T1_vs_Control
ENSMUSG00000028036	#N/A	Control	X4T1	87.4	15.75	54.3078	-2.4747	0.344085	-7.19213	6.38E-13	2.99E-11	down	X4T1_vs_Control
ENSMUSG00000097636	#N/A	Control	X4T1	0	31.25	14.5187	7.48454	1.04094	7.19017	6.47E-13	3.02E-11	up	X4T1_vs_Control
ENSMUSG00000028229	#N/A	Control	X4T1	821.2	367.25	613.195	-1.14685	0.159515	-7.18961	6.50E-13	3.03E-11	down	X4T1_vs_Control
ENSMUSG00000053338	#N/A	Control	X4T1	0	33.5	14.2554	7.47313	1.03948	7.18931	6.51E-13	3.03E-11	up	X4T1_vs_Control
ENSMUSG00000020128	#N/A	Control	X4T1	641.4	2312.25	1406.67	1.9103	0.265922	7.18367	6.79E-13	3.15E-11	up	X4T1_vs_Control
ENSMUSG00000038663	#N/A	Control	X4T1	5012	1715.75	3491.99	-1.55705	0.216831	-7.18094	6.92E-13	3.20E-11	down	X4T1_vs_Control
ENSMUSG00000032011	#N/A	Control	X4T1	116.8	17.75	70.2955	-2.71004	0.377492	-7.17906	7.02E-13	3.24E-11	down	X4T1_vs_Control
ENSMUSG00000037049	#N/A	Control	X4T1	1129.2	594.75	880.7	-0.918089	0.1279	-7.17817	7.06E-13	3.25E-11	no	X4T1_vs_Control
ENSMUSG00000064120	#N/A	Control	X4T1	369.2	1735.25	993.433	2.27744	0.317283	7.17794	7.08E-13	3.25E-11	up	X4T1_vs_Control
ENSMUSG00000087523	#N/A	Control	X4T1	273.4	56.75	173.92	-2.27748	0.317317	-7.17731	7.11E-13	3.26E-11	down	X4T1_vs_Control
ENSMUSG00000063049	#N/A	Control	X4T1	326.6	898.5	573.645	1.4637	0.203952	7.17668	7.14E-13	3.27E-11	up	X4T1_vs_Control
ENSMUSG00000029338	#N/A	Control	X4T1	492.6	130	323.909	-1.93958	0.270287	-7.17601	7.18E-13	3.27E-11	down	X4T1_vs_Control
ENSMUSG00000039616	#N/A	Control	X4T1	120.2	542.25	309.308	2.20945	0.307972	7.17419	7.27E-13	3.31E-11	up	X4T1_vs_Control
ENSMUSG00000033538	#N/A	Control	X4T1	21.2	105.25	58.9155	2.33958	0.326341	7.16915	7.55E-13	3.43E-11	up	X4T1_vs_Control
ENSMUSG00000032737	#N/A	Control	X4T1	1740.6	864.5	1329.47	-1.01074	0.141099	-7.1633	7.88E-13	3.57E-11	down	X4T1_vs_Control
ENSMUSG00000030787	#N/A	Control	X4T1	97.8	20.25	62.3345	-2.25552	0.31495	-7.16153	7.98E-13	3.61E-11	down	X4T1_vs_Control
ENSMUSG00000039765	#N/A	Control	X4T1	178.2	51	119.921	-1.81042	0.252871	-7.15948	8.10E-13	3.65E-11	down	X4T1_vs_Control
ENSMUSG00000018906	#N/A	Control	X4T1	593	290.25	451.927	-1.02459	0.143162	-7.15687	8.25E-13	3.71E-11	down	X4T1_vs_Control
ENSMUSG00000030967	#N/A	Control	X4T1	2995.4	13879.8	8121.23	2.30135	0.321944	7.14829	8.79E-13	3.94E-11	up	X4T1_vs_Control
ENSMUSG00000029070	#N/A	Control	X4T1	752.2	264	526.438	-1.5145	0.212184	-7.13764	9.49E-13	4.25E-11	down	X4T1_vs_Control
ENSMUSG00000019864	#N/A	Control	X4T1	454.6	164.75	322.297	-1.43543	0.201263	-7.13208	9.89E-13	4.42E-11	down	X4T1_vs_Control
ENSMUSG00000053040	#N/A	Control	X4T1	23.4	227.75	116.122	3.34045	0.468394	7.13172	9.91E-13	4.42E-11	up	X4T1_vs_Control
ENSMUSG00000037447	#N/A	Control	X4T1	212	1203.25	682.096	2.6074	0.365646	7.13094	9.97E-13	4.43E-11	up	X4T1_vs_Control
ENSMUSG00000035004	#N/A	Control	X4T1	17	98	51.3057	2.50495	0.351346	7.12958	1.01E-12	4.47E-11	up	X4T1_vs_Control
ENSMUSG00000035513	#N/A	Control	X4T1	191.4	71.5	136.194	-1.41458	0.198599	-7.12279	1.06E-12	4.68E-11	down	X4T1_vs_Control
ENSMUSG00000022146	#N/A	Control	X4T1	381	746	538.404	0.990549	0.139107	7.12079	1.07E-12	4.74E-11	no	X4T1_vs_Control
ENSMUSG00000009292	#N/A	Control	X4T1	1.4	41	19.2302	4.9118	0.6904	7.11442	1.12E-12	4.95E-11	up	X4T1_vs_Control
ENSMUSG00000035735	#N/A	Control	X4T1	136.6	36	90.4228	-1.91983	0.269915	-7.11271	1.14E-12	5.00E-11	down	X4T1_vs_Control
ENSMUSG00000053080	#N/A	Control	X4T1	441	159	309.981	-1.4729	0.20721	-7.10825	1.18E-12	5.16E-11	down	X4T1_vs_Control
ENSMUSG00000052749	#N/A	Control	X4T1	0	30.25	13.0761	7.34609	1.03387	7.10544	1.20E-12	5.25E-11	up	X4T1_vs_Control
ENSMUSG00000035765	#N/A	Control	X4T1	1494.2	3145.25	2219.14	1.10098	0.154964	7.10475	1.21E-12	5.27E-11	up	X4T1_vs_Control
ENSMUSG00000029482	#N/A	Control	X4T1	133.2	986.25	514.657	2.95351	0.415807	7.10307	1.22E-12	5.32E-11	up	X4T1_vs_Control
ENSMUSG00000043631	#N/A	Control	X4T1	580.4	220.75	412.93	-1.39709	0.196745	-7.10101	1.24E-12	5.39E-11	down	X4T1_vs_Control
ENSMUSG00000020901	#N/A	Control	X4T1	21.2	107.25	57.8549	2.33831	0.329373	7.09926	1.25E-12	5.44E-11	up	X4T1_vs_Control
ENSMUSG00000021994	#N/A	Control	X4T1	110.8	14.25	66.4152	-2.97365	0.4197	-7.08518	1.39E-12	6.01E-11	down	X4T1_vs_Control
ENSMUSG00000019194	#N/A	Control	X4T1	6199.2	1877.5	4216.27	-1.70581	0.240794	-7.0841	1.40E-12	6.05E-11	down	X4T1_vs_Control
ENSMUSG00000022225	#N/A	Control	X4T1	63.6	4.25	36.582	-3.82854	0.540685	-7.0809	1.43E-12	6.18E-11	down	X4T1_vs_Control
ENSMUSG00000039958	#N/A	Control	X4T1	247.4	562.25	386.532	1.20684	0.170455	7.08013	1.44E-12	6.20E-11	up	X4T1_vs_Control
ENSMUSG00000037465	#N/A	Control	X4T1	949.8	2728.25	1713.77	1.51527	0.214091	7.07769	1.47E-12	6.29E-11	up	X4T1_vs_Control
ENSMUSG00000020475	#N/A	Control	X4T1	23233.4	5699.5	15262.6	-1.98858	0.281351	-7.06796	1.57E-12	6.73E-11	down	X4T1_vs_Control
ENSMUSG00000039756	#N/A	Control	X4T1	674.6	1626.5	1096.77	1.30132	0.184288	7.06134	1.65E-12	7.05E-11	up	X4T1_vs_Control
ENSMUSG00000000682	#N/A	Control	X4T1	12.4	157	73.3559	3.63568	0.514978	7.05986	1.67E-12	7.11E-11	up	X4T1_vs_Control
ENSMUSG00000041417	ENSMUSG00000041417	Control	X4T1	1103.6	2788.75	1864.23	1.37381	0.194613	7.0592	1.67E-12	7.13E-11	up	X4T1_vs_Control
ENSMUSG00000074340	#N/A	Control	X4T1	25.6	102.25	59.8666	2.03106	0.287733	7.05886	1.68E-12	7.13E-11	up	X4T1_vs_Control
ENSMUSG00000041669	#N/A	Control	X4T1	203	48.75	133.874	-2.02792	0.287556	-7.05225	1.76E-12	7.46E-11	down	X4T1_vs_Control
ENSMUSG00000078532	#N/A	Control	X4T1	170.6	32	106.903	-2.41692	0.34278	-7.05094	1.78E-12	7.51E-11	down	X4T1_vs_Control
ENSMUSG00000061024	#N/A	Control	X4T1	431	1295.75	823.466	1.63872	0.23263	7.04434	1.86E-12	7.86E-11	up	X4T1_vs_Control
ENSMUSG00000045658	#N/A	Control	X4T1	180.4	57.25	123.958	-1.64695	0.233809	-7.04401	1.87E-12	7.86E-11	down	X4T1_vs_Control
ENSMUSG00000050043	#N/A	Control	X4T1	511.8	172.5	356.863	-1.55823	0.221276	-7.042	1.90E-12	7.96E-11	down	X4T1_vs_Control
ENSMUSG00000033220	#N/A	Control	X4T1	22.6	461.5	207.08	4.3364	0.616145	7.03796	1.95E-12	8.18E-11	up	X4T1_vs_Control
ENSMUSG00000036825	#N/A	Control	X4T1	809.2	230.75	544.13	-1.84053	0.261753	-7.03155	2.04E-12	8.54E-11	down	X4T1_vs_Control
ENSMUSG00000020439	#N/A	Control	X4T1	1518.4	712	1147.66	-1.07942	0.153825	-7.01718	2.26E-12	9.45E-11	down	X4T1_vs_Control
ENSMUSG00000037913	#N/A	Control	X4T1	0	31.75	14.0789	7.44846	1.06151	7.01687	2.27E-12	9.45E-11	up	X4T1_vs_Control
ENSMUSG00000044006	#N/A	Control	X4T1	44.4	3.5	25.6009	-3.63423	0.518035	-7.01541	2.29E-12	9.53E-11	down	X4T1_vs_Control
ENSMUSG00000022371	#N/A	Control	X4T1	139.2	24.25	86.0228	-2.49873	0.35641	-7.01084	2.37E-12	9.83E-11	down	X4T1_vs_Control
ENSMUSG00000005674	#N/A	Control	X4T1	202.2	70.75	141.406	-1.51747	0.216517	-7.00856	2.41E-12	9.97E-11	down	X4T1_vs_Control
ENSMUSG00000037926	#N/A	Control	X4T1	2271.2	5535.5	3710.71	1.30029	0.185567	7.0071	2.43E-12	1.00E-10	up	X4T1_vs_Control
ENSMUSG00000036752	#N/A	Control	X4T1	3466	8959.25	5922.53	1.41602	0.202414	6.99567	2.64E-12	1.09E-10	up	X4T1_vs_Control
ENSMUSG00000025735	#N/A	Control	X4T1	39.8	2.5	22.9079	-3.98922	0.570589	-6.9914	2.72E-12	1.12E-10	down	X4T1_vs_Control
ENSMUSG00000025579	#N/A	Control	X4T1	3679.4	13632.5	8147.87	1.92736	0.275725	6.99018	2.75E-12	1.13E-10	up	X4T1_vs_Control
ENSMUSG00000059824	#N/A	Control	X4T1	793.8	115.75	483.943	-2.80145	0.401155	-6.98347	2.88E-12	1.18E-10	down	X4T1_vs_Control
ENSMUSG00000058794	#N/A	Control	X4T1	1.4	66.75	28.9679	5.49827	0.788246	6.97532	3.05E-12	1.25E-10	up	X4T1_vs_Control
ENSMUSG00000062713	#N/A	Control	X4T1	425.6	1574.25	937.205	1.92004	0.275359	6.97286	3.11E-12	1.27E-10	up	X4T1_vs_Control
ENSMUSG00000020354	#N/A	Control	X4T1	182.6	60.25	126.141	-1.60132	0.229843	-6.96704	3.24E-12	1.32E-10	down	X4T1_vs_Control
ENSMUSG00000020799	#N/A	Control	X4T1	17.8	145.5	77.0898	3.11548	0.447891	6.9559	3.50E-12	1.42E-10	up	X4T1_vs_Control
ENSMUSG00000022124	#N/A	Control	X4T1	2219.4	4928	3417.44	1.17577	0.169465	6.93814	3.97E-12	1.61E-10	up	X4T1_vs_Control
ENSMUSG00000064147	#N/A	Control	X4T1	5	47	23.4516	3.26079	0.47022	6.93459	4.07E-12	1.65E-10	up	X4T1_vs_Control
ENSMUSG00000028329	#N/A	Control	X4T1	177.4	638.5	390.195	1.91502	0.276175	6.93408	4.09E-12	1.65E-10	up	X4T1_vs_Control
ENSMUSG00000030595	#N/A	Control	X4T1	400.2	1113	725.316	1.52708	0.220328	6.93094	4.18E-12	1.68E-10	up	X4T1_vs_Control
ENSMUSG00000104913	#N/A	Control	X4T1	291.2	110.25	208.722	-1.37381	0.198373	-6.92538	4.35E-12	1.75E-10	down	X4T1_vs_Control
ENSMUSG00000026778	#N/A	Control	X4T1	1711.4	3382.75	2451.08	1.01463	0.146555	6.92319	4.42E-12	1.77E-10	up	X4T1_vs_Control
ENSMUSG00000028047	#N/A	Control	X4T1	94.4	18.5	59.4635	-2.37216	0.34313	-6.91327	4.74E-12	1.90E-10	down	X4T1_vs_Control
ENSMUSG00000023045	#N/A	Control	X4T1	2.4	37.25	17.7682	3.96976	0.574624	6.90845	4.90E-12	1.96E-10	up	X4T1_vs_Control
ENSMUSG00000025938	#N/A	Control	X4T1	576.2	201	402.132	-1.54118	0.223171	-6.90582	4.99E-12	1.99E-10	down	X4T1_vs_Control
ENSMUSG00000032078	#N/A	Control	X4T1	524.8	1420	929.401	1.48498	0.215053	6.90518	5.01E-12	2.00E-10	up	X4T1_vs_Control
ENSMUSG00000039474	#N/A	Control	X4T1	834	326.75	599.736	-1.36307	0.197554	-6.89977	5.21E-12	2.07E-10	down	X4T1_vs_Control
ENSMUSG00000055865	#N/A	Control	X4T1	103.2	22.5	66.5378	-2.19104	0.317756	-6.89535	5.37E-12	2.13E-10	down	X4T1_vs_Control
ENSMUSG00000026180	#N/A	Control	X4T1	1.8	642.25	272.457	8.46485	1.22774	6.89465	5.40E-12	2.14E-10	up	X4T1_vs_Control
ENSMUSG00000053332	#N/A	Control	X4T1	106.8	415	249.299	2.03499	0.295264	6.89212	5.50E-12	2.17E-10	up	X4T1_vs_Control
ENSMUSG00000029082	#N/A	Control	X4T1	7.2	71.75	34.2655	3.28068	0.476059	6.89134	5.53E-12	2.18E-10	up	X4T1_vs_Control
ENSMUSG00000039457	#N/A	Control	X4T1	291.8	53.75	180.987	-2.44774	0.355322	-6.88881	5.63E-12	2.21E-10	down	X4T1_vs_Control
ENSMUSG00000043091	#N/A	Control	X4T1	99.8	409	239.534	2.10212	0.305166	6.88844	5.64E-12	2.21E-10	up	X4T1_vs_Control
ENSMUSG00000028413	#N/A	Control	X4T1	666	1601.75	1075.2	1.29277	0.187848	6.88202	5.90E-12	2.31E-10	up	X4T1_vs_Control
ENSMUSG00000026360	#N/A	Control	X4T1	105	1380.75	725.94	3.85782	0.560589	6.88172	5.91E-12	2.31E-10	up	X4T1_vs_Control
ENSMUSG00000022840	#N/A	Control	X4T1	193.4	64.5	133.247	-1.58719	0.230932	-6.87299	6.29E-12	2.45E-10	down	X4T1_vs_Control
ENSMUSG00000026112	#N/A	Control	X4T1	2382.8	1340.5	1901.93	-0.803394	0.116909	-6.87196	6.33E-12	2.46E-10	no	X4T1_vs_Control
ENSMUSG00000020530	#N/A	Control	X4T1	1174.8	2619	1820.51	1.19218	0.173564	6.86879	6.47E-12	2.52E-10	up	X4T1_vs_Control
ENSMUSG00000056498	#N/A	Control	X4T1	14.4	87.25	45.4411	2.58011	0.375748	6.8666	6.57E-12	2.55E-10	up	X4T1_vs_Control
ENSMUSG00000019505	#N/A	Control	X4T1	8011.8	25945.5	16199.1	1.75602	0.255833	6.86393	6.70E-12	2.59E-10	up	X4T1_vs_Control
ENSMUSG00000028082	#N/A	Control	X4T1	346.2	131.25	245.364	-1.39266	0.202962	-6.86168	6.81E-12	2.63E-10	down	X4T1_vs_Control
ENSMUSG00000079055	#N/A	Control	X4T1	1823.8	322.75	1140.99	-2.55117	0.371852	-6.86071	6.85E-12	2.64E-10	down	X4T1_vs_Control
ENSMUSG00000097885	#N/A	Control	X4T1	42.8	225	127.841	2.4742	0.360659	6.8602	6.88E-12	2.65E-10	up	X4T1_vs_Control
ENSMUSG00000002111	#N/A	Control	X4T1	25.4	221.75	108.341	3.10858	0.453177	6.85954	6.91E-12	2.65E-10	up	X4T1_vs_Control
ENSMUSG00000044103	#N/A	Control	X4T1	0	91.5	38.2943	8.89296	1.29754	6.85371	7.20E-12	2.76E-10	up	X4T1_vs_Control
ENSMUSG00000021822	#N/A	Control	X4T1	1208	304.75	789.945	-1.9915	0.290676	-6.85127	7.32E-12	2.80E-10	down	X4T1_vs_Control
ENSMUSG00000037731	#N/A	Control	X4T1	30.8	126.25	71.1241	2.02507	0.295802	6.84601	7.59E-12	2.90E-10	up	X4T1_vs_Control
ENSMUSG00000025220	#N/A	Control	X4T1	1184.2	2815.25	1912.18	1.28168	0.187247	6.84486	7.66E-12	2.92E-10	up	X4T1_vs_Control
ENSMUSG00000021709	#N/A	Control	X4T1	1671.8	4617.25	3016.47	1.53017	0.223681	6.84083	7.87E-12	2.99E-10	up	X4T1_vs_Control
ENSMUSG00000106106	#N/A	Control	X4T1	5526.4	1773.75	3804.52	-1.60405	0.234688	-6.83484	8.21E-12	3.12E-10	down	X4T1_vs_Control
ENSMUSG00000021123	#N/A	Control	X4T1	11.6	95.75	48.8503	3.065	0.449224	6.82286	8.92E-12	3.38E-10	up	X4T1_vs_Control
ENSMUSG00000041754	#N/A	Control	X4T1	0	32.25	13.6333	7.40815	1.08656	6.81801	9.23E-12	3.49E-10	up	X4T1_vs_Control
ENSMUSG00000041797	#N/A	Control	X4T1	489.4	93.25	306.363	-2.418	0.354948	-6.81227	9.61E-12	3.62E-10	down	X4T1_vs_Control
ENSMUSG00000043336	#N/A	Control	X4T1	1904	552.75	1283.92	-1.78016	0.261333	-6.81186	9.63E-12	3.63E-10	down	X4T1_vs_Control
ENSMUSG00000109904	#N/A	Control	X4T1	48.6	7.75	29.7641	-2.63426	0.387027	-6.80642	1.00E-11	3.76E-10	down	X4T1_vs_Control
ENSMUSG00000006850	#N/A	Control	X4T1	175.2	403.25	275.883	1.22983	0.18069	6.80628	1.00E-11	3.76E-10	up	X4T1_vs_Control
ENSMUSG00000034083	#N/A	Control	X4T1	188.6	557.5	352.97	1.6004	0.235261	6.80266	1.03E-11	3.85E-10	up	X4T1_vs_Control
ENSMUSG00000036334	#N/A	Control	X4T1	43.8	2.5	24.9561	-4.14315	0.609163	-6.80139	1.04E-11	3.87E-10	down	X4T1_vs_Control
ENSMUSG00000042529	#N/A	Control	X4T1	1024.8	278.5	683.924	-1.90495	0.280353	-6.79483	1.08E-11	4.04E-10	down	X4T1_vs_Control
ENSMUSG00000034055	#N/A	Control	X4T1	12706.2	3639	8568.29	-1.80337	0.265874	-6.78279	1.18E-11	4.39E-10	down	X4T1_vs_Control
ENSMUSG00000096719	#N/A	Control	X4T1	0	34.75	14.4867	7.4959	1.10553	6.78035	1.20E-11	4.45E-10	up	X4T1_vs_Control
ENSMUSG00000032712	#N/A	Control	X4T1	298	830.5	536.838	1.51614	0.22363	6.77967	1.20E-11	4.47E-10	up	X4T1_vs_Control
ENSMUSG00000072812	#N/A	Control	X4T1	223.4	44.5	139.774	-2.35952	0.348075	-6.77877	1.21E-11	4.49E-10	down	X4T1_vs_Control
ENSMUSG00000039197	#N/A	Control	X4T1	1395.4	580.5	1023.1	-1.26342	0.186479	-6.77513	1.24E-11	4.59E-10	down	X4T1_vs_Control
ENSMUSG00000041577	#N/A	Control	X4T1	645.2	146.5	412.564	-2.14927	0.317262	-6.77445	1.25E-11	4.61E-10	down	X4T1_vs_Control
ENSMUSG00000025473	#N/A	Control	X4T1	14.8	164.5	79.8988	3.50553	0.517659	6.77189	1.27E-11	4.68E-10	up	X4T1_vs_Control
ENSMUSG00000020483	#N/A	Control	X4T1	3159.6	1192.25	2255.1	-1.39274	0.206262	-6.75232	1.45E-11	5.35E-10	down	X4T1_vs_Control
ENSMUSG00000018143	#N/A	Control	X4T1	908.2	3098	1885.56	1.80927	0.267972	6.75171	1.46E-11	5.36E-10	up	X4T1_vs_Control
ENSMUSG00000020099	#N/A	Control	X4T1	212.8	46.75	135.824	-2.2065	0.326885	-6.75008	1.48E-11	5.41E-10	down	X4T1_vs_Control
ENSMUSG00000058799	#N/A	Control	X4T1	1183.2	2981.25	1982.57	1.37304	0.203528	6.74621	1.52E-11	5.54E-10	up	X4T1_vs_Control
ENSMUSG00000022791	#N/A	Control	X4T1	967	321.5	669.997	-1.61346	0.239214	-6.74484	1.53E-11	5.59E-10	down	X4T1_vs_Control
ENSMUSG00000055323	#N/A	Control	X4T1	66.8	217.5	135.478	1.75969	0.261181	6.73744	1.61E-11	5.87E-10	up	X4T1_vs_Control
ENSMUSG00000031375	#N/A	Control	X4T1	1032.4	286.5	681.001	-1.86861	0.277386	-6.73651	1.62E-11	5.89E-10	down	X4T1_vs_Control
ENSMUSG00000013236	#N/A	Control	X4T1	556.6	150	368.316	-1.92876	0.286323	-6.73633	1.62E-11	5.89E-10	down	X4T1_vs_Control
ENSMUSG00000038302	#N/A	Control	X4T1	248.4	80.75	172.349	-1.60102	0.237683	-6.73593	1.63E-11	5.90E-10	down	X4T1_vs_Control
ENSMUSG00000031681	#N/A	Control	X4T1	257.2	608.25	416.575	1.28162	0.19028	6.73544	1.63E-11	5.90E-10	up	X4T1_vs_Control
ENSMUSG00000001909	#N/A	Control	X4T1	787	1972	1320.05	1.37099	0.20377	6.72814	1.72E-11	6.20E-10	up	X4T1_vs_Control
ENSMUSG00000050071	#N/A	Control	X4T1	125	418.75	254.735	1.76679	0.262697	6.72558	1.75E-11	6.30E-10	up	X4T1_vs_Control
ENSMUSG00000025464	#N/A	Control	X4T1	124.6	380.75	241.947	1.66541	0.247648	6.72492	1.76E-11	6.31E-10	up	X4T1_vs_Control
ENSMUSG00000002500	#N/A	Control	X4T1	7505	4353.25	6044.05	-0.766373	0.11401	-6.72201	1.79E-11	6.43E-10	no	X4T1_vs_Control
ENSMUSG00000043740	#N/A	Control	X4T1	0.8	48.5	21.0806	5.89427	0.877019	6.7208	1.81E-11	6.47E-10	up	X4T1_vs_Control
ENSMUSG00000031904	#N/A	Control	X4T1	302.6	1596.5	923.804	2.50867	0.373767	6.71185	1.92E-11	6.86E-10	up	X4T1_vs_Control
ENSMUSG00000020792	#N/A	Control	X4T1	1011.8	2146.25	1519.8	1.12285	0.167297	6.71169	1.92E-11	6.86E-10	up	X4T1_vs_Control
ENSMUSG00000016262	#N/A	Control	X4T1	83.2	9.5	48.9515	-3.13745	0.467526	-6.71076	1.94E-11	6.89E-10	down	X4T1_vs_Control
ENSMUSG00000047443	#N/A	Control	X4T1	83.2	11.5	49.7638	-2.82082	0.420423	-6.70949	1.95E-11	6.94E-10	down	X4T1_vs_Control
ENSMUSG00000031672	#N/A	Control	X4T1	8490.4	4404.75	6597.05	-0.939449	0.140426	-6.68997	2.23E-11	7.92E-10	no	X4T1_vs_Control
ENSMUSG00000086841	#N/A	Control	X4T1	122	1379.5	715.017	3.60451	0.539106	6.68609	2.29E-11	8.12E-10	up	X4T1_vs_Control
ENSMUSG00000040249	#N/A	Control	X4T1	2460	924.5	1748.27	-1.40318	0.209962	-6.68299	2.34E-11	8.28E-10	down	X4T1_vs_Control
ENSMUSG00000019923	#N/A	Control	X4T1	970	3486.5	2137.05	1.92233	0.287862	6.67796	2.42E-11	8.55E-10	up	X4T1_vs_Control
ENSMUSG00000019997	#N/A	Control	X4T1	788.2	248.75	540.932	-1.65468	0.247827	-6.67674	2.44E-11	8.61E-10	down	X4T1_vs_Control
ENSMUSG00000021319	#N/A	Control	X4T1	60.8	5.75	35.8554	-3.3844	0.50706	-6.67455	2.48E-11	8.72E-10	down	X4T1_vs_Control
ENSMUSG00000032294	#N/A	Control	X4T1	59051.6	24672	43421.5	-1.22414	0.183424	-6.67383	2.49E-11	8.73E-10	down	X4T1_vs_Control
ENSMUSG00000025089	#N/A	Control	X4T1	163.6	41.75	107.406	-1.9624	0.294045	-6.67379	2.49E-11	8.73E-10	down	X4T1_vs_Control
ENSMUSG00000061816	#N/A	Control	X4T1	131276	41749	90776	-1.59324	0.23874	-6.67352	2.50E-11	8.73E-10	down	X4T1_vs_Control
ENSMUSG00000037692	#N/A	Control	X4T1	577	183.75	394.452	-1.68563	0.252678	-6.67106	2.54E-11	8.87E-10	down	X4T1_vs_Control
ENSMUSG00000030591	#N/A	Control	X4T1	1854	5455	3487.32	1.61067	0.241741	6.66281	2.69E-11	9.36E-10	up	X4T1_vs_Control
ENSMUSG00000079022	#N/A	Control	X4T1	333.6	93.25	223.855	-1.85958	0.279336	-6.65715	2.79E-11	9.71E-10	down	X4T1_vs_Control
ENSMUSG00000046618	#N/A	Control	X4T1	323	103.75	223.89	-1.575	0.236816	-6.65075	2.92E-11	1.01E-09	down	X4T1_vs_Control
ENSMUSG00000049327	#N/A	Control	X4T1	1821	775	1333.09	-1.22311	0.183999	-6.64735	2.98E-11	1.03E-09	down	X4T1_vs_Control
ENSMUSG00000041734	#N/A	Control	X4T1	353.6	148.75	257.43	-1.23065	0.185177	-6.64579	3.02E-11	1.04E-09	down	X4T1_vs_Control
ENSMUSG00000054169	#N/A	Control	X4T1	0	28.75	12.1322	7.24066	1.0901	6.64219	3.09E-11	1.07E-09	up	X4T1_vs_Control
ENSMUSG00000054648	#N/A	Control	X4T1	217	538	360.338	1.34081	0.20188	6.64165	3.10E-11	1.07E-09	up	X4T1_vs_Control
ENSMUSG00000007029	#N/A	Control	X4T1	888.4	2192.75	1465.83	1.32892	0.200097	6.64141	3.11E-11	1.07E-09	up	X4T1_vs_Control
ENSMUSG00000079465	#N/A	Control	X4T1	52.4	8	31.9723	-2.68792	0.40474	-6.64112	3.11E-11	1.07E-09	down	X4T1_vs_Control
ENSMUSG00000025026	#N/A	Control	X4T1	916.8	499.25	721.599	-0.855976	0.128939	-6.63861	3.17E-11	1.09E-09	no	X4T1_vs_Control
ENSMUSG00000009687	#N/A	Control	X4T1	188.8	597.25	359.75	1.64651	0.248106	6.63634	3.22E-11	1.10E-09	up	X4T1_vs_Control
ENSMUSG00000034684	#N/A	Control	X4T1	263.4	732	463.976	1.47232	0.221912	6.63471	3.25E-11	1.11E-09	up	X4T1_vs_Control
ENSMUSG00000025791	#N/A	Control	X4T1	17136.2	4855.5	11520.8	-1.80764	0.272456	-6.6346	3.25E-11	1.11E-09	down	X4T1_vs_Control
ENSMUSG00000097451	#N/A	Control	X4T1	223.6	73.25	154.002	-1.61824	0.244012	-6.63178	3.32E-11	1.13E-09	down	X4T1_vs_Control
ENSMUSG00000028522	#N/A	Control	X4T1	700.4	2738	1609.67	1.99715	0.301272	6.62905	3.38E-11	1.15E-09	up	X4T1_vs_Control
ENSMUSG00000024098	#N/A	Control	X4T1	851.2	428.5	653.099	-0.988734	0.149216	-6.62621	3.44E-11	1.17E-09	no	X4T1_vs_Control
ENSMUSG00000037020	#N/A	Control	X4T1	48.8	346.5	181.255	2.85278	0.43066	6.62421	3.49E-11	1.18E-09	up	X4T1_vs_Control
ENSMUSG00000027961	#N/A	Control	X4T1	1309.2	431.75	903.654	-1.62567	0.245499	-6.6219	3.55E-11	1.20E-09	down	X4T1_vs_Control
ENSMUSG00000039601	#N/A	Control	X4T1	910	343.5	649.531	-1.41998	0.214666	-6.61486	3.72E-11	1.26E-09	down	X4T1_vs_Control
ENSMUSG00000017999	#N/A	Control	X4T1	316.4	881.5	568.032	1.51381	0.229029	6.60966	3.85E-11	1.30E-09	up	X4T1_vs_Control
ENSMUSG00000000157	#N/A	Control	X4T1	0	21.75	9.59462	6.89556	1.0433	6.6094	3.86E-11	1.30E-09	up	X4T1_vs_Control
ENSMUSG00000017491	#N/A	Control	X4T1	67.6	9	40.9945	-2.86938	0.434152	-6.60916	3.87E-11	1.30E-09	down	X4T1_vs_Control
ENSMUSG00000032578	#N/A	Control	X4T1	26.4	505.25	258.215	4.40154	0.666007	6.60885	3.87E-11	1.30E-09	up	X4T1_vs_Control
ENSMUSG00000029467	#N/A	Control	X4T1	7320.6	2148.25	4958.66	-1.77409	0.268479	-6.60793	3.90E-11	1.30E-09	down	X4T1_vs_Control
ENSMUSG00000002668	#N/A	Control	X4T1	8	55.5	28.4453	2.79538	0.423379	6.60255	4.04E-11	1.35E-09	up	X4T1_vs_Control
ENSMUSG00000004056	ENSMUSG00000004056	Control	X4T1	3399	6522.75	4777.98	0.975709	0.14833	6.57797	4.77E-11	1.59E-09	no	X4T1_vs_Control
ENSMUSG00000034994	#N/A	Control	X4T1	33344.2	56401.5	43286.6	0.784122	0.119229	6.57659	4.81E-11	1.60E-09	no	X4T1_vs_Control
ENSMUSG00000086290	#N/A	Control	X4T1	75.2	391.5	222.663	2.46259	0.37451	6.5755	4.85E-11	1.61E-09	up	X4T1_vs_Control
ENSMUSG00000053094	#N/A	Control	X4T1	952.4	1746.25	1303.46	0.906831	0.138015	6.57053	5.01E-11	1.66E-09	no	X4T1_vs_Control
ENSMUSG00000054675	#N/A	Control	X4T1	50.4	5.25	29.5188	-3.26174	0.496444	-6.57021	5.02E-11	1.67E-09	down	X4T1_vs_Control
ENSMUSG00000022425	#N/A	Control	X4T1	389.6	131.75	270.051	-1.54958	0.236	-6.56601	5.17E-11	1.71E-09	down	X4T1_vs_Control
ENSMUSG00000021091	#N/A	Control	X4T1	107	686.75	382.546	2.81836	0.429885	6.55607	5.52E-11	1.82E-09	up	X4T1_vs_Control
ENSMUSG00000039703	#N/A	Control	X4T1	2137.6	6789.5	4193.43	1.68642	0.257368	6.55256	5.66E-11	1.86E-09	up	X4T1_vs_Control
ENSMUSG00000043154	#N/A	Control	X4T1	4942.4	1968.75	3558.31	-1.35094	0.206192	-6.55187	5.68E-11	1.87E-09	down	X4T1_vs_Control
ENSMUSG00000019969	#N/A	Control	X4T1	629	1310.5	925.589	1.08059	0.164965	6.55039	5.74E-11	1.89E-09	up	X4T1_vs_Control
ENSMUSG00000041057	#N/A	Control	X4T1	735.4	1672.5	1156.39	1.22246	0.186635	6.54999	5.75E-11	1.89E-09	up	X4T1_vs_Control
ENSMUSG00000036840	#N/A	Control	X4T1	414.6	1025.75	690.468	1.3481	0.205883	6.54791	5.83E-11	1.91E-09	up	X4T1_vs_Control
ENSMUSG00000026213	#N/A	Control	X4T1	424	1222.5	782.897	1.57481	0.240715	6.54224	6.06E-11	1.98E-09	up	X4T1_vs_Control
ENSMUSG00000025616	#N/A	Control	X4T1	831.8	1631	1187.79	1.00914	0.154348	6.53803	6.23E-11	2.03E-09	up	X4T1_vs_Control
ENSMUSG00000112041	#N/A	Control	X4T1	45.4	5.75	27.4195	-2.94627	0.450667	-6.53758	6.25E-11	2.04E-09	down	X4T1_vs_Control
ENSMUSG00000076431	#N/A	Control	X4T1	57.8	420.25	215.322	2.86046	0.437668	6.53568	6.33E-11	2.06E-09	up	X4T1_vs_Control
ENSMUSG00000072720	#N/A	Control	X4T1	7760.4	22564	14156.2	1.5457	0.236612	6.53261	6.46E-11	2.10E-09	up	X4T1_vs_Control
ENSMUSG00000034205	#N/A	Control	X4T1	208.2	67.75	142.394	-1.60571	0.245963	-6.52827	6.65E-11	2.16E-09	down	X4T1_vs_Control
ENSMUSG00000039911	#N/A	Control	X4T1	430.4	1382	858.049	1.73106	0.265184	6.52777	6.68E-11	2.16E-09	up	X4T1_vs_Control
ENSMUSG00000046312	#N/A	Control	X4T1	3502.4	1533	2592.99	-1.1962	0.183281	-6.5266	6.73E-11	2.17E-09	down	X4T1_vs_Control
ENSMUSG00000021149	#N/A	Control	X4T1	874.2	2230.25	1484.23	1.3931	0.21346	6.52631	6.74E-11	2.18E-09	up	X4T1_vs_Control
ENSMUSG00000022051	#N/A	Control	X4T1	1641	4119.5	2759.8	1.36956	0.20997	6.52263	6.91E-11	2.23E-09	up	X4T1_vs_Control
ENSMUSG00000059089	#N/A	Control	X4T1	1.6	50	21.9993	4.91102	0.75311	6.52099	6.98E-11	2.25E-09	up	X4T1_vs_Control
ENSMUSG00000031600	#N/A	Control	X4T1	1348.8	3384.25	2249.33	1.34966	0.207242	6.51248	7.39E-11	2.37E-09	up	X4T1_vs_Control
ENSMUSG00000020589	#N/A	Control	X4T1	151.4	62.75	110.07	-1.26218	0.193867	-6.51051	7.49E-11	2.40E-09	down	X4T1_vs_Control
ENSMUSG00000023067	#N/A	Control	X4T1	1786.2	7036.25	4239.91	2.05509	0.315982	6.50382	7.83E-11	2.51E-09	up	X4T1_vs_Control
ENSMUSG00000097184	#N/A	Control	X4T1	57.2	7	34.7596	-3.00106	0.461719	-6.49976	8.04E-11	2.57E-09	down	X4T1_vs_Control
ENSMUSG00000002808	#N/A	Control	X4T1	3534.2	1569.25	2630.67	-1.16174	0.178778	-6.49824	8.13E-11	2.59E-09	down	X4T1_vs_Control
ENSMUSG00000005824	#N/A	Control	X4T1	0.4	43	18.6023	6.68432	1.02871	6.49778	8.15E-11	2.60E-09	up	X4T1_vs_Control
ENSMUSG00000046828	#N/A	Control	X4T1	371.4	22.25	214.6	-3.97803	0.612311	-6.49675	8.21E-11	2.61E-09	down	X4T1_vs_Control
ENSMUSG00000045875	#N/A	Control	X4T1	41.6	5.75	25.1975	-2.85423	0.439387	-6.49594	8.25E-11	2.62E-09	down	X4T1_vs_Control
ENSMUSG00000028124	#N/A	Control	X4T1	429.6	1127.75	742.359	1.43547	0.22101	6.49503	8.30E-11	2.63E-09	up	X4T1_vs_Control
ENSMUSG00000033793	#N/A	Control	X4T1	499.4	1508.25	959.37	1.65634	0.255339	6.48682	8.77E-11	2.77E-09	up	X4T1_vs_Control
ENSMUSG00000095562	#N/A	Control	X4T1	56.4	197	117.653	1.79006	0.276107	6.4832	8.98E-11	2.84E-09	up	X4T1_vs_Control
ENSMUSG00000008845	#N/A	Control	X4T1	205.8	55.25	137.337	-1.83862	0.28363	-6.48246	9.02E-11	2.85E-09	down	X4T1_vs_Control
ENSMUSG00000025656	#N/A	Control	X4T1	310	112.25	218.294	-1.46071	0.225385	-6.48093	9.12E-11	2.87E-09	down	X4T1_vs_Control
ENSMUSG00000107096	#N/A	Control	X4T1	206.4	434	306.397	1.09375	0.168789	6.47999	9.17E-11	2.88E-09	up	X4T1_vs_Control
ENSMUSG00000025889	#N/A	Control	X4T1	15.2	73	41.4489	2.30826	0.356422	6.47619	9.41E-11	2.95E-09	up	X4T1_vs_Control
ENSMUSG00000036880	#N/A	Control	X4T1	4345.2	1417.25	3018.75	-1.60489	0.24797	-6.47212	9.66E-11	3.03E-09	down	X4T1_vs_Control
ENSMUSG00000030433	#N/A	Control	X4T1	479.6	143.5	326.615	-1.75885	0.27182	-6.47066	9.76E-11	3.05E-09	down	X4T1_vs_Control
ENSMUSG00000050737	#N/A	Control	X4T1	99.6	15	60.2705	-2.68001	0.414224	-6.46994	9.80E-11	3.06E-09	down	X4T1_vs_Control
ENSMUSG00000026674	#N/A	Control	X4T1	608	191.5	414.575	-1.63756	0.253161	-6.46847	9.90E-11	3.09E-09	down	X4T1_vs_Control
ENSMUSG00000022357	#N/A	Control	X4T1	1105	2961.5	1954.28	1.47923	0.228881	6.46289	1.03E-10	3.20E-09	up	X4T1_vs_Control
ENSMUSG00000041235	#N/A	Control	X4T1	707.2	1411.25	1017.6	1.02043	0.157916	6.46185	1.03E-10	3.22E-09	up	X4T1_vs_Control
ENSMUSG00000112803	#N/A	Control	X4T1	5.6	48.75	25.3781	3.1805	0.492515	6.45767	1.06E-10	3.30E-09	up	X4T1_vs_Control
ENSMUSG00000038143	#N/A	Control	X4T1	343	157	256.19	-1.12874	0.174874	-6.45457	1.09E-10	3.36E-09	down	X4T1_vs_Control
ENSMUSG00000017817	#N/A	Control	X4T1	9988	2783.75	6668.99	-1.85201	0.286968	-6.4537	1.09E-10	3.38E-09	down	X4T1_vs_Control
ENSMUSG00000003283	#N/A	Control	X4T1	10	122.75	57.5291	3.62626	0.562029	6.45208	1.10E-10	3.41E-09	up	X4T1_vs_Control
ENSMUSG00000027068	#N/A	Control	X4T1	2.6	69.75	30.557	4.70506	0.729321	6.4513	1.11E-10	3.42E-09	up	X4T1_vs_Control
ENSMUSG00000055538	#N/A	Control	X4T1	2470	5356.75	3731.09	1.13975	0.176722	6.44943	1.12E-10	3.46E-09	up	X4T1_vs_Control
ENSMUSG00000039007	#N/A	Control	X4T1	231.6	70	157.144	-1.70764	0.264793	-6.44894	1.13E-10	3.46E-09	down	X4T1_vs_Control
ENSMUSG00000038239	#N/A	Control	X4T1	13904.8	6511.25	10508.3	-1.08414	0.168115	-6.44879	1.13E-10	3.46E-09	down	X4T1_vs_Control
ENSMUSG00000020941	#N/A	Control	X4T1	192.6	845.5	488.816	2.20618	0.342577	6.43996	1.20E-10	3.66E-09	up	X4T1_vs_Control
ENSMUSG00000046245	#N/A	Control	X4T1	0.6	41	17.8773	6.07325	0.943276	6.43847	1.21E-10	3.69E-09	up	X4T1_vs_Control
ENSMUSG00000028948	#N/A	Control	X4T1	331.2	596.25	447.419	0.87348	0.135771	6.43351	1.25E-10	3.81E-09	no	X4T1_vs_Control
ENSMUSG00000043445	#N/A	Control	X4T1	1332.8	730.5	1054.64	-0.858924	0.133613	-6.42843	1.29E-10	3.93E-09	no	X4T1_vs_Control
ENSMUSG00000024173	#N/A	Control	X4T1	49.8	1.75	27.4959	-4.80299	0.747292	-6.4272	1.30E-10	3.96E-09	down	X4T1_vs_Control
ENSMUSG00000036943	#N/A	Control	X4T1	242.8	461.75	337.774	0.948688	0.147643	6.42554	1.31E-10	4.00E-09	no	X4T1_vs_Control
ENSMUSG00000026109	#N/A	Control	X4T1	58.2	8.25	35.1417	-2.788	0.433931	-6.425	1.32E-10	4.00E-09	down	X4T1_vs_Control
ENSMUSG00000055485	#N/A	Control	X4T1	220	91.25	159.918	-1.267	0.197216	-6.42442	1.32E-10	4.01E-09	down	X4T1_vs_Control
ENSMUSG00000026580	#N/A	Control	X4T1	26.4	183.5	91.7672	2.72146	0.423809	6.42143	1.35E-10	4.09E-09	up	X4T1_vs_Control
ENSMUSG00000031299	#N/A	Control	X4T1	9295.2	4685	7167.75	-0.985823	0.153541	-6.42057	1.36E-10	4.10E-09	no	X4T1_vs_Control
ENSMUSG00000024014	#N/A	Control	X4T1	323.2	1285	764.073	2.0499	0.319433	6.41731	1.39E-10	4.19E-09	up	X4T1_vs_Control
ENSMUSG00000052738	#N/A	Control	X4T1	5108.8	2680	3990.77	-0.915335	0.14265	-6.41665	1.39E-10	4.20E-09	no	X4T1_vs_Control
ENSMUSG00000059895	#N/A	Control	X4T1	16703.2	28541	21763.2	0.785241	0.122391	6.41586	1.40E-10	4.21E-09	no	X4T1_vs_Control
ENSMUSG00000001334	#N/A	Control	X4T1	1720.4	528.5	1178.53	-1.69563	0.264342	-6.41454	1.41E-10	4.24E-09	down	X4T1_vs_Control
ENSMUSG00000025871	#N/A	Control	X4T1	4289	2135.5	3281.8	-0.996095	0.155598	-6.40174	1.54E-10	4.61E-09	no	X4T1_vs_Control
ENSMUSG00000024955	#N/A	Control	X4T1	1946.4	1012.75	1520.8	-0.916592	0.14322	-6.39991	1.55E-10	4.66E-09	no	X4T1_vs_Control
ENSMUSG00000044951	#N/A	Control	X4T1	23181.8	1359.5	13292.8	-4.12644	0.644983	-6.39774	1.58E-10	4.72E-09	down	X4T1_vs_Control
ENSMUSG00000001288	#N/A	Control	X4T1	494.2	163.25	338.501	-1.62188	0.253549	-6.39672	1.59E-10	4.74E-09	down	X4T1_vs_Control
ENSMUSG00000031381	#N/A	Control	X4T1	62.4	211.75	130.284	1.80293	0.281934	6.39487	1.61E-10	4.79E-09	up	X4T1_vs_Control
ENSMUSG00000097577	#N/A	Control	X4T1	102.2	285.25	184.659	1.51929	0.237731	6.39079	1.65E-10	4.91E-09	up	X4T1_vs_Control
ENSMUSG00000049791	#N/A	Control	X4T1	2004.2	4287	3033.32	1.141	0.178647	6.3869	1.69E-10	5.03E-09	up	X4T1_vs_Control
ENSMUSG00000028953	#N/A	Control	X4T1	2016.2	4123.5	2949.2	1.0633	0.166521	6.38541	1.71E-10	5.07E-09	up	X4T1_vs_Control
ENSMUSG00000024750	#N/A	Control	X4T1	10347.2	24203.8	16609.4	1.2681	0.198606	6.38503	1.71E-10	5.08E-09	up	X4T1_vs_Control
ENSMUSG00000105096	#N/A	Control	X4T1	612.6	41.75	356.278	-3.74107	0.585992	-6.38417	1.72E-10	5.10E-09	down	X4T1_vs_Control
ENSMUSG00000003949	#N/A	Control	X4T1	289.8	139.75	220.773	-1.02717	0.160901	-6.38386	1.73E-10	5.10E-09	down	X4T1_vs_Control
ENSMUSG00000037362	#N/A	Control	X4T1	213.8	35.5	131.038	-2.59193	0.406145	-6.38177	1.75E-10	5.16E-09	down	X4T1_vs_Control
ENSMUSG00000053113	#N/A	Control	X4T1	77.8	986.25	518.683	3.80845	0.597196	6.37721	1.80E-10	5.31E-09	up	X4T1_vs_Control
ENSMUSG00000004098	#N/A	Control	X4T1	984	397.75	716.556	-1.25802	0.197269	-6.37719	1.80E-10	5.31E-09	down	X4T1_vs_Control
ENSMUSG00000035399	#N/A	Control	X4T1	404.2	1451.75	871.593	1.88589	0.295825	6.37503	1.83E-10	5.37E-09	up	X4T1_vs_Control
ENSMUSG00000028849	#N/A	Control	X4T1	3906.4	1822.5	2929.22	-1.10331	0.17313	-6.37274	1.86E-10	5.45E-09	down	X4T1_vs_Control
ENSMUSG00000024935	#N/A	Control	X4T1	79.4	221.5	141.274	1.49034	0.233879	6.37226	1.86E-10	5.45E-09	up	X4T1_vs_Control
ENSMUSG00000032657	#N/A	Control	X4T1	258.4	82	177.013	-1.65115	0.25977	-6.35619	2.07E-10	6.05E-09	down	X4T1_vs_Control
ENSMUSG00000038894	#N/A	Control	X4T1	887.6	3085.5	1844.12	1.81939	0.286251	6.35593	2.07E-10	6.05E-09	up	X4T1_vs_Control
ENSMUSG00000025150	#N/A	Control	X4T1	164	34.25	104.5	-2.26358	0.356397	-6.35128	2.14E-10	6.22E-09	down	X4T1_vs_Control
ENSMUSG00000041268	#N/A	Control	X4T1	179	556	341.664	1.63887	0.258153	6.34843	2.18E-10	6.33E-09	up	X4T1_vs_Control
ENSMUSG00000042451	#N/A	Control	X4T1	3058.4	166	1726.4	-4.21276	0.663892	-6.34555	2.22E-10	6.44E-09	down	X4T1_vs_Control
ENSMUSG00000042625	#N/A	Control	X4T1	712	1666.5	1139.59	1.2677	0.199789	6.34523	2.22E-10	6.45E-09	up	X4T1_vs_Control
ENSMUSG00000084883	#N/A	Control	X4T1	778.4	345	578.575	-1.17065	0.184503	-6.34488	2.23E-10	6.45E-09	down	X4T1_vs_Control
ENSMUSG00000101257	#N/A	Control	X4T1	24.4	106	61.7621	2.16713	0.34157	6.34462	2.23E-10	6.45E-09	up	X4T1_vs_Control
ENSMUSG00000029681	#N/A	Control	X4T1	461.8	1038.75	718.206	1.2007	0.189366	6.34063	2.29E-10	6.61E-09	up	X4T1_vs_Control
ENSMUSG00000037852	#N/A	Control	X4T1	4499.4	1460.75	3106.52	-1.60533	0.253239	-6.33916	2.31E-10	6.66E-09	down	X4T1_vs_Control
ENSMUSG00000078515	#N/A	Control	X4T1	2143.8	5843	3784.66	1.47717	0.233028	6.33901	2.31E-10	6.66E-09	up	X4T1_vs_Control
ENSMUSG00000022089	#N/A	Control	X4T1	110.6	271	181.708	1.32914	0.209832	6.33431	2.38E-10	6.86E-09	up	X4T1_vs_Control
ENSMUSG00000026459	#N/A	Control	X4T1	199.4	596	374.555	1.62615	0.256773	6.33303	2.40E-10	6.90E-09	up	X4T1_vs_Control
ENSMUSG00000028024	#N/A	Control	X4T1	158.6	39.75	103.196	-1.97761	0.31233	-6.3318	2.42E-10	6.95E-09	down	X4T1_vs_Control
ENSMUSG00000002228	#N/A	Control	X4T1	589.4	247.5	431.97	-1.22965	0.194262	-6.32987	2.45E-10	7.03E-09	down	X4T1_vs_Control
ENSMUSG00000009555	#N/A	Control	X4T1	539.8	964	725.637	0.86149	0.136225	6.32402	2.55E-10	7.29E-09	no	X4T1_vs_Control
ENSMUSG00000002769	#N/A	Control	X4T1	45.8	206.5	121.841	2.25734	0.357093	6.32142	2.59E-10	7.40E-09	up	X4T1_vs_Control
ENSMUSG00000010517	#N/A	Control	X4T1	1389.8	2869.75	2043.83	1.08029	0.170978	6.31832	2.64E-10	7.54E-09	up	X4T1_vs_Control
ENSMUSG00000045776	#N/A	Control	X4T1	645.2	212	448.825	-1.58557	0.251101	-6.31446	2.71E-10	7.72E-09	down	X4T1_vs_Control
ENSMUSG00000024349	#N/A	Control	X4T1	62	205.5	122.734	1.7076	0.270471	6.31344	2.73E-10	7.76E-09	up	X4T1_vs_Control
ENSMUSG00000028173	#N/A	Control	X4T1	398.4	162.25	288.924	-1.30541	0.206856	-6.31072	2.78E-10	7.89E-09	down	X4T1_vs_Control
ENSMUSG00000036391	#N/A	Control	X4T1	912.2	3370.5	2081.99	1.98413	0.314471	6.3094	2.80E-10	7.94E-09	up	X4T1_vs_Control
ENSMUSG00000097415	#N/A	Control	X4T1	262.4	90.5	182.965	-1.53266	0.242946	-6.30865	2.81E-10	7.97E-09	down	X4T1_vs_Control
ENSMUSG00000066705	#N/A	Control	X4T1	1484.2	449.5	1010.39	-1.7332	0.274998	-6.30261	2.93E-10	8.27E-09	down	X4T1_vs_Control
ENSMUSG00000009350	#N/A	Control	X4T1	0	20.25	8.92785	6.7916	1.07832	6.29829	3.01E-10	8.50E-09	up	X4T1_vs_Control
ENSMUSG00000021536	#N/A	Control	X4T1	623	1654.25	1076.33	1.43271	0.227507	6.29743	3.03E-10	8.53E-09	up	X4T1_vs_Control
ENSMUSG00000038156	#N/A	Control	X4T1	260.4	104.75	188.15	-1.31157	0.208398	-6.29358	3.10E-10	8.73E-09	down	X4T1_vs_Control
ENSMUSG00000029815	#N/A	Control	X4T1	543.2	1681.25	1071.87	1.69681	0.269826	6.28854	3.20E-10	9.01E-09	up	X4T1_vs_Control
ENSMUSG00000032776	#N/A	Control	X4T1	5	39.75	20.4431	3.01068	0.478808	6.28785	3.22E-10	9.03E-09	up	X4T1_vs_Control
ENSMUSG00000114439	#N/A	Control	X4T1	2.4	40	19.3774	4.12522	0.656645	6.28227	3.34E-10	9.35E-09	up	X4T1_vs_Control
ENSMUSG00000092268	#N/A	Control	X4T1	4.2	67.25	34.7912	4.13888	0.658993	6.28061	3.37E-10	9.44E-09	up	X4T1_vs_Control
ENSMUSG00000000552	#N/A	Control	X4T1	259.2	77.75	175.232	-1.70684	0.271839	-6.27885	3.41E-10	9.53E-09	down	X4T1_vs_Control
ENSMUSG00000032649	#N/A	Control	X4T1	163	46.75	108.85	-1.77962	0.283473	-6.27794	3.43E-10	9.57E-09	down	X4T1_vs_Control
ENSMUSG00000020181	#N/A	Control	X4T1	115	32	76.637	-1.85357	0.29527	-6.27755	3.44E-10	9.58E-09	down	X4T1_vs_Control
ENSMUSG00000020744	#N/A	Control	X4T1	417.4	205	317.797	-1.01502	0.161753	-6.27515	3.49E-10	9.72E-09	down	X4T1_vs_Control
ENSMUSG00000110547	#N/A	Control	X4T1	34.4	4.5	20.7423	-2.9157	0.46496	-6.27087	3.59E-10	9.98E-09	down	X4T1_vs_Control
ENSMUSG00000066800	#N/A	Control	X4T1	33.6	96.75	61.7067	1.54917	0.247228	6.26617	3.70E-10	1.03E-08	up	X4T1_vs_Control
ENSMUSG00000032194	#N/A	Control	X4T1	763.2	332.25	560.255	-1.20891	0.192978	-6.2645	3.74E-10	1.04E-08	down	X4T1_vs_Control
ENSMUSG00000035530	#N/A	Control	X4T1	11372.6	26219	18158.8	1.26645	0.202197	6.26347	3.77E-10	1.04E-08	up	X4T1_vs_Control
ENSMUSG00000025351	#N/A	Control	X4T1	2058	4383.5	3091.81	1.13639	0.181466	6.26227	3.79E-10	1.05E-08	up	X4T1_vs_Control
ENSMUSG00000058355	#N/A	Control	X4T1	1372.6	2614	1917.88	0.960222	0.153346	6.26179	3.81E-10	1.05E-08	no	X4T1_vs_Control
ENSMUSG00000027010	#N/A	Control	X4T1	9240.4	5401.25	7472.6	-0.755484	0.120687	-6.25986	3.85E-10	1.06E-08	no	X4T1_vs_Control
ENSMUSG00000020484	#N/A	Control	X4T1	1862	3103.75	2389.69	0.760505	0.121506	6.25901	3.87E-10	1.07E-08	no	X4T1_vs_Control
ENSMUSG00000060131	#N/A	Control	X4T1	4.4	34.25	17.2513	2.95395	0.471973	6.25872	3.88E-10	1.07E-08	up	X4T1_vs_Control
ENSMUSG00000052155	#N/A	Control	X4T1	693	1377.75	994.859	1.01303	0.161922	6.25626	3.94E-10	1.08E-08	up	X4T1_vs_Control
ENSMUSG00000072620	#N/A	Control	X4T1	74.4	269.25	155.297	1.83957	0.294302	6.25063	4.09E-10	1.12E-08	up	X4T1_vs_Control
ENSMUSG00000027397	#N/A	Control	X4T1	432.6	1114.75	726.628	1.39315	0.223017	6.24684	4.19E-10	1.15E-08	up	X4T1_vs_Control
ENSMUSG00000008305	#N/A	Control	X4T1	673.2	2289	1425.3	1.83972	0.294608	6.24463	4.25E-10	1.16E-08	up	X4T1_vs_Control
ENSMUSG00000039041	#N/A	Control	X4T1	1885.6	4624.5	3120.52	1.3359	0.213929	6.24462	4.25E-10	1.16E-08	up	X4T1_vs_Control
ENSMUSG00000032633	#N/A	Control	X4T1	1813	4951	3185.99	1.4741	0.236085	6.24393	4.27E-10	1.16E-08	up	X4T1_vs_Control
ENSMUSG00000062646	#N/A	Control	X4T1	563.4	259.75	423.261	-1.11907	0.179253	-6.24297	4.29E-10	1.17E-08	down	X4T1_vs_Control
ENSMUSG00000001663	#N/A	Control	X4T1	161.4	40	105.595	-1.98483	0.317992	-6.24175	4.33E-10	1.18E-08	down	X4T1_vs_Control
ENSMUSG00000021223	#N/A	Control	X4T1	104.2	14.75	63.3857	-2.87282	0.460366	-6.24031	4.37E-10	1.18E-08	down	X4T1_vs_Control
ENSMUSG00000030865	#N/A	Control	X4T1	125.4	34	83.6784	-1.88551	0.302232	-6.23861	4.41E-10	1.20E-08	down	X4T1_vs_Control
ENSMUSG00000028560	#N/A	Control	X4T1	377.8	962	642.736	1.39139	0.223044	6.23817	4.43E-10	1.20E-08	up	X4T1_vs_Control
ENSMUSG00000019932	#N/A	Control	X4T1	36.4	0.25	20.0569	-6.88293	1.10492	-6.22936	4.68E-10	1.27E-08	down	X4T1_vs_Control
ENSMUSG00000024132	#N/A	Control	X4T1	2493.4	958.75	1787.66	-1.37677	0.221222	-6.22348	4.86E-10	1.31E-08	down	X4T1_vs_Control
ENSMUSG00000012819	#N/A	Control	X4T1	262.8	86.75	183.39	-1.56374	0.251365	-6.22097	4.94E-10	1.33E-08	down	X4T1_vs_Control
ENSMUSG00000079434	#N/A	Control	X4T1	209.4	93.25	155.525	-1.14031	0.183325	-6.2202	4.97E-10	1.34E-08	down	X4T1_vs_Control
ENSMUSG00000036103	#N/A	Control	X4T1	233.2	76.25	159.355	-1.62099	0.260871	-6.21377	5.17E-10	1.39E-08	down	X4T1_vs_Control
ENSMUSG00000015843	#N/A	Control	X4T1	880.2	305	616.918	-1.48869	0.23969	-6.2109	5.27E-10	1.41E-08	down	X4T1_vs_Control
ENSMUSG00000040105	#N/A	Control	X4T1	139.6	288	204.989	1.08187	0.174191	6.2108	5.27E-10	1.41E-08	up	X4T1_vs_Control
ENSMUSG00000058715	#N/A	Control	X4T1	8.4	50.75	26.4305	2.58891	0.416974	6.20882	5.34E-10	1.43E-08	up	X4T1_vs_Control
ENSMUSG00000022383	#N/A	Control	X4T1	208.6	56.75	139.456	-1.91421	0.308386	-6.20719	5.39E-10	1.44E-08	down	X4T1_vs_Control
ENSMUSG00000035578	#N/A	Control	X4T1	95	18	60.2967	-2.33468	0.3764	-6.20266	5.55E-10	1.48E-08	down	X4T1_vs_Control
ENSMUSG00000110060	#N/A	Control	X4T1	77.2	16.25	49.6091	-2.20662	0.355766	-6.20246	5.56E-10	1.48E-08	down	X4T1_vs_Control
ENSMUSG00000067369	#N/A	Control	X4T1	332.6	143	245.471	-1.20845	0.194839	-6.20233	5.56E-10	1.48E-08	down	X4T1_vs_Control
ENSMUSG00000040693	#N/A	Control	X4T1	0	22.75	9.90214	6.94358	1.1197	6.20131	5.60E-10	1.49E-08	up	X4T1_vs_Control
ENSMUSG00000071068	#N/A	Control	X4T1	1.4	52	22.6223	5.14018	0.829645	6.19564	5.80E-10	1.54E-08	up	X4T1_vs_Control
ENSMUSG00000068742	#N/A	Control	X4T1	1088.6	4328	2534.66	2.02326	0.326702	6.19298	5.90E-10	1.57E-08	up	X4T1_vs_Control
ENSMUSG00000010461	#N/A	Control	X4T1	607.4	1474.5	996.18	1.31988	0.213141	6.1925	5.92E-10	1.57E-08	up	X4T1_vs_Control
ENSMUSG00000059182	#N/A	Control	X4T1	141.8	344.5	228.033	1.27358	0.205775	6.18919	6.05E-10	1.60E-08	up	X4T1_vs_Control
ENSMUSG00000019539	#N/A	Control	X4T1	181.2	44.75	117.27	-2.03572	0.328918	-6.18914	6.05E-10	1.60E-08	down	X4T1_vs_Control
ENSMUSG00000027386	#N/A	Control	X4T1	75.8	14	47.5653	-2.42645	0.392163	-6.18735	6.12E-10	1.61E-08	down	X4T1_vs_Control
ENSMUSG00000021906	#N/A	Control	X4T1	428.4	175.5	311.709	-1.28655	0.207951	-6.18679	6.14E-10	1.62E-08	down	X4T1_vs_Control
ENSMUSG00000069114	#N/A	Control	X4T1	322.6	830.25	547.913	1.39497	0.225561	6.18444	6.23E-10	1.64E-08	up	X4T1_vs_Control
ENSMUSG00000035851	#N/A	Control	X4T1	739.2	1522.75	1090.92	1.08472	0.175457	6.18224	6.32E-10	1.66E-08	up	X4T1_vs_Control
ENSMUSG00000001865	#N/A	Control	X4T1	39.2	2.5	22.3497	-3.93564	0.636686	-6.18145	6.35E-10	1.67E-08	down	X4T1_vs_Control
ENSMUSG00000002781	#N/A	Control	X4T1	809.6	356.5	601.287	-1.17665	0.190361	-6.18117	6.36E-10	1.67E-08	down	X4T1_vs_Control
ENSMUSG00000006127	#N/A	Control	X4T1	786.2	1246.5	983.222	0.683222	0.110576	6.17877	6.46E-10	1.69E-08	no	X4T1_vs_Control
ENSMUSG00000051397	#N/A	Control	X4T1	0.4	30	13.6493	6.22391	1.00742	6.17809	6.49E-10	1.69E-08	up	X4T1_vs_Control
ENSMUSG00000107881	#N/A	Control	X4T1	796.8	285.5	560.891	-1.48297	0.240096	-6.17655	6.55E-10	1.71E-08	down	X4T1_vs_Control
ENSMUSG00000031958	#N/A	Control	X4T1	643.6	262.25	470.234	-1.26664	0.205163	-6.17383	6.67E-10	1.74E-08	down	X4T1_vs_Control
ENSMUSG00000069237	#N/A	Control	X4T1	1411	2418.25	1839.55	0.783852	0.127015	6.17133	6.77E-10	1.76E-08	no	X4T1_vs_Control
ENSMUSG00000090665	#N/A	Control	X4T1	0.2	26.25	11.2676	6.54421	1.06122	6.16668	6.97E-10	1.81E-08	up	X4T1_vs_Control
ENSMUSG00000020303	#N/A	Control	X4T1	219.8	879.5	514.88	2.02338	0.328242	6.16429	7.08E-10	1.84E-08	up	X4T1_vs_Control
ENSMUSG00000044716	#N/A	Control	X4T1	404	91.5	261.636	-2.20229	0.357281	-6.16403	7.09E-10	1.84E-08	down	X4T1_vs_Control
ENSMUSG00000032041	ENSMUSG00000032041	Control	X4T1	469	180.5	337.768	-1.35024	0.219091	-6.16292	7.14E-10	1.85E-08	down	X4T1_vs_Control
ENSMUSG00000024423	#N/A	Control	X4T1	396	1127.25	714.442	1.53428	0.249076	6.1599	7.28E-10	1.88E-08	up	X4T1_vs_Control
ENSMUSG00000044991	#N/A	Control	X4T1	88.6	199.75	137.618	1.20886	0.196346	6.15681	7.42E-10	1.92E-08	up	X4T1_vs_Control
ENSMUSG00000073940	#N/A	Control	X4T1	276.8	892	559.422	1.7495	0.284385	6.15188	7.66E-10	1.97E-08	up	X4T1_vs_Control
ENSMUSG00000026576	#N/A	Control	X4T1	3464.6	773	2229.99	-2.22882	0.36234	-6.15118	7.69E-10	1.98E-08	down	X4T1_vs_Control
ENSMUSG00000000282	#N/A	Control	X4T1	297.8	958	587.582	1.70887	0.277891	6.14943	7.78E-10	2.00E-08	up	X4T1_vs_Control
ENSMUSG00000020812	#N/A	Control	X4T1	29.6	135	78.7482	2.26912	0.369068	6.14823	7.84E-10	2.01E-08	up	X4T1_vs_Control
ENSMUSG00000042851	#N/A	Control	X4T1	216.2	664.25	410.283	1.62307	0.264041	6.14704	7.89E-10	2.02E-08	up	X4T1_vs_Control
ENSMUSG00000037813	#N/A	Control	X4T1	102.8	20.25	65.112	-2.37556	0.38655	-6.14556	7.97E-10	2.04E-08	down	X4T1_vs_Control
ENSMUSG00000031360	#N/A	Control	X4T1	47.2	140.25	88.7175	1.60303	0.261052	6.14064	8.22E-10	2.10E-08	up	X4T1_vs_Control
ENSMUSG00000021798	#N/A	Control	X4T1	26580.6	7913	17939.3	-1.77493	0.289149	-6.13845	8.33E-10	2.13E-08	down	X4T1_vs_Control
ENSMUSG00000028031	#N/A	Control	X4T1	135.6	36	90.0697	-1.90031	0.309584	-6.13827	8.34E-10	2.13E-08	down	X4T1_vs_Control
ENSMUSG00000028841	#N/A	Control	X4T1	993.6	4266.5	2450.46	2.14827	0.350013	6.13768	8.37E-10	2.13E-08	up	X4T1_vs_Control
ENSMUSG00000023170	#N/A	Control	X4T1	724	1462	1045.31	1.03738	0.169049	6.13657	8.43E-10	2.15E-08	up	X4T1_vs_Control
ENSMUSG00000030884	#N/A	Control	X4T1	8152.6	4134.5	6322.42	-0.959293	0.156507	-6.12938	8.82E-10	2.24E-08	no	X4T1_vs_Control
ENSMUSG00000079110	#N/A	Control	X4T1	2333.6	1073.75	1745.21	-1.12438	0.183514	-6.12692	8.96E-10	2.27E-08	down	X4T1_vs_Control
ENSMUSG00000025651	#N/A	Control	X4T1	13026	6438.25	10050.6	-0.98762	0.161293	-6.12312	9.18E-10	2.33E-08	no	X4T1_vs_Control
ENSMUSG00000028333	#N/A	Control	X4T1	1122.6	2382.25	1692.92	1.13588	0.185516	6.12281	9.19E-10	2.33E-08	up	X4T1_vs_Control
ENSMUSG00000032925	#N/A	Control	X4T1	90.8	21.75	58.5834	-2.04403	0.333855	-6.12249	9.21E-10	2.33E-08	down	X4T1_vs_Control
ENSMUSG00000042793	#N/A	Control	X4T1	42	0.75	23.2963	-5.79251	0.946179	-6.122	9.24E-10	2.33E-08	down	X4T1_vs_Control
ENSMUSG00000000290	#N/A	Control	X4T1	37.6	285	140.337	2.90216	0.474244	6.11955	9.38E-10	2.37E-08	up	X4T1_vs_Control
ENSMUSG00000063821	#N/A	Control	X4T1	265.2	57	172.51	-2.13257	0.348641	-6.11683	9.55E-10	2.40E-08	down	X4T1_vs_Control
ENSMUSG00000020407	#N/A	Control	X4T1	5.4	68.5	32.0549	3.6723	0.60151	6.10514	1.03E-09	2.58E-08	up	X4T1_vs_Control
ENSMUSG00000037679	#N/A	Control	X4T1	636.4	321.25	491.024	-0.985439	0.161497	-6.10192	1.05E-09	2.63E-08	no	X4T1_vs_Control
ENSMUSG00000087590	#N/A	Control	X4T1	71.4	341.25	198.856	2.35922	0.386735	6.10036	1.06E-09	2.65E-08	up	X4T1_vs_Control
ENSMUSG00000026860	#N/A	Control	X4T1	391.2	169.75	287.163	-1.20797	0.198098	-6.09784	1.08E-09	2.69E-08	down	X4T1_vs_Control
ENSMUSG00000038895	#N/A	Control	X4T1	87.6	226.75	149.604	1.39774	0.229266	6.0966	1.08E-09	2.71E-08	up	X4T1_vs_Control
ENSMUSG00000023473	#N/A	Control	X4T1	9	92	49.7767	3.48875	0.572738	6.09135	1.12E-09	2.80E-08	up	X4T1_vs_Control
ENSMUSG00000071072	#N/A	Control	X4T1	802.4	1661.5	1184.8	1.09181	0.179279	6.08999	1.13E-09	2.82E-08	up	X4T1_vs_Control
ENSMUSG00000033213	#N/A	Control	X4T1	0.2	38	16.3217	7.07783	1.16226	6.08971	1.13E-09	2.82E-08	up	X4T1_vs_Control
ENSMUSG00000042213	#N/A	Control	X4T1	9.8	62.25	32.758	2.66718	0.437987	6.08962	1.13E-09	2.82E-08	up	X4T1_vs_Control
ENSMUSG00000029446	#N/A	Control	X4T1	201	76.75	144.254	-1.38099	0.226809	-6.08881	1.14E-09	2.83E-08	down	X4T1_vs_Control
ENSMUSG00000050010	#N/A	Control	X4T1	67.8	13.5	42.5825	-2.34158	0.384583	-6.08864	1.14E-09	2.83E-08	down	X4T1_vs_Control
ENSMUSG00000040356	#N/A	Control	X4T1	581	1060.75	792.808	0.897858	0.147472	6.08833	1.14E-09	2.83E-08	no	X4T1_vs_Control
ENSMUSG00000072946	#N/A	Control	X4T1	650.6	267.25	473.806	-1.2861	0.211319	-6.08604	1.16E-09	2.87E-08	down	X4T1_vs_Control
ENSMUSG00000040283	#N/A	Control	X4T1	524.2	186.5	368.089	-1.49544	0.245795	-6.0841	1.17E-09	2.90E-08	down	X4T1_vs_Control
ENSMUSG00000041096	#N/A	Control	X4T1	345.4	922.5	606.643	1.45429	0.239185	6.08021	1.20E-09	2.97E-08	up	X4T1_vs_Control
ENSMUSG00000069919	#N/A	Control	X4T1	1780.4	5362.5	3402.15	1.63807	0.269523	6.07767	1.22E-09	3.01E-08	up	X4T1_vs_Control
ENSMUSG00000006998	#N/A	Control	X4T1	5355.8	13513.8	9016.04	1.37425	0.226256	6.07388	1.25E-09	3.07E-08	up	X4T1_vs_Control
ENSMUSG00000033685	#N/A	Control	X4T1	965.6	2102.5	1451.16	1.12574	0.185344	6.07382	1.25E-09	3.07E-08	up	X4T1_vs_Control
ENSMUSG00000039781	#N/A	Control	X4T1	174.6	377	264.606	1.13572	0.187001	6.07332	1.25E-09	3.08E-08	up	X4T1_vs_Control
ENSMUSG00000023191	#N/A	Control	X4T1	141	51.75	99.4866	-1.44524	0.237995	-6.07257	1.26E-09	3.09E-08	down	X4T1_vs_Control
ENSMUSG00000007613	#N/A	Control	X4T1	1046.2	1822	1390.8	0.836138	0.137694	6.07243	1.26E-09	3.09E-08	no	X4T1_vs_Control
ENSMUSG00000028223	#N/A	Control	X4T1	2443.6	960.75	1769.01	-1.33833	0.220455	-6.07077	1.27E-09	3.12E-08	down	X4T1_vs_Control
ENSMUSG00000048826	#N/A	Control	X4T1	48.4	0.5	26.1919	-6.54197	1.07792	-6.06908	1.29E-09	3.15E-08	down	X4T1_vs_Control
ENSMUSG00000010095	#N/A	Control	X4T1	785.6	1781	1205.75	1.17476	0.193629	6.06706	1.30E-09	3.18E-08	up	X4T1_vs_Control
ENSMUSG00000074247	#N/A	Control	X4T1	711.8	1517.75	1072.27	1.13085	0.186406	6.06659	1.31E-09	3.19E-08	up	X4T1_vs_Control
ENSMUSG00000019899	#N/A	Control	X4T1	1107.4	468.75	808.521	-1.25517	0.206927	-6.06575	1.31E-09	3.20E-08	down	X4T1_vs_Control
ENSMUSG00000000392	#N/A	Control	X4T1	143	36.75	93.5352	-1.93078	0.318407	-6.06387	1.33E-09	3.23E-08	down	X4T1_vs_Control
ENSMUSG00000030087	#N/A	Control	X4T1	1288.6	4236.75	2620.55	1.7474	0.288287	6.06133	1.35E-09	3.28E-08	up	X4T1_vs_Control
ENSMUSG00000036693	#N/A	Control	X4T1	380.6	901.5	612.419	1.28147	0.211419	6.0613	1.35E-09	3.28E-08	up	X4T1_vs_Control
ENSMUSG00000031109	#N/A	Control	X4T1	601.4	2392	1426.42	2.05567	0.339451	6.05587	1.40E-09	3.39E-08	up	X4T1_vs_Control
ENSMUSG00000014353	#N/A	Control	X4T1	628.2	2011.25	1273.16	1.75134	0.289208	6.05566	1.40E-09	3.39E-08	up	X4T1_vs_Control
ENSMUSG00000030246	#N/A	Control	X4T1	5730.2	1467.75	3790.65	-1.99864	0.330413	-6.04891	1.46E-09	3.53E-08	down	X4T1_vs_Control
ENSMUSG00000087361	#N/A	Control	X4T1	11.6	69.75	38.9981	2.66843	0.441365	6.04587	1.49E-09	3.59E-08	up	X4T1_vs_Control
ENSMUSG00000037035	#N/A	Control	X4T1	116.6	371.5	235.381	1.75932	0.291076	6.04419	1.50E-09	3.62E-08	up	X4T1_vs_Control
ENSMUSG00000097203	#N/A	Control	X4T1	7.2	62.5	32.7235	3.15094	0.521383	6.04342	1.51E-09	3.64E-08	up	X4T1_vs_Control
ENSMUSG00000010608	#N/A	Control	X4T1	1643.2	3316.25	2396.52	1.04978	0.173861	6.03804	1.56E-09	3.76E-08	up	X4T1_vs_Control
ENSMUSG00000071074	#N/A	Control	X4T1	723.2	1283.5	966.11	0.85487	0.141602	6.03714	1.57E-09	3.77E-08	no	X4T1_vs_Control
ENSMUSG00000023980	#N/A	Control	X4T1	361.8	880	596.683	1.33246	0.220755	6.03591	1.58E-09	3.79E-08	up	X4T1_vs_Control
ENSMUSG00000022332	#N/A	Control	X4T1	275	87.25	189.016	-1.66219	0.275389	-6.03578	1.58E-09	3.79E-08	down	X4T1_vs_Control
ENSMUSG00000036412	#N/A	Control	X4T1	44.2	2.5	24.9047	-4.08579	0.677136	-6.03392	1.60E-09	3.83E-08	down	X4T1_vs_Control
ENSMUSG00000020843	#N/A	Control	X4T1	476.2	209.75	354.525	-1.16115	0.192466	-6.03304	1.61E-09	3.85E-08	down	X4T1_vs_Control
ENSMUSG00000071226	#N/A	Control	X4T1	332.8	665.75	478.529	1.02457	0.169885	6.03096	1.63E-09	3.89E-08	up	X4T1_vs_Control
ENSMUSG00000031963	#N/A	Control	X4T1	147.6	25.75	91.7885	-2.53001	0.419706	-6.02805	1.66E-09	3.96E-08	down	X4T1_vs_Control
ENSMUSG00000020388	#N/A	Control	X4T1	165.6	67	119.362	-1.29445	0.214754	-6.02759	1.66E-09	3.97E-08	down	X4T1_vs_Control
ENSMUSG00000079020	#N/A	Control	X4T1	687	278.25	499.688	-1.30748	0.216931	-6.02719	1.67E-09	3.97E-08	down	X4T1_vs_Control
ENSMUSG00000045414	#N/A	Control	X4T1	170.6	69.75	123.597	-1.29876	0.215513	-6.02637	1.68E-09	3.99E-08	down	X4T1_vs_Control
ENSMUSG00000019528	#N/A	Control	X4T1	5914	11548.2	8357.23	0.990537	0.164384	6.02576	1.68E-09	4.00E-08	no	X4T1_vs_Control
ENSMUSG00000041828	#N/A	Control	X4T1	1651.8	512.25	1119.92	-1.71585	0.284905	-6.02253	1.72E-09	4.07E-08	down	X4T1_vs_Control
ENSMUSG00000038175	#N/A	Control	X4T1	502.2	971.5	710.553	0.978762	0.162598	6.01951	1.75E-09	4.15E-08	no	X4T1_vs_Control
ENSMUSG00000057113	#N/A	Control	X4T1	1736.8	4005.25	2768.64	1.26713	0.210662	6.01502	1.80E-09	4.26E-08	up	X4T1_vs_Control
ENSMUSG00000042035	#N/A	Control	X4T1	177.4	60.5	124.524	-1.55025	0.257776	-6.01392	1.81E-09	4.28E-08	down	X4T1_vs_Control
ENSMUSG00000031253	#N/A	Control	X4T1	91	19	57.4638	-2.2476	0.373991	-6.00977	1.86E-09	4.39E-08	down	X4T1_vs_Control
ENSMUSG00000036099	#N/A	Control	X4T1	643.6	1281.25	921.475	1.01698	0.169232	6.00936	1.86E-09	4.39E-08	up	X4T1_vs_Control
ENSMUSG00000048489	#N/A	Control	X4T1	791.2	6541.5	3532.92	3.14517	0.523406	6.00904	1.87E-09	4.40E-08	up	X4T1_vs_Control
ENSMUSG00000026858	#N/A	Control	X4T1	442.6	177	320.408	-1.32305	0.220352	-6.00427	1.92E-09	4.52E-08	down	X4T1_vs_Control
ENSMUSG00000020430	#N/A	Control	X4T1	643.8	1362.25	966.247	1.12596	0.187563	6.00311	1.94E-09	4.55E-08	up	X4T1_vs_Control
ENSMUSG00000052512	#N/A	Control	X4T1	253.2	85.25	176.375	-1.57049	0.261742	-6.00015	1.97E-09	4.63E-08	down	X4T1_vs_Control
ENSMUSG00000016918	#N/A	Control	X4T1	422	190.25	312.518	-1.1536	0.192375	-5.99661	2.01E-09	4.72E-08	down	X4T1_vs_Control
ENSMUSG00000038456	#N/A	Control	X4T1	127	48.5	90.3987	-1.37007	0.228483	-5.99639	2.02E-09	4.72E-08	down	X4T1_vs_Control
ENSMUSG00000045636	#N/A	Control	X4T1	3139.8	1721.5	2483.58	-0.856167	0.142795	-5.99579	2.02E-09	4.73E-08	no	X4T1_vs_Control
ENSMUSG00000038646	#N/A	Control	X4T1	424.2	687.5	537.367	0.723666	0.120709	5.99515	2.03E-09	4.75E-08	no	X4T1_vs_Control
ENSMUSG00000030521	#N/A	Control	X4T1	381	994.75	653.572	1.41401	0.235895	5.99424	2.04E-09	4.77E-08	up	X4T1_vs_Control
ENSMUSG00000026790	#N/A	Control	X4T1	325.4	652	469.344	1.03134	0.172128	5.99171	2.08E-09	4.84E-08	up	X4T1_vs_Control
ENSMUSG00000019929	#N/A	Control	X4T1	9461.2	2942.5	6451.42	-1.6609	0.277236	-5.99093	2.09E-09	4.86E-08	down	X4T1_vs_Control
ENSMUSG00000068587	#N/A	Control	X4T1	1.4	35	15.6831	4.61308	0.770072	5.99045	2.09E-09	4.86E-08	up	X4T1_vs_Control
ENSMUSG00000026353	#N/A	Control	X4T1	1342.8	3869.5	2465.74	1.55939	0.260386	5.98876	2.11E-09	4.91E-08	up	X4T1_vs_Control
ENSMUSG00000045409	#N/A	Control	X4T1	298.8	744.75	502.94	1.38287	0.230971	5.98718	2.14E-09	4.95E-08	up	X4T1_vs_Control
ENSMUSG00000107605	#N/A	Control	X4T1	18.2	90.75	51.9627	2.3742	0.396585	5.9866	2.14E-09	4.96E-08	up	X4T1_vs_Control
ENSMUSG00000022508	#N/A	Control	X4T1	1437.2	431.5	976.705	-1.71655	0.286888	-5.98334	2.19E-09	5.06E-08	down	X4T1_vs_Control
ENSMUSG00000021125	#N/A	Control	X4T1	8.2	44.75	23.8493	2.43908	0.407766	5.98156	2.21E-09	5.11E-08	up	X4T1_vs_Control
ENSMUSG00000042797	#N/A	Control	X4T1	38.8	6.75	24.0241	-2.53819	0.424609	-5.9777	2.26E-09	5.22E-08	down	X4T1_vs_Control
ENSMUSG00000023224	#N/A	Control	X4T1	1321.2	551.25	960.297	-1.25792	0.210598	-5.97308	2.33E-09	5.37E-08	down	X4T1_vs_Control
ENSMUSG00000066607	#N/A	Control	X4T1	234	82.75	164.96	-1.49076	0.249615	-5.97224	2.34E-09	5.39E-08	down	X4T1_vs_Control
ENSMUSG00000078763	#N/A	Control	X4T1	3.4	168	74.2301	5.65904	0.947742	5.97108	2.36E-09	5.42E-08	up	X4T1_vs_Control
ENSMUSG00000042804	#N/A	Control	X4T1	195	50.5	128.493	-1.95663	0.32793	-5.96659	2.42E-09	5.57E-08	down	X4T1_vs_Control
ENSMUSG00000048661	#N/A	Control	X4T1	406.8	800.75	579.685	1.00132	0.16783	5.96627	2.43E-09	5.57E-08	up	X4T1_vs_Control
ENSMUSG00000024998	#N/A	Control	X4T1	255.8	88.5	177.866	-1.54442	0.258912	-5.96503	2.45E-09	5.61E-08	down	X4T1_vs_Control
ENSMUSG00000011114	#N/A	Control	X4T1	498.4	930	684.117	0.919373	0.154188	5.96267	2.48E-09	5.68E-08	no	X4T1_vs_Control
ENSMUSG00000044807	#N/A	Control	X4T1	104	30.75	70.442	-1.77049	0.297127	-5.95872	2.54E-09	5.81E-08	down	X4T1_vs_Control
ENSMUSG00000079594	#N/A	Control	X4T1	0	17.5	7.67082	6.57476	1.10397	5.95555	2.59E-09	5.92E-08	up	X4T1_vs_Control
ENSMUSG00000024052	#N/A	Control	X4T1	130	426.75	264.717	1.75828	0.295343	5.95336	2.63E-09	5.99E-08	up	X4T1_vs_Control
ENSMUSG00000042406	#N/A	Control	X4T1	3322.6	8055.75	5500.41	1.34258	0.225525	5.95312	2.63E-09	5.99E-08	up	X4T1_vs_Control
ENSMUSG00000025733	#N/A	Control	X4T1	804	450.5	637.582	-0.833222	0.139966	-5.95303	2.63E-09	5.99E-08	no	X4T1_vs_Control
ENSMUSG00000068220	#N/A	Control	X4T1	1438.2	535.25	1018.66	-1.38526	0.232776	-5.95105	2.66E-09	6.06E-08	down	X4T1_vs_Control
ENSMUSG00000001424	#N/A	Control	X4T1	868.4	1597	1182.5	0.896764	0.1507	5.95067	2.67E-09	6.06E-08	no	X4T1_vs_Control
ENSMUSG00000018567	#N/A	Control	X4T1	2034.2	4512.25	3141.52	1.19839	0.201548	5.94591	2.75E-09	6.24E-08	up	X4T1_vs_Control
ENSMUSG00000024360	#N/A	Control	X4T1	2279	4000.75	3030.07	0.839596	0.141213	5.9456	2.75E-09	6.24E-08	no	X4T1_vs_Control
ENSMUSG00000002307	#N/A	Control	X4T1	301.4	744.75	495.541	1.32021	0.222055	5.94544	2.76E-09	6.24E-08	up	X4T1_vs_Control
ENSMUSG00000026447	#N/A	Control	X4T1	435.4	125.25	291.48	-1.82365	0.306764	-5.9448	2.77E-09	6.25E-08	down	X4T1_vs_Control
ENSMUSG00000024210	#N/A	Control	X4T1	1088	3742.5	2288.69	1.83244	0.308246	5.94475	2.77E-09	6.25E-08	up	X4T1_vs_Control
ENSMUSG00000003380	#N/A	Control	X4T1	2857.2	5234	3900.58	0.902479	0.151864	5.94266	2.80E-09	6.32E-08	no	X4T1_vs_Control
ENSMUSG00000025612	#N/A	Control	X4T1	909.4	2488.5	1610.31	1.477	0.248628	5.94062	2.84E-09	6.40E-08	up	X4T1_vs_Control
ENSMUSG00000048126	#N/A	Control	X4T1	1047.2	116	618.182	-3.22176	0.542447	-5.93931	2.86E-09	6.44E-08	down	X4T1_vs_Control
ENSMUSG00000029086	#N/A	Control	X4T1	356.8	894.5	601.619	1.36675	0.230225	5.93659	2.91E-09	6.54E-08	up	X4T1_vs_Control
ENSMUSG00000062270	#N/A	Control	X4T1	1235.8	2271.75	1689.55	0.906693	0.152765	5.9352	2.93E-09	6.59E-08	no	X4T1_vs_Control
ENSMUSG00000008429	#N/A	Control	X4T1	1188.8	2518.75	1779.61	1.11928	0.188688	5.9319	2.99E-09	6.71E-08	up	X4T1_vs_Control
ENSMUSG00000069873	#N/A	Control	X4T1	0	17.5	7.43849	6.53651	1.10332	5.92442	3.13E-09	7.02E-08	up	X4T1_vs_Control
ENSMUSG00000029343	#N/A	Control	X4T1	37.2	4	21.9267	-3.19528	0.539389	-5.92389	3.14E-09	7.03E-08	down	X4T1_vs_Control
ENSMUSG00000026283	#N/A	Control	X4T1	184.8	390.75	275.121	1.09339	0.184581	5.92366	3.15E-09	7.04E-08	up	X4T1_vs_Control
ENSMUSG00000022428	#N/A	Control	X4T1	215	76.75	151.154	-1.50886	0.254772	-5.9224	3.17E-09	7.08E-08	down	X4T1_vs_Control
ENSMUSG00000047719	#N/A	Control	X4T1	625	297.5	472.023	-1.08069	0.182517	-5.92102	3.20E-09	7.13E-08	down	X4T1_vs_Control
ENSMUSG00000028788	#N/A	Control	X4T1	13349.2	7906.25	10805.6	-0.736041	0.124373	-5.91802	3.26E-09	7.26E-08	no	X4T1_vs_Control
ENSMUSG00000087120	#N/A	Control	X4T1	6.6	40.25	21.963	2.64698	0.447307	5.91759	3.27E-09	7.27E-08	up	X4T1_vs_Control
ENSMUSG00000022009	#N/A	Control	X4T1	175	442.5	297.564	1.39279	0.235432	5.91589	3.30E-09	7.33E-08	up	X4T1_vs_Control
ENSMUSG00000052544	#N/A	Control	X4T1	97.4	29.25	65.366	-1.73916	0.294077	-5.91395	3.34E-09	7.41E-08	down	X4T1_vs_Control
ENSMUSG00000033739	#N/A	Control	X4T1	104.8	255.5	171.94	1.32842	0.224724	5.91137	3.39E-09	7.52E-08	up	X4T1_vs_Control
ENSMUSG00000038712	#N/A	Control	X4T1	903.4	2193.25	1498.17	1.3356	0.225951	5.91101	3.40E-09	7.53E-08	up	X4T1_vs_Control
ENSMUSG00000031389	#N/A	Control	X4T1	14.4	70.5	38.8083	2.29829	0.388884	5.90995	3.42E-09	7.57E-08	up	X4T1_vs_Control
ENSMUSG00000027630	#N/A	Control	X4T1	626	1552	1044.99	1.35788	0.229827	5.90828	3.46E-09	7.64E-08	up	X4T1_vs_Control
ENSMUSG00000034116	#N/A	Control	X4T1	11	74.75	38.1312	2.76207	0.468072	5.90096	3.61E-09	7.98E-08	up	X4T1_vs_Control
ENSMUSG00000048279	#N/A	Control	X4T1	852.6	295.5	597.666	-1.56992	0.266148	-5.89866	3.66E-09	8.07E-08	down	X4T1_vs_Control
ENSMUSG00000073600	#N/A	Control	X4T1	1626.4	4477.25	2905.42	1.49701	0.253796	5.89847	3.67E-09	8.07E-08	up	X4T1_vs_Control
ENSMUSG00000028187	#N/A	Control	X4T1	291.8	601.75	427.937	1.07694	0.182579	5.89846	3.67E-09	8.07E-08	up	X4T1_vs_Control
ENSMUSG00000001249	#N/A	Control	X4T1	180	75.5	132.405	-1.22023	0.206909	-5.89743	3.69E-09	8.11E-08	down	X4T1_vs_Control
ENSMUSG00000033059	#N/A	Control	X4T1	264.4	91.5	182.906	-1.53483	0.26029	-5.8966	3.71E-09	8.14E-08	down	X4T1_vs_Control
ENSMUSG00000057606	#N/A	Control	X4T1	196.6	61.75	133.931	-1.665	0.282497	-5.89388	3.77E-09	8.26E-08	down	X4T1_vs_Control
ENSMUSG00000056537	#N/A	Control	X4T1	700.2	1546.25	1080.73	1.18887	0.201714	5.89384	3.77E-09	8.26E-08	up	X4T1_vs_Control
ENSMUSG00000009894	#N/A	Control	X4T1	482.8	271.5	384.938	-0.822104	0.139487	-5.89375	3.78E-09	8.26E-08	no	X4T1_vs_Control
ENSMUSG00000001143	#N/A	Control	X4T1	483	284	390.293	-0.745418	0.126508	-5.89224	3.81E-09	8.32E-08	no	X4T1_vs_Control
ENSMUSG00000020520	#N/A	Control	X4T1	270	121.75	201.386	-1.15926	0.19687	-5.88845	3.90E-09	8.51E-08	down	X4T1_vs_Control
ENSMUSG00000030589	#N/A	Control	X4T1	14	78	41.5832	2.46884	0.419544	5.88459	3.99E-09	8.70E-08	up	X4T1_vs_Control
ENSMUSG00000047412	#N/A	Control	X4T1	1187	1997	1543.32	0.787157	0.133807	5.88277	4.03E-09	8.78E-08	no	X4T1_vs_Control
ENSMUSG00000071369	#N/A	Control	X4T1	395	186.75	297.579	-1.09356	0.186005	-5.8792	4.12E-09	8.97E-08	down	X4T1_vs_Control
ENSMUSG00000033416	#N/A	Control	X4T1	2253.8	6778	4289.45	1.62376	0.276211	5.87869	4.14E-09	8.98E-08	up	X4T1_vs_Control
ENSMUSG00000032301	#N/A	Control	X4T1	1510.6	3580.75	2461.7	1.30642	0.222237	5.87851	4.14E-09	8.98E-08	up	X4T1_vs_Control
ENSMUSG00000056427	#N/A	Control	X4T1	209	83.75	150.627	-1.31858	0.224326	-5.87797	4.15E-09	9.00E-08	down	X4T1_vs_Control
ENSMUSG00000052305	#N/A	Control	X4T1	1892.4	5680	3612.35	1.63553	0.278253	5.87786	4.16E-09	9.00E-08	up	X4T1_vs_Control
ENSMUSG00000061353	#N/A	Control	X4T1	3070.4	1345	2263.47	-1.20203	0.204521	-5.8773	4.17E-09	9.02E-08	down	X4T1_vs_Control
ENSMUSG00000029153	#N/A	Control	X4T1	1253.8	306.5	821.686	-2.00837	0.341926	-5.87369	4.26E-09	9.21E-08	down	X4T1_vs_Control
ENSMUSG00000004626	#N/A	Control	X4T1	43.2	123.75	77.143	1.50508	0.25654	5.86683	4.44E-09	9.59E-08	up	X4T1_vs_Control
ENSMUSG00000027438	#N/A	Control	X4T1	495	1777.75	1084.47	1.90522	0.324986	5.86249	4.56E-09	9.83E-08	up	X4T1_vs_Control
ENSMUSG00000024404	#N/A	Control	X4T1	2781.4	4732.75	3647.48	0.797271	0.13604	5.86056	4.61E-09	9.92E-08	no	X4T1_vs_Control
ENSMUSG00000053007	#N/A	Control	X4T1	114	29	74.214	-1.92372	0.328249	-5.86055	4.61E-09	9.92E-08	down	X4T1_vs_Control
ENSMUSG00000022094	#N/A	Control	X4T1	346.8	3768.5	1998.87	3.57112	0.609358	5.86046	4.62E-09	9.92E-08	up	X4T1_vs_Control
ENSMUSG00000022797	#N/A	Control	X4T1	850.6	302	598.582	-1.47845	0.252305	-5.85979	4.63E-09	9.95E-08	down	X4T1_vs_Control
ENSMUSG00000058230	#N/A	Control	X4T1	892.2	1539.25	1168.53	0.806297	0.137605	5.85952	4.64E-09	9.95E-08	no	X4T1_vs_Control
ENSMUSG00000029135	#N/A	Control	X4T1	530.2	1662.25	1066.44	1.74442	0.297731	5.85906	4.66E-09	9.97E-08	up	X4T1_vs_Control
ENSMUSG00000026743	#N/A	Control	X4T1	461.8	1145.25	764.197	1.33325	0.227573	5.85859	4.67E-09	9.99E-08	up	X4T1_vs_Control
ENSMUSG00000027091	#N/A	Control	X4T1	1119.8	1957.75	1489.47	0.835837	0.142694	5.85755	4.70E-09	1.00E-07	no	X4T1_vs_Control
ENSMUSG00000026123	#N/A	Control	X4T1	1173.8	603.5	910.287	-0.941301	0.160738	-5.85613	4.74E-09	1.01E-07	no	X4T1_vs_Control
ENSMUSG00000019564	#N/A	Control	X4T1	59.4	178.75	111.106	1.58606	0.270855	5.85576	4.75E-09	1.01E-07	up	X4T1_vs_Control
ENSMUSG00000036850	#N/A	Control	X4T1	441.6	1968	1187.16	2.28402	0.390101	5.85493	4.77E-09	1.02E-07	up	X4T1_vs_Control
ENSMUSG00000009863	#N/A	Control	X4T1	7539.6	3140.25	5556.33	-1.24025	0.211845	-5.8545	4.78E-09	1.02E-07	down	X4T1_vs_Control
ENSMUSG00000111241	#N/A	Control	X4T1	0.2	23	11.0585	6.49795	1.11041	5.85184	4.86E-09	1.03E-07	up	X4T1_vs_Control
ENSMUSG00000044345	#N/A	Control	X4T1	438.4	204.5	327.587	-1.10342	0.188579	-5.85125	4.88E-09	1.04E-07	down	X4T1_vs_Control
ENSMUSG00000032508	ENSMUSG00000032508	Control	X4T1	100	262.5	174.456	1.45346	0.248498	5.849	4.95E-09	1.05E-07	up	X4T1_vs_Control
ENSMUSG00000026676	#N/A	Control	X4T1	39.8	7.25	24.6887	-2.46	0.420622	-5.84849	4.96E-09	1.05E-07	down	X4T1_vs_Control
ENSMUSG00000020722	#N/A	Control	X4T1	5883.6	18581.5	11786	1.74075	0.297668	5.84797	4.98E-09	1.05E-07	up	X4T1_vs_Control
ENSMUSG00000037138	#N/A	Control	X4T1	55.2	11.25	34.926	-2.26062	0.386579	-5.84776	4.98E-09	1.05E-07	down	X4T1_vs_Control
ENSMUSG00000007891	#N/A	Control	X4T1	5672.2	11647	8330.3	1.07403	0.183681	5.84724	5.00E-09	1.06E-07	up	X4T1_vs_Control
ENSMUSG00000008348	#N/A	Control	X4T1	930.8	7553.25	3996.24	3.09573	0.529665	5.84469	5.08E-09	1.07E-07	up	X4T1_vs_Control
ENSMUSG00000038375	#N/A	Control	X4T1	3662.2	1765.5	2806.99	-1.0072	0.17236	-5.84361	5.11E-09	1.08E-07	down	X4T1_vs_Control
ENSMUSG00000026199	#N/A	Control	X4T1	187.8	439.75	302.386	1.27538	0.218323	5.84172	5.17E-09	1.09E-07	up	X4T1_vs_Control
ENSMUSG00000026579	#N/A	Control	X4T1	1.2	27.75	12.6129	4.49756	0.770047	5.84063	5.20E-09	1.09E-07	up	X4T1_vs_Control
ENSMUSG00000040997	#N/A	Control	X4T1	775.6	1824	1238.13	1.25837	0.215746	5.83263	5.46E-09	1.15E-07	up	X4T1_vs_Control
ENSMUSG00000030699	#N/A	Control	X4T1	13	59.75	34.0724	2.25946	0.387393	5.83247	5.46E-09	1.15E-07	up	X4T1_vs_Control
ENSMUSG00000031024	#N/A	Control	X4T1	261.4	114.5	193.041	-1.18958	0.203963	-5.83232	5.47E-09	1.15E-07	down	X4T1_vs_Control
ENSMUSG00000041328	#N/A	Control	X4T1	620	1154	854.885	0.924221	0.158579	5.82813	5.61E-09	1.17E-07	no	X4T1_vs_Control
ENSMUSG00000022519	#N/A	Control	X4T1	22156.8	11376.2	17130.1	-0.958703	0.164511	-5.82761	5.62E-09	1.17E-07	no	X4T1_vs_Control
ENSMUSG00000028932	#N/A	Control	X4T1	2489.8	5665	3925.25	1.23136	0.211297	5.8276	5.62E-09	1.17E-07	up	X4T1_vs_Control
ENSMUSG00000040289	#N/A	Control	X4T1	192.2	83.25	142.207	-1.1847	0.20331	-5.82706	5.64E-09	1.18E-07	down	X4T1_vs_Control
ENSMUSG00000046480	#N/A	Control	X4T1	9529	3260.5	6673.23	-1.54543	0.265216	-5.82705	5.64E-09	1.18E-07	down	X4T1_vs_Control
ENSMUSG00000087408	#N/A	Control	X4T1	198.4	47.25	128.711	-2.08038	0.357044	-5.82666	5.65E-09	1.18E-07	down	X4T1_vs_Control
ENSMUSG00000021192	#N/A	Control	X4T1	491.6	1003.25	714.516	1.0533	0.180833	5.8247	5.72E-09	1.19E-07	up	X4T1_vs_Control
ENSMUSG00000041729	#N/A	Control	X4T1	272.8	143	211.83	-0.920527	0.15804	-5.82466	5.72E-09	1.19E-07	no	X4T1_vs_Control
ENSMUSG00000063785	#N/A	Control	X4T1	246	563.5	390.302	1.25232	0.215013	5.82441	5.73E-09	1.19E-07	up	X4T1_vs_Control
ENSMUSG00000044068	#N/A	Control	X4T1	479.6	1080.75	742.221	1.19392	0.204987	5.82435	5.73E-09	1.19E-07	up	X4T1_vs_Control
ENSMUSG00000025352	#N/A	Control	X4T1	116	26.75	75.4808	-2.12086	0.364167	-5.82387	5.75E-09	1.19E-07	down	X4T1_vs_Control
ENSMUSG00000037280	#N/A	Control	X4T1	1.8	35.75	16.2588	4.31826	0.741625	5.8227	5.79E-09	1.20E-07	up	X4T1_vs_Control
ENSMUSG00000027253	#N/A	Control	X4T1	285.4	124.25	210.99	-1.19794	0.205785	-5.8213	5.84E-09	1.21E-07	down	X4T1_vs_Control
ENSMUSG00000032661	#N/A	Control	X4T1	1.4	37.5	16.4238	4.66267	0.801228	5.81941	5.91E-09	1.22E-07	up	X4T1_vs_Control
ENSMUSG00000028064	#N/A	Control	X4T1	49.6	210	116.57	2.07152	0.356058	5.81791	5.96E-09	1.23E-07	up	X4T1_vs_Control
ENSMUSG00000020321	#N/A	Control	X4T1	10111.4	4245.25	7460.5	-1.22889	0.211317	-5.81536	6.05E-09	1.25E-07	down	X4T1_vs_Control
ENSMUSG00000051671	#N/A	Control	X4T1	240.6	114.75	182.874	-1.04207	0.179254	-5.81341	6.12E-09	1.26E-07	down	X4T1_vs_Control
ENSMUSG00000027254	#N/A	Control	X4T1	259.2	89	179.823	-1.56606	0.269466	-5.81174	6.18E-09	1.27E-07	down	X4T1_vs_Control
ENSMUSG00000028291	#N/A	Control	X4T1	795.8	1292.5	1008.85	0.713012	0.122752	5.80854	6.30E-09	1.29E-07	no	X4T1_vs_Control
ENSMUSG00000040287	#N/A	Control	X4T1	3409.6	1260	2428.94	-1.42016	0.244504	-5.80833	6.31E-09	1.29E-07	down	X4T1_vs_Control
ENSMUSG00000022534	#N/A	Control	X4T1	1.6	27.5	12.7604	4.11121	0.707996	5.80682	6.37E-09	1.31E-07	up	X4T1_vs_Control
ENSMUSG00000031504	#N/A	Control	X4T1	30.2	131.25	77.888	2.21158	0.381188	5.8018	6.56E-09	1.34E-07	up	X4T1_vs_Control
ENSMUSG00000005397	#N/A	Control	X4T1	2191.4	998	1628.63	-1.14173	0.196833	-5.80052	6.61E-09	1.35E-07	down	X4T1_vs_Control
ENSMUSG00000014668	#N/A	Control	X4T1	382.6	1153	745.123	1.67844	0.289444	5.79886	6.68E-09	1.36E-07	up	X4T1_vs_Control
ENSMUSG00000113701	#N/A	Control	X4T1	0	25.75	10.7402	7.06329	1.21884	5.79508	6.83E-09	1.39E-07	up	X4T1_vs_Control
ENSMUSG00000070509	#N/A	Control	X4T1	600.4	251.75	437.97	-1.24751	0.21536	-5.79268	6.93E-09	1.41E-07	down	X4T1_vs_Control
ENSMUSG00000087413	#N/A	Control	X4T1	59.2	12.25	37.8594	-2.27428	0.392634	-5.79237	6.94E-09	1.41E-07	down	X4T1_vs_Control
ENSMUSG00000019916	#N/A	Control	X4T1	737.8	399.75	577.023	-0.878767	0.151768	-5.79018	7.03E-09	1.43E-07	no	X4T1_vs_Control
ENSMUSG00000018339	#N/A	Control	X4T1	4709	11950.5	8014.49	1.4171	0.244746	5.79008	7.04E-09	1.43E-07	up	X4T1_vs_Control
ENSMUSG00000028773	#N/A	Control	X4T1	10886.6	3204	7391.16	-1.74876	0.302057	-5.7895	7.06E-09	1.43E-07	down	X4T1_vs_Control
ENSMUSG00000042354	#N/A	Control	X4T1	516	1612.5	1014.89	1.70127	0.293855	5.78948	7.06E-09	1.43E-07	up	X4T1_vs_Control
ENSMUSG00000053263	#N/A	Control	X4T1	21.2	99	56.0184	2.22735	0.384747	5.78914	7.07E-09	1.43E-07	up	X4T1_vs_Control
ENSMUSG00000003752	#N/A	Control	X4T1	90.8	470.25	260.081	2.40491	0.415448	5.7887	7.09E-09	1.44E-07	up	X4T1_vs_Control
ENSMUSG00000028381	#N/A	Control	X4T1	259.6	458.75	347.55	0.85963	0.148515	5.78815	7.12E-09	1.44E-07	no	X4T1_vs_Control
ENSMUSG00000021595	#N/A	Control	X4T1	945.6	1712	1285.23	0.895075	0.154686	5.78639	7.19E-09	1.45E-07	no	X4T1_vs_Control
ENSMUSG00000051510	#N/A	Control	X4T1	1560.4	3489.5	2413.5	1.18532	0.204892	5.7851	7.25E-09	1.46E-07	up	X4T1_vs_Control
ENSMUSG00000026748	#N/A	Control	X4T1	550.4	227.25	397.839	-1.28433	0.222215	-5.77966	7.49E-09	1.51E-07	down	X4T1_vs_Control
ENSMUSG00000045193	#N/A	Control	X4T1	833.4	2121	1424.7	1.39534	0.241535	5.77697	7.61E-09	1.53E-07	up	X4T1_vs_Control
ENSMUSG00000075232	#N/A	Control	X4T1	2074.4	843.5	1513.06	-1.28269	0.222037	-5.77692	7.61E-09	1.53E-07	down	X4T1_vs_Control
ENSMUSG00000026615	#N/A	Control	X4T1	3937.8	9287.75	6304.14	1.26471	0.219034	5.77402	7.74E-09	1.56E-07	up	X4T1_vs_Control
ENSMUSG00000033107	#N/A	Control	X4T1	69.8	167.5	114.136	1.30249	0.225646	5.77228	7.82E-09	1.57E-07	up	X4T1_vs_Control
ENSMUSG00000001270	#N/A	Control	X4T1	227	67.75	152.215	-1.77771	0.307974	-5.77226	7.82E-09	1.57E-07	down	X4T1_vs_Control
ENSMUSG00000061536	#N/A	Control	X4T1	132.2	48	93.2748	-1.451	0.251383	-5.77209	7.83E-09	1.57E-07	down	X4T1_vs_Control
ENSMUSG00000038264	#N/A	Control	X4T1	900	1684.5	1241.65	0.916383	0.1588	5.77067	7.90E-09	1.58E-07	no	X4T1_vs_Control
ENSMUSG00000039630	#N/A	Control	X4T1	4507.4	8028.25	6052.24	0.856594	0.148455	5.77005	7.92E-09	1.58E-07	no	X4T1_vs_Control
ENSMUSG00000061603	#N/A	Control	X4T1	1264	301.75	824.438	-2.09898	0.364056	-5.76554	8.14E-09	1.63E-07	down	X4T1_vs_Control
ENSMUSG00000002661	#N/A	Control	X4T1	251.2	107.25	185.773	-1.2077	0.209486	-5.76508	8.16E-09	1.63E-07	down	X4T1_vs_Control
ENSMUSG00000006800	#N/A	Control	X4T1	224	53.5	143.966	-2.09896	0.364225	-5.7628	8.27E-09	1.65E-07	down	X4T1_vs_Control
ENSMUSG00000034786	#N/A	Control	X4T1	25.8	92.75	54.1489	1.8213	0.316099	5.76179	8.32E-09	1.66E-07	up	X4T1_vs_Control
ENSMUSG00000016757	#N/A	Control	X4T1	174	75.75	128.722	-1.17972	0.204768	-5.76124	8.35E-09	1.66E-07	down	X4T1_vs_Control
ENSMUSG00000030074	#N/A	Control	X4T1	35.6	4.5	21.2694	-2.9774	0.516875	-5.76039	8.39E-09	1.67E-07	down	X4T1_vs_Control
ENSMUSG00000045374	#N/A	Control	X4T1	322.8	1278.5	749.078	2.02283	0.35117	5.76027	8.40E-09	1.67E-07	up	X4T1_vs_Control
ENSMUSG00000033777	#N/A	Control	X4T1	10.8	108.25	51.1172	3.30035	0.572992	5.75985	8.42E-09	1.67E-07	up	X4T1_vs_Control
ENSMUSG00000027203	#N/A	Control	X4T1	114.2	35.5	78.6247	-1.65446	0.287254	-5.75957	8.43E-09	1.67E-07	down	X4T1_vs_Control
ENSMUSG00000022098	#N/A	Control	X4T1	452.8	169.5	322.126	-1.42855	0.248048	-5.75914	8.45E-09	1.67E-07	down	X4T1_vs_Control
ENSMUSG00000039787	#N/A	Control	X4T1	48.2	9.5	30.6897	-2.29163	0.397924	-5.75896	8.46E-09	1.67E-07	down	X4T1_vs_Control
ENSMUSG00000031849	#N/A	Control	X4T1	51	7.25	30.7958	-2.77225	0.481462	-5.75798	8.51E-09	1.68E-07	down	X4T1_vs_Control
ENSMUSG00000032399	#N/A	Control	X4T1	10376	18417	13943.5	0.868686	0.15087	5.75784	8.52E-09	1.68E-07	no	X4T1_vs_Control
ENSMUSG00000020592	#N/A	Control	X4T1	134.2	51.25	95.4914	-1.3943	0.242186	-5.75714	8.56E-09	1.69E-07	down	X4T1_vs_Control
ENSMUSG00000013936	#N/A	Control	X4T1	3761.4	863.5	2431.19	-2.12344	0.36891	-5.75598	8.61E-09	1.70E-07	down	X4T1_vs_Control
ENSMUSG00000019866	#N/A	Control	X4T1	171	67.75	122.845	-1.35079	0.234808	-5.75272	8.78E-09	1.73E-07	down	X4T1_vs_Control
ENSMUSG00000040170	#N/A	Control	X4T1	914.6	1905.25	1344.82	1.07271	0.186486	5.75223	8.81E-09	1.73E-07	up	X4T1_vs_Control
ENSMUSG00000020120	#N/A	Control	X4T1	37	159.75	88.4719	2.09001	0.363349	5.75208	8.82E-09	1.73E-07	up	X4T1_vs_Control
ENSMUSG00000031250	#N/A	Control	X4T1	45.2	6.75	27.2459	-2.74953	0.478087	-5.75111	8.87E-09	1.74E-07	down	X4T1_vs_Control
ENSMUSG00000085438	#N/A	Control	X4T1	11565	5282	8668.65	-1.12849	0.196271	-5.74968	8.94E-09	1.75E-07	down	X4T1_vs_Control
ENSMUSG00000108271	#N/A	Control	X4T1	1.6	35	17.0347	4.50367	0.783357	5.7492	8.97E-09	1.76E-07	up	X4T1_vs_Control
ENSMUSG00000029769	#N/A	Control	X4T1	148.2	450	285.33	1.64968	0.287024	5.74752	9.06E-09	1.77E-07	up	X4T1_vs_Control
ENSMUSG00000024949	#N/A	Control	X4T1	1901.6	4285	2974.33	1.21569	0.211652	5.74381	9.26E-09	1.81E-07	up	X4T1_vs_Control
ENSMUSG00000037876	#N/A	Control	X4T1	825	2387	1543.54	1.59677	0.278056	5.74261	9.32E-09	1.82E-07	up	X4T1_vs_Control
ENSMUSG00000033228	#N/A	Control	X4T1	1440.6	3357	2277.28	1.2379	0.215588	5.74196	9.36E-09	1.83E-07	up	X4T1_vs_Control
ENSMUSG00000026473	#N/A	Control	X4T1	7496	18697.5	12672.3	1.37205	0.239049	5.73961	9.49E-09	1.85E-07	up	X4T1_vs_Control
ENSMUSG00000031004	#N/A	Control	X4T1	6	36.25	19.6495	2.64339	0.460726	5.73746	9.61E-09	1.87E-07	up	X4T1_vs_Control
ENSMUSG00000015839	#N/A	Control	X4T1	1029.6	1717.75	1330.4	0.775001	0.135145	5.7346	9.77E-09	1.90E-07	no	X4T1_vs_Control
ENSMUSG00000042724	#N/A	Control	X4T1	3.8	32.25	15.9289	3.07273	0.536005	5.73265	9.89E-09	1.92E-07	up	X4T1_vs_Control
ENSMUSG00000106755	#N/A	Control	X4T1	319.6	88.75	213.865	-1.8438	0.321742	-5.73069	1.00E-08	1.94E-07	down	X4T1_vs_Control
ENSMUSG00000004360	#N/A	Control	X4T1	740.4	307.75	538.078	-1.25926	0.219797	-5.72921	1.01E-08	1.96E-07	down	X4T1_vs_Control
ENSMUSG00000029465	#N/A	Control	X4T1	505.6	869.25	662.952	0.812727	0.141873	5.72856	1.01E-08	1.96E-07	no	X4T1_vs_Control
ENSMUSG00000045576	#N/A	Control	X4T1	372.4	695.5	514.35	0.924675	0.161531	5.72445	1.04E-08	2.01E-07	no	X4T1_vs_Control
ENSMUSG00000069495	#N/A	Control	X4T1	544.6	974.25	734.545	0.870402	0.15208	5.72332	1.04E-08	2.02E-07	no	X4T1_vs_Control
ENSMUSG00000004535	#N/A	Control	X4T1	2148.4	4688.75	3282.22	1.16149	0.202999	5.72163	1.06E-08	2.04E-07	up	X4T1_vs_Control
ENSMUSG00000035914	#N/A	Control	X4T1	75.4	21.25	50.8438	-1.83732	0.321321	-5.71803	1.08E-08	2.08E-07	down	X4T1_vs_Control
ENSMUSG00000042121	#N/A	Control	X4T1	285.2	142	217.953	-0.994438	0.173948	-5.71688	1.08E-08	2.09E-07	no	X4T1_vs_Control
ENSMUSG00000036934	#N/A	Control	X4T1	235.6	440.5	326.745	0.944695	0.165293	5.71526	1.10E-08	2.11E-07	no	X4T1_vs_Control
ENSMUSG00000022218	#N/A	Control	X4T1	2.2	27.75	13.6521	3.70142	0.647771	5.71408	1.10E-08	2.12E-07	up	X4T1_vs_Control
ENSMUSG00000022754	#N/A	Control	X4T1	42.6	7.75	26.6659	-2.43869	0.426964	-5.7117	1.12E-08	2.15E-07	down	X4T1_vs_Control
ENSMUSG00000039084	#N/A	Control	X4T1	28.2	0.75	15.8177	-5.21146	0.912655	-5.71022	1.13E-08	2.17E-07	down	X4T1_vs_Control
ENSMUSG00000025161	#N/A	Control	X4T1	5172	1719.5	3593.91	-1.57142	0.275249	-5.7091	1.14E-08	2.18E-07	down	X4T1_vs_Control
ENSMUSG00000026172	#N/A	Control	X4T1	246.8	108	182.723	-1.17633	0.206093	-5.70778	1.14E-08	2.19E-07	down	X4T1_vs_Control
ENSMUSG00000003153	#N/A	Control	X4T1	105.8	296	188.502	1.49677	0.262394	5.70431	1.17E-08	2.24E-07	up	X4T1_vs_Control
ENSMUSG00000061374	#N/A	Control	X4T1	435.8	1056	711.486	1.30072	0.228208	5.6997	1.20E-08	2.29E-07	up	X4T1_vs_Control
ENSMUSG00000039376	#N/A	Control	X4T1	3073.8	941	2083.64	-1.75467	0.307865	-5.69949	1.20E-08	2.30E-07	down	X4T1_vs_Control
ENSMUSG00000027394	#N/A	Control	X4T1	307.4	141	230.672	-1.10501	0.194078	-5.69361	1.24E-08	2.37E-07	down	X4T1_vs_Control
ENSMUSG00000061878	#N/A	Control	X4T1	33.2	166.5	94.8687	2.39166	0.420236	5.69123	1.26E-08	2.40E-07	up	X4T1_vs_Control
ENSMUSG00000001506	#N/A	Control	X4T1	1560.6	165.5	918.396	-3.31358	0.582259	-5.69091	1.26E-08	2.41E-07	down	X4T1_vs_Control
ENSMUSG00000001588	#N/A	Control	X4T1	8.4	41	22.3467	2.28083	0.400914	5.68907	1.28E-08	2.43E-07	up	X4T1_vs_Control
ENSMUSG00000078861	#N/A	Control	X4T1	98.6	39.5	70.9463	-1.31227	0.230689	-5.68849	1.28E-08	2.44E-07	down	X4T1_vs_Control
ENSMUSG00000032121	#N/A	Control	X4T1	89.6	25.5	60.7355	-1.78643	0.31406	-5.68819	1.28E-08	2.44E-07	down	X4T1_vs_Control
ENSMUSG00000043391	#N/A	Control	X4T1	815.2	302.5	574.99	-1.4598	0.256952	-5.6812	1.34E-08	2.54E-07	down	X4T1_vs_Control
ENSMUSG00000043939	#N/A	Control	X4T1	0.2	22.25	9.50263	6.29474	1.10822	5.68003	1.35E-08	2.55E-07	up	X4T1_vs_Control
ENSMUSG00000117050	#N/A	Control	X4T1	5.4	36	19.0513	2.75831	0.485688	5.67918	1.35E-08	2.56E-07	up	X4T1_vs_Control
ENSMUSG00000038319	#N/A	Control	X4T1	38.6	8.5	24.6757	-2.17769	0.383663	-5.67604	1.38E-08	2.61E-07	down	X4T1_vs_Control
ENSMUSG00000026234	#N/A	Control	X4T1	3258	6202.5	4566.48	0.966892	0.170356	5.67573	1.38E-08	2.61E-07	no	X4T1_vs_Control
ENSMUSG00000032324	#N/A	Control	X4T1	2138.2	992.75	1609.78	-1.08428	0.191129	-5.67303	1.40E-08	2.65E-07	down	X4T1_vs_Control
ENSMUSG00000068735	#N/A	Control	X4T1	308.6	862	559.519	1.5397	0.271539	5.67028	1.43E-08	2.69E-07	up	X4T1_vs_Control
ENSMUSG00000074818	#N/A	Control	X4T1	128	41.5	87.9636	-1.65239	0.291457	-5.6694	1.43E-08	2.70E-07	down	X4T1_vs_Control
ENSMUSG00000029671	#N/A	Control	X4T1	35.8	1.5	20.4468	-4.61755	0.814617	-5.66837	1.44E-08	2.71E-07	down	X4T1_vs_Control
ENSMUSG00000027984	#N/A	Control	X4T1	3449.2	1629.75	2619.18	-1.0526	0.185824	-5.6645	1.47E-08	2.77E-07	down	X4T1_vs_Control
ENSMUSG00000001761	#N/A	Control	X4T1	231.2	94.5	166.477	-1.30156	0.229849	-5.66265	1.49E-08	2.80E-07	down	X4T1_vs_Control
ENSMUSG00000087366	#N/A	Control	X4T1	278	99.25	197.723	-1.44399	0.255049	-5.6616	1.50E-08	2.82E-07	down	X4T1_vs_Control
ENSMUSG00000061079	#N/A	Control	X4T1	151.6	336	232.175	1.1766	0.207835	5.66122	1.50E-08	2.82E-07	up	X4T1_vs_Control
ENSMUSG00000032014	#N/A	Control	X4T1	147.2	28.5	91.3778	-2.36767	0.418252	-5.66087	1.51E-08	2.82E-07	down	X4T1_vs_Control
ENSMUSG00000021431	#N/A	Control	X4T1	309.8	596.75	436.339	0.976128	0.172454	5.66023	1.51E-08	2.83E-07	no	X4T1_vs_Control
ENSMUSG00000113737	#N/A	Control	X4T1	19	139.25	77.3789	3.01219	0.532235	5.65952	1.52E-08	2.84E-07	up	X4T1_vs_Control
ENSMUSG00000021725	#N/A	Control	X4T1	341.8	174.75	264.867	-0.954764	0.168707	-5.65929	1.52E-08	2.84E-07	no	X4T1_vs_Control
ENSMUSG00000066643	#N/A	Control	X4T1	249.4	107.5	183.932	-1.21277	0.214487	-5.6543	1.56E-08	2.92E-07	down	X4T1_vs_Control
ENSMUSG00000014606	#N/A	Control	X4T1	4988.4	2471.75	3842.51	-0.985399	0.174285	-5.65396	1.57E-08	2.92E-07	no	X4T1_vs_Control
ENSMUSG00000035000	#N/A	Control	X4T1	94.6	17.75	58.4089	-2.37502	0.420083	-5.65369	1.57E-08	2.93E-07	down	X4T1_vs_Control
ENSMUSG00000030579	#N/A	Control	X4T1	26.4	159	81.7845	2.58208	0.456975	5.65036	1.60E-08	2.98E-07	up	X4T1_vs_Control
ENSMUSG00000059796	#N/A	Control	X4T1	1919.4	3710	2707.23	0.987022	0.174725	5.64901	1.61E-08	3.00E-07	no	X4T1_vs_Control
ENSMUSG00000109005	#N/A	Control	X4T1	29	140.25	80.7979	2.31515	0.409864	5.64858	1.62E-08	3.01E-07	up	X4T1_vs_Control
ENSMUSG00000026553	#N/A	Control	X4T1	2126.2	3438.25	2688.63	0.713984	0.12641	5.64817	1.62E-08	3.01E-07	no	X4T1_vs_Control
ENSMUSG00000049130	#N/A	Control	X4T1	28.4	178.25	90.4239	2.62254	0.464698	5.64353	1.67E-08	3.09E-07	up	X4T1_vs_Control
ENSMUSG00000000346	#N/A	Control	X4T1	1958	3598.75	2683.39	0.911873	0.161598	5.64284	1.67E-08	3.10E-07	no	X4T1_vs_Control
ENSMUSG00000061100	#N/A	Control	X4T1	177.4	21.5	104.172	-3.00608	0.532785	-5.6422	1.68E-08	3.11E-07	down	X4T1_vs_Control
ENSMUSG00000018347	#N/A	Control	X4T1	59	228.5	140.405	2.06092	0.365473	5.63906	1.71E-08	3.16E-07	up	X4T1_vs_Control
ENSMUSG00000031521	#N/A	Control	X4T1	229.8	121	178.652	-0.912541	0.161885	-5.63698	1.73E-08	3.20E-07	no	X4T1_vs_Control
ENSMUSG00000084781	#N/A	Control	X4T1	12.4	58.25	32.7483	2.24427	0.398149	5.63676	1.73E-08	3.20E-07	up	X4T1_vs_Control
ENSMUSG00000022367	#N/A	Control	X4T1	25.8	0.25	13.9598	-6.36107	1.12936	-5.63246	1.78E-08	3.28E-07	down	X4T1_vs_Control
ENSMUSG00000021476	#N/A	Control	X4T1	499.8	270.75	392.522	-0.871564	0.154757	-5.63182	1.78E-08	3.28E-07	no	X4T1_vs_Control
ENSMUSG00000022237	#N/A	Control	X4T1	1070.6	3345.25	2109.07	1.70587	0.30294	5.63105	1.79E-08	3.30E-07	up	X4T1_vs_Control
ENSMUSG00000040345	#N/A	Control	X4T1	18.2	117	59.8272	2.69687	0.479013	5.63006	1.80E-08	3.31E-07	up	X4T1_vs_Control
ENSMUSG00000029761	#N/A	Control	X4T1	1192.8	582.75	902.818	-1.04425	0.185484	-5.62988	1.80E-08	3.31E-07	down	X4T1_vs_Control
ENSMUSG00000038648	#N/A	Control	X4T1	572.2	271.5	434.312	-1.05403	0.187222	-5.62987	1.80E-08	3.31E-07	down	X4T1_vs_Control
ENSMUSG00000063060	#N/A	Control	X4T1	286.4	107.25	203.234	-1.41903	0.252246	-5.62558	1.85E-08	3.39E-07	down	X4T1_vs_Control
ENSMUSG00000033323	#N/A	Control	X4T1	270.8	688.25	455.352	1.37548	0.244582	5.62383	1.87E-08	3.42E-07	up	X4T1_vs_Control
ENSMUSG00000103409	#N/A	Control	X4T1	179.8	62.75	125.545	-1.55146	0.275982	-5.62159	1.89E-08	3.46E-07	down	X4T1_vs_Control
ENSMUSG00000052087	#N/A	Control	X4T1	6.2	40.5	20.9115	2.71455	0.482932	5.62098	1.90E-08	3.47E-07	up	X4T1_vs_Control
ENSMUSG00000006010	#N/A	Control	X4T1	553	962	731.027	0.821813	0.146242	5.61954	1.91E-08	3.50E-07	no	X4T1_vs_Control
ENSMUSG00000028080	#N/A	Control	X4T1	851.6	1591.25	1176.93	0.925972	0.16481	5.61841	1.93E-08	3.52E-07	no	X4T1_vs_Control
ENSMUSG00000002803	#N/A	Control	X4T1	383.2	128.5	264.134	-1.58839	0.283084	-5.61104	2.01E-08	3.67E-07	down	X4T1_vs_Control
ENSMUSG00000041777	#N/A	Control	X4T1	275	576.75	408.385	1.08647	0.193718	5.60851	2.04E-08	3.72E-07	up	X4T1_vs_Control
ENSMUSG00000056423	#N/A	Control	X4T1	16.4	0	8.94667	-6.44809	1.14973	-5.60836	2.04E-08	3.72E-07	down	X4T1_vs_Control
ENSMUSG00000068328	#N/A	Control	X4T1	735.2	1323	996.572	0.891984	0.159059	5.60789	2.05E-08	3.72E-07	no	X4T1_vs_Control
ENSMUSG00000004934	#N/A	Control	X4T1	460.8	1083	734.069	1.24775	0.222634	5.60447	2.09E-08	3.79E-07	up	X4T1_vs_Control
ENSMUSG00000014859	#N/A	Control	X4T1	591.2	955.75	747.211	0.713548	0.12736	5.6026	2.11E-08	3.83E-07	no	X4T1_vs_Control
ENSMUSG00000015133	#N/A	Control	X4T1	214.2	84.25	153.257	-1.35671	0.242204	-5.60151	2.12E-08	3.85E-07	down	X4T1_vs_Control
ENSMUSG00000085939	#N/A	Control	X4T1	149.4	352	240.698	1.29282	0.230826	5.60085	2.13E-08	3.86E-07	up	X4T1_vs_Control
ENSMUSG00000113216	#N/A	Control	X4T1	3	29.75	15.4364	3.36075	0.600178	5.59959	2.15E-08	3.89E-07	up	X4T1_vs_Control
ENSMUSG00000032253	#N/A	Control	X4T1	771.6	1716.25	1180.84	1.1607	0.207336	5.59817	2.17E-08	3.92E-07	up	X4T1_vs_Control
ENSMUSG00000021891	#N/A	Control	X4T1	205	382.5	283.433	0.937935	0.167576	5.59708	2.18E-08	3.94E-07	no	X4T1_vs_Control
ENSMUSG00000021782	#N/A	Control	X4T1	160.6	482.5	304.061	1.63189	0.291608	5.59617	2.19E-08	3.95E-07	up	X4T1_vs_Control
ENSMUSG00000020773	#N/A	Control	X4T1	365	134.75	257.26	-1.47325	0.263346	-5.59437	2.21E-08	3.99E-07	down	X4T1_vs_Control
ENSMUSG00000021481	#N/A	Control	X4T1	474.8	1492.75	920.643	1.67533	0.299491	5.59393	2.22E-08	4.00E-07	up	X4T1_vs_Control
ENSMUSG00000029185	#N/A	Control	X4T1	126	41.75	86.441	-1.58324	0.28307	-5.59312	2.23E-08	4.01E-07	down	X4T1_vs_Control
ENSMUSG00000058979	#N/A	Control	X4T1	593.2	284.75	450.038	-1.05299	0.188288	-5.59244	2.24E-08	4.03E-07	down	X4T1_vs_Control
ENSMUSG00000081223	#N/A	Control	X4T1	52.8	9.5	33.0374	-2.47432	0.442681	-5.58939	2.28E-08	4.09E-07	down	X4T1_vs_Control
ENSMUSG00000098134	#N/A	Control	X4T1	237.2	636	417.596	1.46561	0.262271	5.58817	2.29E-08	4.12E-07	up	X4T1_vs_Control
ENSMUSG00000028967	#N/A	Control	X4T1	1516.2	4155.75	2733.72	1.51343	0.27084	5.58789	2.30E-08	4.12E-07	up	X4T1_vs_Control
ENSMUSG00000089827	#N/A	Control	X4T1	2	23	11.5838	3.57607	0.640002	5.58759	2.30E-08	4.13E-07	up	X4T1_vs_Control
ENSMUSG00000052105	#N/A	Control	X4T1	120.4	48.5	87.4147	-1.28452	0.229896	-5.5874	2.30E-08	4.13E-07	down	X4T1_vs_Control
ENSMUSG00000035545	#N/A	Control	X4T1	1154.4	2419.75	1723.87	1.10851	0.19841	5.58698	2.31E-08	4.13E-07	up	X4T1_vs_Control
ENSMUSG00000028974	#N/A	Control	X4T1	497.2	241	379.068	-1.03827	0.186	-5.58211	2.38E-08	4.25E-07	down	X4T1_vs_Control
ENSMUSG00000038248	#N/A	Control	X4T1	645.6	219.5	449.91	-1.56514	0.28042	-5.58143	2.39E-08	4.26E-07	down	X4T1_vs_Control
ENSMUSG00000035305	#N/A	Control	X4T1	111.6	37.25	77.5055	-1.58418	0.283975	-5.57857	2.42E-08	4.32E-07	down	X4T1_vs_Control
ENSMUSG00000112808	#N/A	Control	X4T1	11	47.25	26.9868	2.12641	0.381184	5.57842	2.43E-08	4.32E-07	up	X4T1_vs_Control
ENSMUSG00000099843	#N/A	Control	X4T1	64	166.25	108.562	1.39606	0.250431	5.57463	2.48E-08	4.42E-07	up	X4T1_vs_Control
ENSMUSG00000031659	#N/A	Control	X4T1	118.6	42	82.7439	-1.47758	0.26509	-5.57389	2.49E-08	4.43E-07	down	X4T1_vs_Control
ENSMUSG00000067786	#N/A	Control	X4T1	99.8	13.5	59.3165	-2.8374	0.509235	-5.57188	2.52E-08	4.48E-07	down	X4T1_vs_Control
ENSMUSG00000004891	#N/A	Control	X4T1	605.6	174.75	402.248	-1.82798	0.328078	-5.57178	2.52E-08	4.48E-07	down	X4T1_vs_Control
ENSMUSG00000032009	#N/A	Control	X4T1	444.4	221.75	340.577	-1.00746	0.180862	-5.57032	2.54E-08	4.51E-07	down	X4T1_vs_Control
ENSMUSG00000038668	#N/A	Control	X4T1	177.2	61.5	122.749	-1.50421	0.270088	-5.56933	2.56E-08	4.53E-07	down	X4T1_vs_Control
ENSMUSG00000034853	#N/A	Control	X4T1	91	19.25	58.6312	-2.24812	0.403745	-5.56816	2.57E-08	4.56E-07	down	X4T1_vs_Control
ENSMUSG00000108726	#N/A	Control	X4T1	34.6	5.75	21.4322	-2.61312	0.469465	-5.56617	2.60E-08	4.60E-07	down	X4T1_vs_Control
ENSMUSG00000029062	#N/A	Control	X4T1	953.2	1757.75	1311.73	0.917144	0.164771	5.56616	2.60E-08	4.60E-07	no	X4T1_vs_Control
ENSMUSG00000021500	#N/A	Control	X4T1	1270.6	2275.75	1707.08	0.859004	0.154439	5.5621	2.67E-08	4.70E-07	no	X4T1_vs_Control
ENSMUSG00000046791	#N/A	Control	X4T1	83.2	172.75	122.457	1.06978	0.192333	5.5621	2.67E-08	4.70E-07	up	X4T1_vs_Control
ENSMUSG00000112080	#N/A	Control	X4T1	0.8	171	83.7571	7.89855	1.42069	5.55967	2.70E-08	4.76E-07	up	X4T1_vs_Control
ENSMUSG00000019278	#N/A	Control	X4T1	625.4	245.75	448.517	-1.35574	0.243918	-5.55818	2.73E-08	4.80E-07	down	X4T1_vs_Control
ENSMUSG00000023068	#N/A	Control	X4T1	708.6	1173	902.588	0.736729	0.132584	5.55671	2.75E-08	4.84E-07	no	X4T1_vs_Control
ENSMUSG00000051351	#N/A	Control	X4T1	953.2	456	723.869	-1.06061	0.190889	-5.55615	2.76E-08	4.85E-07	down	X4T1_vs_Control
ENSMUSG00000034109	#N/A	Control	X4T1	375.4	162.75	274.662	-1.2115	0.218074	-5.55544	2.77E-08	4.86E-07	down	X4T1_vs_Control
ENSMUSG00000053835	#N/A	Control	X4T1	220.8	74	153.703	-1.62115	0.291928	-5.55325	2.80E-08	4.92E-07	down	X4T1_vs_Control
ENSMUSG00000036214	#N/A	Control	X4T1	173.8	343.25	249.757	1.01987	0.183679	5.55246	2.82E-08	4.94E-07	up	X4T1_vs_Control
ENSMUSG00000070544	#N/A	Control	X4T1	650.8	1345.5	963.749	1.08843	0.196077	5.55104	2.84E-08	4.97E-07	up	X4T1_vs_Control
ENSMUSG00000017897	#N/A	Control	X4T1	71.6	22	48.938	-1.67654	0.302044	-5.55065	2.85E-08	4.98E-07	down	X4T1_vs_Control
ENSMUSG00000015709	#N/A	Control	X4T1	65.2	13.5	41.3551	-2.29774	0.414057	-5.54933	2.87E-08	5.01E-07	down	X4T1_vs_Control
ENSMUSG00000086245	#N/A	Control	X4T1	45.6	6.75	28.4998	-2.76259	0.49801	-5.54726	2.90E-08	5.07E-07	down	X4T1_vs_Control
ENSMUSG00000047648	#N/A	Control	X4T1	494.4	1509.5	946.588	1.64058	0.295775	5.54674	2.91E-08	5.08E-07	up	X4T1_vs_Control
ENSMUSG00000047810	#N/A	Control	X4T1	16.2	70.5	39.0883	2.11566	0.381487	5.54582	2.93E-08	5.10E-07	up	X4T1_vs_Control
ENSMUSG00000044072	#N/A	Control	X4T1	43.2	9.75	28.1608	-2.13687	0.385579	-5.54198	2.99E-08	5.21E-07	down	X4T1_vs_Control
ENSMUSG00000034898	#N/A	Control	X4T1	1570	3971.5	2619.24	1.34801	0.243258	5.54146	3.00E-08	5.22E-07	up	X4T1_vs_Control
ENSMUSG00000022091	#N/A	Control	X4T1	1996.2	4257.5	3001.92	1.12451	0.202943	5.54099	3.01E-08	5.23E-07	up	X4T1_vs_Control
ENSMUSG00000067242	#N/A	Control	X4T1	66	11.5	41.3854	-2.55271	0.460827	-5.53941	3.03E-08	5.27E-07	down	X4T1_vs_Control
ENSMUSG00000026083	#N/A	Control	X4T1	2301.8	4463.25	3277.93	1.00425	0.181361	5.53733	3.07E-08	5.33E-07	up	X4T1_vs_Control
ENSMUSG00000020706	#N/A	Control	X4T1	620.6	1217.25	883.107	0.999141	0.180454	5.53681	3.08E-08	5.34E-07	no	X4T1_vs_Control
ENSMUSG00000030084	#N/A	Control	X4T1	412.4	165.5	295.367	-1.33371	0.240881	-5.5368	3.08E-08	5.34E-07	down	X4T1_vs_Control
ENSMUSG00000098021	#N/A	Control	X4T1	155.4	614	361.577	2.01549	0.364055	5.53623	3.09E-08	5.35E-07	up	X4T1_vs_Control
ENSMUSG00000026389	#N/A	Control	X4T1	475.6	140.75	320.909	-1.74342	0.315209	-5.53099	3.18E-08	5.51E-07	down	X4T1_vs_Control
ENSMUSG00000024583	#N/A	Control	X4T1	1426.8	3170.75	2221.2	1.20588	0.218067	5.52988	3.20E-08	5.54E-07	up	X4T1_vs_Control
ENSMUSG00000024774	#N/A	Control	X4T1	0	16	6.78857	6.40381	1.15805	5.5298	3.21E-08	5.54E-07	up	X4T1_vs_Control
ENSMUSG00000047414	#N/A	Control	X4T1	236	71.75	159.161	-1.75329	0.317108	-5.52899	3.22E-08	5.56E-07	down	X4T1_vs_Control
ENSMUSG00000014776	#N/A	Control	X4T1	923.8	2082.5	1448.1	1.22321	0.221293	5.52757	3.25E-08	5.60E-07	up	X4T1_vs_Control
ENSMUSG00000113831	#N/A	Control	X4T1	74.8	204.25	133.596	1.49872	0.271151	5.52725	3.25E-08	5.60E-07	up	X4T1_vs_Control
ENSMUSG00000025949	#N/A	Control	X4T1	245.4	446	333.162	0.892087	0.161421	5.52646	3.27E-08	5.62E-07	no	X4T1_vs_Control
ENSMUSG00000032348	#N/A	Control	X4T1	189.8	57.25	129.184	-1.71689	0.310822	-5.52369	3.32E-08	5.71E-07	down	X4T1_vs_Control
ENSMUSG00000019863	#N/A	Control	X4T1	273.8	133.5	209.659	-1.00206	0.181451	-5.52248	3.34E-08	5.74E-07	down	X4T1_vs_Control
ENSMUSG00000022126	#N/A	Control	X4T1	0	12.75	5.70797	6.14245	1.11242	5.52168	3.36E-08	5.76E-07	up	X4T1_vs_Control
ENSMUSG00000038351	#N/A	Control	X4T1	89.2	36.75	64.7527	-1.2635	0.228863	-5.52077	3.38E-08	5.79E-07	down	X4T1_vs_Control
ENSMUSG00000057110	#N/A	Control	X4T1	303.4	596.25	433.488	1.00278	0.181956	5.51113	3.57E-08	6.11E-07	up	X4T1_vs_Control
ENSMUSG00000028822	#N/A	Control	X4T1	847.2	1551.5	1152.18	0.899602	0.163272	5.50982	3.59E-08	6.15E-07	no	X4T1_vs_Control
ENSMUSG00000044749	#N/A	Control	X4T1	141.8	25.75	88.3135	-2.51641	0.456751	-5.50937	3.60E-08	6.16E-07	down	X4T1_vs_Control
ENSMUSG00000091712	#N/A	Control	X4T1	422.6	107.5	277.078	-2.03196	0.368834	-5.50914	3.61E-08	6.16E-07	down	X4T1_vs_Control
ENSMUSG00000030161	#N/A	Control	X4T1	1859.6	6678.5	4080.4	1.92454	0.349338	5.50912	3.61E-08	6.16E-07	up	X4T1_vs_Control
ENSMUSG00000036833	#N/A	Control	X4T1	1920.6	4913.25	3273.3	1.3936	0.253053	5.50716	3.65E-08	6.22E-07	up	X4T1_vs_Control
ENSMUSG00000032501	#N/A	Control	X4T1	347.4	824.5	562.526	1.28703	0.233717	5.50679	3.65E-08	6.23E-07	up	X4T1_vs_Control
ENSMUSG00000112375	#N/A	Control	X4T1	129.4	255.75	185.103	1.01598	0.18454	5.50547	3.68E-08	6.27E-07	up	X4T1_vs_Control
ENSMUSG00000010122	#N/A	Control	X4T1	474	151	323.109	-1.69657	0.308181	-5.50511	3.69E-08	6.28E-07	down	X4T1_vs_Control
ENSMUSG00000042246	#N/A	Control	X4T1	217.6	84.25	156.287	-1.36714	0.248359	-5.50469	3.70E-08	6.28E-07	down	X4T1_vs_Control
ENSMUSG00000066842	#N/A	Control	X4T1	51.4	11.5	33.1907	-2.14809	0.390235	-5.5046	3.70E-08	6.28E-07	down	X4T1_vs_Control
ENSMUSG00000036564	#N/A	Control	X4T1	41.4	7	25.7494	-2.57082	0.467138	-5.50335	3.73E-08	6.32E-07	down	X4T1_vs_Control
ENSMUSG00000062960	#N/A	Control	X4T1	2080.2	775	1465.15	-1.43657	0.261268	-5.49846	3.83E-08	6.50E-07	down	X4T1_vs_Control
ENSMUSG00000005936	#N/A	Control	X4T1	1195.2	2714.5	1870.79	1.21596	0.221214	5.49675	3.87E-08	6.55E-07	up	X4T1_vs_Control
ENSMUSG00000104453	#N/A	Control	X4T1	928.8	365.25	666.713	-1.36176	0.247748	-5.49656	3.87E-08	6.56E-07	down	X4T1_vs_Control
ENSMUSG00000050310	#N/A	Control	X4T1	539.8	980.75	735.87	0.896894	0.163226	5.49481	3.91E-08	6.61E-07	no	X4T1_vs_Control
ENSMUSG00000032458	#N/A	Control	X4T1	1507.8	2498	1935.27	0.746643	0.135935	5.49267	3.96E-08	6.69E-07	no	X4T1_vs_Control
ENSMUSG00000026456	#N/A	Control	X4T1	1416.8	672	1074.27	-1.07052	0.194901	-5.49261	3.96E-08	6.69E-07	down	X4T1_vs_Control
ENSMUSG00000040414	#N/A	Control	X4T1	669.4	1554.5	1074.64	1.26368	0.230157	5.49049	4.01E-08	6.76E-07	up	X4T1_vs_Control
ENSMUSG00000035121	#N/A	Control	X4T1	13.2	66.25	37.1111	2.37646	0.432849	5.49029	4.01E-08	6.76E-07	up	X4T1_vs_Control
ENSMUSG00000020271	#N/A	Control	X4T1	1289.8	3401.75	2220.28	1.42769	0.260048	5.49011	4.02E-08	6.76E-07	up	X4T1_vs_Control
ENSMUSG00000041769	#N/A	Control	X4T1	879.4	1407.25	1111.56	0.707671	0.12894	5.48838	4.06E-08	6.82E-07	no	X4T1_vs_Control
ENSMUSG00000070565	#N/A	Control	X4T1	617.6	291.25	468.27	-1.09985	0.200479	-5.4861	4.11E-08	6.91E-07	down	X4T1_vs_Control
ENSMUSG00000020638	#N/A	Control	X4T1	86.6	26.5	58.7067	-1.70994	0.311887	-5.48257	4.19E-08	7.04E-07	down	X4T1_vs_Control
ENSMUSG00000030427	#N/A	Control	X4T1	3	38.25	17.9519	3.65379	0.666846	5.47921	4.27E-08	7.17E-07	up	X4T1_vs_Control
ENSMUSG00000020122	#N/A	Control	X4T1	400.8	185.5	302.279	-1.06877	0.195092	-5.4783	4.29E-08	7.20E-07	down	X4T1_vs_Control
ENSMUSG00000029406	#N/A	Control	X4T1	960	479.25	732.412	-1.01382	0.185104	-5.47703	4.33E-08	7.25E-07	down	X4T1_vs_Control
ENSMUSG00000061286	#N/A	Control	X4T1	297	611	440.149	1.08113	0.197403	5.47675	4.33E-08	7.25E-07	up	X4T1_vs_Control
ENSMUSG00000026062	#N/A	Control	X4T1	567.2	292.75	439.639	-0.956605	0.174719	-5.47511	4.37E-08	7.31E-07	no	X4T1_vs_Control
ENSMUSG00000020107	#N/A	Control	X4T1	981	2899.25	1877.24	1.6377	0.299193	5.47373	4.41E-08	7.36E-07	up	X4T1_vs_Control
ENSMUSG00000006574	#N/A	Control	X4T1	2	22.5	11.4126	3.53992	0.64692	5.47197	4.45E-08	7.43E-07	up	X4T1_vs_Control
ENSMUSG00000043639	#N/A	Control	X4T1	1363	3723.75	2403.94	1.46482	0.267727	5.47132	4.47E-08	7.45E-07	up	X4T1_vs_Control
ENSMUSG00000025142	#N/A	Control	X4T1	412	1042.25	696.15	1.37991	0.252257	5.47025	4.49E-08	7.49E-07	up	X4T1_vs_Control
ENSMUSG00000040043	#N/A	Control	X4T1	666	359	520.366	-0.884064	0.161669	-5.46837	4.54E-08	7.56E-07	no	X4T1_vs_Control
ENSMUSG00000032691	#N/A	Control	X4T1	3	33.5	15.8208	3.45757	0.632412	5.46727	4.57E-08	7.60E-07	up	X4T1_vs_Control
ENSMUSG00000020814	#N/A	Control	X4T1	208.8	83.75	150.115	-1.32383	0.242159	-5.46676	4.58E-08	7.62E-07	down	X4T1_vs_Control
ENSMUSG00000046034	#N/A	Control	X4T1	324.2	772.75	519.049	1.27463	0.233171	5.46649	4.59E-08	7.63E-07	up	X4T1_vs_Control
ENSMUSG00000022203	#N/A	Control	X4T1	48.4	13.75	32.4512	-1.80962	0.331278	-5.46255	4.69E-08	7.79E-07	down	X4T1_vs_Control
ENSMUSG00000028180	#N/A	Control	X4T1	1364.4	2620.25	1921.22	0.971666	0.177917	5.46135	4.73E-08	7.84E-07	no	X4T1_vs_Control
ENSMUSG00000099411	#N/A	Control	X4T1	215.6	78.25	152.625	-1.42939	0.261739	-5.46112	4.73E-08	7.84E-07	down	X4T1_vs_Control
ENSMUSG00000017299	#N/A	Control	X4T1	236	493.25	350.046	1.09594	0.200727	5.45985	4.77E-08	7.89E-07	up	X4T1_vs_Control
ENSMUSG00000045795	#N/A	Control	X4T1	346.6	884.75	585.88	1.38173	0.253106	5.45909	4.79E-08	7.92E-07	up	X4T1_vs_Control
ENSMUSG00000071036	#N/A	Control	X4T1	11.2	268.75	129.536	4.6584	0.853444	5.45835	4.81E-08	7.94E-07	up	X4T1_vs_Control
ENSMUSG00000022043	#N/A	Control	X4T1	1695.2	800.75	1276.58	-1.10221	0.201968	-5.45736	4.83E-08	7.98E-07	down	X4T1_vs_Control
ENSMUSG00000039480	#N/A	Control	X4T1	155	393	260.831	1.38442	0.253812	5.45451	4.91E-08	8.10E-07	up	X4T1_vs_Control
ENSMUSG00000034024	#N/A	Control	X4T1	1899.8	3792.75	2759.78	1.05199	0.192965	5.45171	4.99E-08	8.22E-07	up	X4T1_vs_Control
ENSMUSG00000025428	#N/A	Control	X4T1	43403.8	24242.2	34668.8	-0.818388	0.150277	-5.44584	5.16E-08	8.49E-07	no	X4T1_vs_Control
ENSMUSG00000038658	#N/A	Control	X4T1	851.6	2759.25	1714.26	1.74074	0.319653	5.44571	5.16E-08	8.49E-07	up	X4T1_vs_Control
ENSMUSG00000037846	#N/A	Control	X4T1	38	4.5	22.9031	-3.08508	0.56674	-5.44354	5.22E-08	8.59E-07	down	X4T1_vs_Control
ENSMUSG00000029862	#N/A	Control	X4T1	3460.6	881.75	2275.1	-2.00575	0.368834	-5.43808	5.39E-08	8.85E-07	down	X4T1_vs_Control
ENSMUSG00000053093	#N/A	Control	X4T1	4305.8	1061	2824.54	-2.07603	0.381835	-5.43697	5.42E-08	8.90E-07	down	X4T1_vs_Control
ENSMUSG00000036438	#N/A	Control	X4T1	2010.2	1008	1540.93	-0.980427	0.180342	-5.43649	5.43E-08	8.91E-07	no	X4T1_vs_Control
ENSMUSG00000090066	#N/A	Control	X4T1	1934	821.5	1408.97	-1.24558	0.229201	-5.43445	5.50E-08	9.01E-07	down	X4T1_vs_Control
ENSMUSG00000029131	#N/A	Control	X4T1	1484.2	3697.25	2493.29	1.36776	0.251728	5.43349	5.53E-08	9.05E-07	up	X4T1_vs_Control
ENSMUSG00000020076	#N/A	Control	X4T1	849.8	1513	1144.59	0.869937	0.160121	5.43301	5.54E-08	9.07E-07	no	X4T1_vs_Control
ENSMUSG00000025920	#N/A	Control	X4T1	808.8	473.25	652.156	-0.750706	0.138232	-5.43079	5.61E-08	9.17E-07	no	X4T1_vs_Control
ENSMUSG00000058927	#N/A	Control	X4T1	547.2	270.25	421.689	-0.982501	0.180947	-5.42977	5.64E-08	9.21E-07	no	X4T1_vs_Control
ENSMUSG00000021843	#N/A	Control	X4T1	3972	7193.5	5351.47	0.869269	0.160094	5.42973	5.64E-08	9.21E-07	no	X4T1_vs_Control
ENSMUSG00000028809	#N/A	Control	X4T1	1501	2809.5	2087.28	0.940103	0.173144	5.42961	5.65E-08	9.21E-07	no	X4T1_vs_Control
ENSMUSG00000028402	#N/A	Control	X4T1	1523	874	1217.49	-0.801971	0.147774	-5.42701	5.73E-08	9.34E-07	no	X4T1_vs_Control
ENSMUSG00000048537	#N/A	Control	X4T1	1136	521	843.544	-1.12217	0.206924	-5.4231	5.86E-08	9.53E-07	down	X4T1_vs_Control
ENSMUSG00000024926	#N/A	Control	X4T1	267.4	538.75	387.143	1.04096	0.191954	5.42296	5.86E-08	9.53E-07	up	X4T1_vs_Control
ENSMUSG00000034484	#N/A	Control	X4T1	552	911.5	709.826	0.756239	0.139454	5.42286	5.87E-08	9.53E-07	no	X4T1_vs_Control
ENSMUSG00000033192	#N/A	Control	X4T1	6.8	53	25.9761	2.91933	0.538384	5.4224	5.88E-08	9.55E-07	up	X4T1_vs_Control
ENSMUSG00000034570	#N/A	Control	X4T1	49.8	8.25	30.5887	-2.57409	0.474927	-5.41996	5.96E-08	9.67E-07	down	X4T1_vs_Control
ENSMUSG00000059741	#N/A	Control	X4T1	4641.4	1066.25	3016.22	-2.13687	0.394402	-5.41799	6.03E-08	9.77E-07	down	X4T1_vs_Control
ENSMUSG00000028862	#N/A	Control	X4T1	626	2320.5	1433.65	1.97507	0.364783	5.41437	6.15E-08	9.96E-07	up	X4T1_vs_Control
ENSMUSG00000020723	#N/A	Control	X4T1	4.2	30.25	15.9101	2.89726	0.535223	5.41318	6.19E-08	1.00E-06	up	X4T1_vs_Control
ENSMUSG00000028633	#N/A	Control	X4T1	279.2	448.5	352.244	0.706538	0.130526	5.41301	6.20E-08	1.00E-06	no	X4T1_vs_Control
ENSMUSG00000057421	#N/A	Control	X4T1	810.8	1432.5	1086.55	0.852605	0.157513	5.41291	6.20E-08	1.00E-06	no	X4T1_vs_Control
ENSMUSG00000031376	#N/A	Control	X4T1	316.2	116	224.198	-1.45641	0.2691	-5.41214	6.23E-08	1.01E-06	down	X4T1_vs_Control
ENSMUSG00000078350	#N/A	Control	X4T1	49.4	13.75	33.0006	-1.83703	0.33945	-5.41178	6.24E-08	1.01E-06	down	X4T1_vs_Control
ENSMUSG00000039252	#N/A	Control	X4T1	71.4	22.25	48.6328	-1.67014	0.308636	-5.41135	6.26E-08	1.01E-06	down	X4T1_vs_Control
ENSMUSG00000023087	#N/A	Control	X4T1	588.4	230.25	423.637	-1.37631	0.254397	-5.4101	6.30E-08	1.01E-06	down	X4T1_vs_Control
ENSMUSG00000041974	#N/A	Control	X4T1	34	93.5	60.0084	1.47054	0.271823	5.40992	6.31E-08	1.01E-06	up	X4T1_vs_Control
ENSMUSG00000068917	#N/A	Control	X4T1	357	626.5	475.476	0.842787	0.155821	5.4087	6.35E-08	1.02E-06	no	X4T1_vs_Control
ENSMUSG00000019872	#N/A	Control	X4T1	1461.6	2651.5	1987.69	0.892454	0.165008	5.40856	6.35E-08	1.02E-06	no	X4T1_vs_Control
ENSMUSG00000027381	#N/A	Control	X4T1	144.6	300.5	209.55	1.04355	0.192984	5.40747	6.39E-08	1.03E-06	up	X4T1_vs_Control
ENSMUSG00000012640	#N/A	Control	X4T1	413.8	798.5	587.584	0.991274	0.183408	5.40474	6.49E-08	1.04E-06	no	X4T1_vs_Control
ENSMUSG00000037613	#N/A	Control	X4T1	79	215.25	141.193	1.52065	0.281446	5.40299	6.55E-08	1.05E-06	up	X4T1_vs_Control
ENSMUSG00000025178	#N/A	Control	X4T1	565.2	1272.75	883.921	1.21612	0.225086	5.40293	6.56E-08	1.05E-06	up	X4T1_vs_Control
ENSMUSG00000033065	#N/A	Control	X4T1	65918	33610	50758.6	-0.983858	0.182142	-5.40159	6.61E-08	1.06E-06	no	X4T1_vs_Control
ENSMUSG00000040302	#N/A	Control	X4T1	138.6	307.5	215.743	1.2019	0.222522	5.40127	6.62E-08	1.06E-06	up	X4T1_vs_Control
ENSMUSG00000078919	#N/A	Control	X4T1	99.6	280	184.397	1.56782	0.290283	5.40101	6.63E-08	1.06E-06	up	X4T1_vs_Control
ENSMUSG00000060591	#N/A	Control	X4T1	386.4	915	609.827	1.26051	0.233469	5.39905	6.70E-08	1.07E-06	up	X4T1_vs_Control
ENSMUSG00000037621	#N/A	Control	X4T1	168.6	381.75	261.172	1.20667	0.223546	5.39786	6.74E-08	1.08E-06	up	X4T1_vs_Control
ENSMUSG00000047187	#N/A	Control	X4T1	3133.6	5269.25	4082.69	0.783278	0.145125	5.39728	6.77E-08	1.08E-06	no	X4T1_vs_Control
ENSMUSG00000056501	#N/A	Control	X4T1	1263.8	3083.5	2110.69	1.34835	0.249934	5.39483	6.86E-08	1.09E-06	up	X4T1_vs_Control
ENSMUSG00000008682	#N/A	Control	X4T1	5072.2	9496.5	7040.39	0.951124	0.176318	5.39435	6.88E-08	1.09E-06	no	X4T1_vs_Control
ENSMUSG00000026610	#N/A	Control	X4T1	264.6	85	181.79	-1.67424	0.31045	-5.39294	6.93E-08	1.10E-06	down	X4T1_vs_Control
ENSMUSG00000031765	#N/A	Control	X4T1	933.2	15521.2	8167.64	4.24521	0.787264	5.39235	6.95E-08	1.10E-06	up	X4T1_vs_Control
ENSMUSG00000087442	#N/A	Control	X4T1	32.2	2.75	18.9524	-3.60748	0.669254	-5.3903	7.03E-08	1.12E-06	down	X4T1_vs_Control
ENSMUSG00000060950	#N/A	Control	X4T1	65.6	184.25	119.818	1.55713	0.288923	5.38945	7.07E-08	1.12E-06	up	X4T1_vs_Control
ENSMUSG00000040061	#N/A	Control	X4T1	3.6	27.25	13.7802	2.92499	0.542732	5.38939	7.07E-08	1.12E-06	up	X4T1_vs_Control
ENSMUSG00000020936	#N/A	Control	X4T1	1338	2425	1829.59	0.903318	0.167665	5.38764	7.14E-08	1.13E-06	no	X4T1_vs_Control
ENSMUSG00000038178	#N/A	Control	X4T1	651.8	1815.25	1171.3	1.51881	0.281963	5.38657	7.18E-08	1.14E-06	up	X4T1_vs_Control
ENSMUSG00000045969	#N/A	Control	X4T1	398.4	831	592.247	1.1002	0.204263	5.38618	7.20E-08	1.14E-06	up	X4T1_vs_Control
ENSMUSG00000063884	#N/A	Control	X4T1	1177.4	635.75	928.684	-0.875424	0.162615	-5.38341	7.31E-08	1.15E-06	no	X4T1_vs_Control
ENSMUSG00000073375	#N/A	Control	X4T1	1844.8	5636.5	3515.14	1.60973	0.299045	5.38292	7.33E-08	1.16E-06	up	X4T1_vs_Control
ENSMUSG00000085614	#N/A	Control	X4T1	95.2	17.75	60.4587	-2.39032	0.444103	-5.38237	7.35E-08	1.16E-06	down	X4T1_vs_Control
ENSMUSG00000085156	#N/A	Control	X4T1	14.4	72.75	41.598	2.42155	0.450008	5.38113	7.40E-08	1.17E-06	up	X4T1_vs_Control
ENSMUSG00000037197	#N/A	Control	X4T1	598	1101.75	824.222	0.930899	0.172999	5.38094	7.41E-08	1.17E-06	no	X4T1_vs_Control
ENSMUSG00000041058	#N/A	Control	X4T1	5227.2	3046.25	4203.72	-0.777269	0.144509	-5.37869	7.50E-08	1.18E-06	no	X4T1_vs_Control
ENSMUSG00000021978	#N/A	Control	X4T1	1484.8	852.5	1188.42	-0.799017	0.148622	-5.37619	7.61E-08	1.20E-06	no	X4T1_vs_Control
ENSMUSG00000028577	#N/A	Control	X4T1	934.8	2095.25	1447.73	1.19217	0.221763	5.37587	7.62E-08	1.20E-06	up	X4T1_vs_Control
ENSMUSG00000006169	#N/A	Control	X4T1	1036.8	2248	1577.53	1.15125	0.214419	5.36916	7.91E-08	1.24E-06	up	X4T1_vs_Control
ENSMUSG00000056121	#N/A	Control	X4T1	1139.2	713.25	940.129	-0.660954	0.123118	-5.36845	7.94E-08	1.25E-06	no	X4T1_vs_Control
ENSMUSG00000056888	#N/A	Control	X4T1	0.8	24	10.6223	4.85678	0.90553	5.36347	8.16E-08	1.28E-06	up	X4T1_vs_Control
ENSMUSG00000023118	#N/A	Control	X4T1	2270.6	3942.5	2985.89	0.809418	0.15092	5.36322	8.18E-08	1.28E-06	no	X4T1_vs_Control
ENSMUSG00000039661	#N/A	Control	X4T1	238.6	499.75	350.363	1.06814	0.199167	5.36302	8.18E-08	1.28E-06	up	X4T1_vs_Control
ENSMUSG00000061306	#N/A	Control	X4T1	1240.8	648.25	962.864	-0.942872	0.175845	-5.36194	8.23E-08	1.29E-06	no	X4T1_vs_Control
ENSMUSG00000032338	#N/A	Control	X4T1	78.2	20.25	50.9167	-1.92634	0.359291	-5.36151	8.25E-08	1.29E-06	down	X4T1_vs_Control
ENSMUSG00000006471	#N/A	Control	X4T1	50.8	118	80.6376	1.24059	0.231411	5.36099	8.28E-08	1.29E-06	up	X4T1_vs_Control
ENSMUSG00000056493	#N/A	Control	X4T1	828.8	1938.25	1304.52	1.23453	0.2303	5.36054	8.30E-08	1.29E-06	up	X4T1_vs_Control
ENSMUSG00000037892	#N/A	Control	X4T1	115	30.75	76.3836	-1.89968	0.354384	-5.36051	8.30E-08	1.29E-06	down	X4T1_vs_Control
ENSMUSG00000026249	#N/A	Control	X4T1	1302.4	499	928.214	-1.40435	0.261981	-5.3605	8.30E-08	1.29E-06	down	X4T1_vs_Control
ENSMUSG00000027217	#N/A	Control	X4T1	91.6	31.25	63.2932	-1.52284	0.284126	-5.35973	8.33E-08	1.30E-06	down	X4T1_vs_Control
ENSMUSG00000030263	#N/A	Control	X4T1	23	73	44.7109	1.67572	0.312708	5.35874	8.38E-08	1.30E-06	up	X4T1_vs_Control
ENSMUSG00000071648	#N/A	Control	X4T1	118.2	55.75	89.3448	-1.06929	0.199562	-5.35817	8.41E-08	1.31E-06	down	X4T1_vs_Control
ENSMUSG00000031962	#N/A	Control	X4T1	397.4	705.75	533.225	0.868495	0.162123	5.357	8.46E-08	1.31E-06	no	X4T1_vs_Control
ENSMUSG00000030319	#N/A	Control	X4T1	2202.2	984.75	1631.4	-1.17948	0.220204	-5.35628	8.50E-08	1.32E-06	down	X4T1_vs_Control
ENSMUSG00000031548	#N/A	Control	X4T1	67.6	21.25	46.1502	-1.65714	0.309437	-5.35535	8.54E-08	1.32E-06	down	X4T1_vs_Control
ENSMUSG00000024352	#N/A	Control	X4T1	52.4	152.25	97.7813	1.59423	0.29774	5.35442	8.58E-08	1.33E-06	up	X4T1_vs_Control
ENSMUSG00000032437	#N/A	Control	X4T1	2101.8	4508.25	3175.8	1.13553	0.212318	5.34822	8.88E-08	1.37E-06	up	X4T1_vs_Control
ENSMUSG00000004814	#N/A	Control	X4T1	31.6	3.5	18.6586	-3.10814	0.581468	-5.34534	9.02E-08	1.40E-06	down	X4T1_vs_Control
ENSMUSG00000108354	#N/A	Control	X4T1	4.6	47.5	24.6028	3.4331	0.642319	5.34485	9.05E-08	1.40E-06	up	X4T1_vs_Control
ENSMUSG00000037940	#N/A	Control	X4T1	390	138.75	273.61	-1.53484	0.28722	-5.34377	9.10E-08	1.41E-06	down	X4T1_vs_Control
ENSMUSG00000031749	#N/A	Control	X4T1	1816.6	787.5	1334.23	-1.22738	0.229825	-5.34051	9.27E-08	1.43E-06	down	X4T1_vs_Control
ENSMUSG00000022558	#N/A	Control	X4T1	473.4	1085.25	743.298	1.22087	0.22862	5.34015	9.29E-08	1.43E-06	up	X4T1_vs_Control
ENSMUSG00000031557	#N/A	Control	X4T1	195.6	81.5	141.633	-1.2672	0.237309	-5.33988	9.30E-08	1.43E-06	down	X4T1_vs_Control
ENSMUSG00000038520	#N/A	Control	X4T1	1197.6	2629.25	1831.68	1.16386	0.217961	5.33976	9.31E-08	1.43E-06	up	X4T1_vs_Control
ENSMUSG00000017009	#N/A	Control	X4T1	713	1886.5	1259.43	1.47297	0.276007	5.33671	9.47E-08	1.46E-06	up	X4T1_vs_Control
ENSMUSG00000023944	#N/A	Control	X4T1	20045	37150.5	27535.9	0.921167	0.172636	5.33589	9.51E-08	1.46E-06	no	X4T1_vs_Control
ENSMUSG00000025159	#N/A	Control	X4T1	361.4	699.5	511.858	0.982418	0.184131	5.33542	9.53E-08	1.46E-06	no	X4T1_vs_Control
ENSMUSG00000029810	#N/A	Control	X4T1	260.8	473.5	349.586	0.871486	0.163368	5.33449	9.58E-08	1.47E-06	no	X4T1_vs_Control
ENSMUSG00000063160	#N/A	Control	X4T1	109	44.25	78.5884	-1.29501	0.24295	-5.33036	9.80E-08	1.50E-06	down	X4T1_vs_Control
ENSMUSG00000064326	#N/A	Control	X4T1	190	362	266.36	0.972377	0.182436	5.32996	9.82E-08	1.50E-06	no	X4T1_vs_Control
ENSMUSG00000039852	#N/A	Control	X4T1	2779.8	5321	3873.56	0.948256	0.177916	5.32981	9.83E-08	1.50E-06	no	X4T1_vs_Control
ENSMUSG00000112058	#N/A	Control	X4T1	0.8	140.75	66.8348	7.56659	1.41977	5.32944	9.85E-08	1.51E-06	up	X4T1_vs_Control
ENSMUSG00000023019	#N/A	Control	X4T1	8537.8	3053	6020.88	-1.46269	0.27455	-5.32758	9.95E-08	1.52E-06	down	X4T1_vs_Control
ENSMUSG00000016534	#N/A	Control	X4T1	2914.4	5259.75	3955.58	0.887712	0.166628	5.32753	9.96E-08	1.52E-06	no	X4T1_vs_Control
ENSMUSG00000040659	#N/A	Control	X4T1	263.2	532.25	379.241	1.04436	0.196048	5.32704	9.98E-08	1.52E-06	up	X4T1_vs_Control
ENSMUSG00000110237	#N/A	Control	X4T1	15.8	72.75	41.4124	2.27059	0.426703	5.32124	1.03E-07	1.57E-06	up	X4T1_vs_Control
ENSMUSG00000028108	#N/A	Control	X4T1	339.4	129	239.778	-1.39732	0.26265	-5.32008	1.04E-07	1.58E-06	down	X4T1_vs_Control
ENSMUSG00000044285	#N/A	Control	X4T1	171.6	536.75	329.381	1.6561	0.311326	5.31951	1.04E-07	1.58E-06	up	X4T1_vs_Control
ENSMUSG00000043895	#N/A	Control	X4T1	82.4	18.75	52.555	-2.14462	0.403171	-5.31938	1.04E-07	1.58E-06	down	X4T1_vs_Control
ENSMUSG00000020393	#N/A	Control	X4T1	1666	993.75	1357.77	-0.725815	0.136513	-5.31681	1.06E-07	1.60E-06	no	X4T1_vs_Control
ENSMUSG00000072501	#N/A	Control	X4T1	1489.2	2488.5	1924.61	0.762053	0.143335	5.31657	1.06E-07	1.61E-06	no	X4T1_vs_Control
ENSMUSG00000001870	#N/A	Control	X4T1	408.4	221.5	320.976	-0.864195	0.162602	-5.31479	1.07E-07	1.62E-06	no	X4T1_vs_Control
ENSMUSG00000064225	#N/A	Control	X4T1	118	23.25	74.3723	-2.39479	0.450804	-5.31227	1.08E-07	1.64E-06	down	X4T1_vs_Control
ENSMUSG00000019814	#N/A	Control	X4T1	330.2	673.25	485.487	1.07525	0.20241	5.31223	1.08E-07	1.64E-06	up	X4T1_vs_Control
ENSMUSG00000005102	#N/A	Control	X4T1	175	374	264.345	1.13725	0.214092	5.31196	1.08E-07	1.64E-06	up	X4T1_vs_Control
ENSMUSG00000106951	#N/A	Control	X4T1	330.8	165	254.107	-0.980808	0.184694	-5.31046	1.09E-07	1.65E-06	no	X4T1_vs_Control
ENSMUSG00000029228	#N/A	Control	X4T1	123.4	282	193.33	1.21397	0.228661	5.30903	1.10E-07	1.67E-06	up	X4T1_vs_Control
ENSMUSG00000049323	#N/A	Control	X4T1	1039.6	2314.5	1597.19	1.17588	0.221498	5.30875	1.10E-07	1.67E-06	up	X4T1_vs_Control
ENSMUSG00000034663	#N/A	Control	X4T1	289	661.75	450.518	1.22369	0.230508	5.30867	1.10E-07	1.67E-06	up	X4T1_vs_Control
ENSMUSG00000041117	#N/A	Control	X4T1	47.6	9.75	29.9522	-2.30091	0.433701	-5.30531	1.12E-07	1.70E-06	down	X4T1_vs_Control
ENSMUSG00000025337	#N/A	Control	X4T1	640.6	1516	1031.61	1.28558	0.242375	5.30409	1.13E-07	1.71E-06	up	X4T1_vs_Control
ENSMUSG00000066170	#N/A	Control	X4T1	24	64	41.8695	1.4524	0.273836	5.30389	1.13E-07	1.71E-06	up	X4T1_vs_Control
ENSMUSG00000001420	#N/A	Control	X4T1	56.4	148.75	98.819	1.45977	0.275317	5.30214	1.14E-07	1.72E-06	up	X4T1_vs_Control
ENSMUSG00000056737	#N/A	Control	X4T1	291.4	683.5	465.672	1.26847	0.239262	5.3016	1.15E-07	1.73E-06	up	X4T1_vs_Control
ENSMUSG00000066682	#N/A	Control	X4T1	1	23.5	10.6325	4.53507	0.855543	5.30081	1.15E-07	1.73E-06	up	X4T1_vs_Control
ENSMUSG00000022748	#N/A	Control	X4T1	359.4	174.5	275.133	-1.00327	0.189305	-5.29977	1.16E-07	1.74E-06	down	X4T1_vs_Control
ENSMUSG00000032826	#N/A	Control	X4T1	926.2	436	697.84	-1.09554	0.206816	-5.29716	1.18E-07	1.76E-06	down	X4T1_vs_Control
ENSMUSG00000052430	#N/A	Control	X4T1	187.4	433.75	301.965	1.26487	0.238792	5.29697	1.18E-07	1.76E-06	up	X4T1_vs_Control
ENSMUSG00000005973	#N/A	Control	X4T1	209.6	100	157.891	-1.05803	0.199847	-5.29418	1.20E-07	1.79E-06	down	X4T1_vs_Control
ENSMUSG00000045867	#N/A	Control	X4T1	79	169.5	120.189	1.15096	0.217404	5.29409	1.20E-07	1.79E-06	up	X4T1_vs_Control
ENSMUSG00000020061	#N/A	Control	X4T1	30445.8	14052.8	22850.5	-1.13149	0.213802	-5.29222	1.21E-07	1.81E-06	down	X4T1_vs_Control
ENSMUSG00000021326	#N/A	Control	X4T1	306	511.25	394.064	0.757749	0.143202	5.29147	1.21E-07	1.81E-06	no	X4T1_vs_Control
ENSMUSG00000085322	#N/A	Control	X4T1	70.4	16.5	45.7446	-2.11364	0.399702	-5.28806	1.24E-07	1.85E-06	down	X4T1_vs_Control
ENSMUSG00000054659	#N/A	Control	X4T1	349.8	1018.75	633.997	1.51893	0.287382	5.28539	1.25E-07	1.87E-06	up	X4T1_vs_Control
ENSMUSG00000002102	#N/A	Control	X4T1	3253.8	6299.5	4635.48	1.00198	0.189584	5.28517	1.26E-07	1.87E-06	up	X4T1_vs_Control
ENSMUSG00000086298	#N/A	Control	X4T1	353.6	174.75	272.138	-0.974999	0.184599	-5.28171	1.28E-07	1.91E-06	no	X4T1_vs_Control
ENSMUSG00000015085	#N/A	Control	X4T1	177.4	60	122.832	-1.59247	0.301568	-5.28065	1.29E-07	1.92E-06	down	X4T1_vs_Control
ENSMUSG00000029922	#N/A	Control	X4T1	407	789	577.764	0.999081	0.189208	5.28033	1.29E-07	1.92E-06	no	X4T1_vs_Control
ENSMUSG00000029415	#N/A	Control	X4T1	498.4	1279.5	844.831	1.38914	0.263105	5.27978	1.29E-07	1.92E-06	up	X4T1_vs_Control
ENSMUSG00000041329	#N/A	Control	X4T1	4802.6	1544.25	3302.97	-1.63761	0.310174	-5.27963	1.29E-07	1.92E-06	down	X4T1_vs_Control
ENSMUSG00000027651	#N/A	Control	X4T1	1044.4	1898.75	1422.29	0.884728	0.167576	5.27956	1.29E-07	1.92E-06	no	X4T1_vs_Control
ENSMUSG00000024792	#N/A	Control	X4T1	143.4	281.75	205.688	1.01446	0.192226	5.27744	1.31E-07	1.94E-06	up	X4T1_vs_Control
ENSMUSG00000004040	#N/A	Control	X4T1	1428	3833.75	2555.15	1.51181	0.286469	5.27741	1.31E-07	1.94E-06	up	X4T1_vs_Control
ENSMUSG00000029014	#N/A	Control	X4T1	465.6	925.75	669	1.02551	0.194342	5.27681	1.31E-07	1.95E-06	up	X4T1_vs_Control
ENSMUSG00000050447	#N/A	Control	X4T1	29	2.5	17.0434	-3.55756	0.67429	-5.27601	1.32E-07	1.95E-06	down	X4T1_vs_Control
ENSMUSG00000106981	#N/A	Control	X4T1	36	8.25	23.3495	-2.13928	0.405568	-5.27478	1.33E-07	1.96E-06	down	X4T1_vs_Control
ENSMUSG00000114709	#N/A	Control	X4T1	9.8	49.5	27.8778	2.39538	0.454194	5.27393	1.34E-07	1.97E-06	up	X4T1_vs_Control
ENSMUSG00000020696	#N/A	Control	X4T1	201.6	387	284.862	0.969228	0.183797	5.27335	1.34E-07	1.98E-06	no	X4T1_vs_Control
ENSMUSG00000072591	#N/A	Control	X4T1	27.2	2.25	15.9818	-3.62992	0.688495	-5.27225	1.35E-07	1.99E-06	down	X4T1_vs_Control
ENSMUSG00000033705	#N/A	Control	X4T1	316.4	136.5	231.002	-1.21251	0.230005	-5.27167	1.35E-07	1.99E-06	down	X4T1_vs_Control
ENSMUSG00000030603	#N/A	Control	X4T1	1361.6	3327.75	2261.05	1.3454	0.25537	5.26844	1.38E-07	2.03E-06	up	X4T1_vs_Control
ENSMUSG00000097786	#N/A	Control	X4T1	4.8	34.25	18.893	2.9417	0.558547	5.26671	1.39E-07	2.04E-06	up	X4T1_vs_Control
ENSMUSG00000017679	#N/A	Control	X4T1	188.6	329.25	249.711	0.830742	0.157738	5.26659	1.39E-07	2.04E-06	no	X4T1_vs_Control
ENSMUSG00000071645	#N/A	Control	X4T1	270.6	598.75	416.128	1.18015	0.224255	5.26254	1.42E-07	2.09E-06	up	X4T1_vs_Control
ENSMUSG00000032192	#N/A	Control	X4T1	233.8	107.5	176.04	-1.09291	0.207692	-5.26215	1.42E-07	2.09E-06	down	X4T1_vs_Control
ENSMUSG00000037754	#N/A	Control	X4T1	287	137.75	216.146	-1.06205	0.201844	-5.26172	1.43E-07	2.09E-06	down	X4T1_vs_Control
ENSMUSG00000003934	#N/A	Control	X4T1	43	7.25	26.3492	-2.56127	0.486796	-5.2615	1.43E-07	2.09E-06	down	X4T1_vs_Control
ENSMUSG00000031616	#N/A	Control	X4T1	146.6	57.5	105.175	-1.37598	0.261523	-5.26143	1.43E-07	2.09E-06	down	X4T1_vs_Control
ENSMUSG00000038828	#N/A	Control	X4T1	556.8	957.75	729.958	0.804091	0.152866	5.26009	1.44E-07	2.11E-06	no	X4T1_vs_Control
ENSMUSG00000014905	#N/A	Control	X4T1	1299	2538.75	1850.55	1.00158	0.190421	5.25984	1.44E-07	2.11E-06	up	X4T1_vs_Control
ENSMUSG00000021134	#N/A	Control	X4T1	2604.2	6387.25	4378.46	1.35755	0.258098	5.25983	1.44E-07	2.11E-06	up	X4T1_vs_Control
ENSMUSG00000025139	ENSMUSG00000025139	Control	X4T1	1483.6	3364.75	2331.63	1.22324	0.23257	5.25966	1.44E-07	2.11E-06	up	X4T1_vs_Control
ENSMUSG00000114277	#N/A	Control	X4T1	52.2	163.25	102.579	1.70068	0.323447	5.25799	1.46E-07	2.13E-06	up	X4T1_vs_Control
ENSMUSG00000030822	#N/A	Control	X4T1	377.6	672.5	503.913	0.846833	0.161077	5.25731	1.46E-07	2.13E-06	no	X4T1_vs_Control
ENSMUSG00000042515	#N/A	Control	X4T1	90.8	21.75	58.9107	-2.06638	0.39317	-5.25569	1.47E-07	2.15E-06	down	X4T1_vs_Control
ENSMUSG00000070720	#N/A	Control	X4T1	145	48.75	99.9299	-1.59057	0.302686	-5.25486	1.48E-07	2.16E-06	down	X4T1_vs_Control
ENSMUSG00000042055	#N/A	Control	X4T1	530.6	925.25	704.266	0.831573	0.158253	5.25471	1.48E-07	2.16E-06	no	X4T1_vs_Control
ENSMUSG00000006641	#N/A	Control	X4T1	117.6	43.25	83.1642	-1.46332	0.278481	-5.25462	1.48E-07	2.16E-06	down	X4T1_vs_Control
ENSMUSG00000028234	#N/A	Control	X4T1	2799.2	5875.25	4181.91	1.12236	0.213649	5.2533	1.49E-07	2.17E-06	up	X4T1_vs_Control
ENSMUSG00000037907	#N/A	Control	X4T1	357	641.5	479.192	0.865222	0.164764	5.25129	1.51E-07	2.19E-06	no	X4T1_vs_Control
ENSMUSG00000031166	#N/A	Control	X4T1	422.8	245.5	340.513	-0.769445	0.146556	-5.25017	1.52E-07	2.20E-06	no	X4T1_vs_Control
ENSMUSG00000023885	#N/A	Control	X4T1	230.4	81.5	161.207	-1.47385	0.280753	-5.24965	1.52E-07	2.21E-06	down	X4T1_vs_Control
ENSMUSG00000040350	#N/A	Control	X4T1	461	100.75	299.336	-2.13846	0.40761	-5.24635	1.55E-07	2.25E-06	down	X4T1_vs_Control
ENSMUSG00000066245	#N/A	Control	X4T1	14.4	52	31.0723	1.86667	0.355835	5.24588	1.56E-07	2.25E-06	up	X4T1_vs_Control
ENSMUSG00000005057	#N/A	Control	X4T1	83.4	30	58.2458	-1.46328	0.278957	-5.24555	1.56E-07	2.25E-06	down	X4T1_vs_Control
ENSMUSG00000032523	#N/A	Control	X4T1	2936.4	1266.25	2151.44	-1.21306	0.231259	-5.24548	1.56E-07	2.25E-06	down	X4T1_vs_Control
ENSMUSG00000095788	#N/A	Control	X4T1	2.8	30.25	14.2293	3.40492	0.649218	5.24465	1.57E-07	2.26E-06	up	X4T1_vs_Control
ENSMUSG00000038535	#N/A	Control	X4T1	382.2	919	623.788	1.29822	0.247618	5.24282	1.58E-07	2.28E-06	up	X4T1_vs_Control
ENSMUSG00000055435	#N/A	Control	X4T1	4329.6	1414.5	2982.18	-1.6237	0.309777	-5.24152	1.59E-07	2.30E-06	down	X4T1_vs_Control
ENSMUSG00000037805	#N/A	Control	X4T1	3075	6027.25	4405.18	1.02453	0.195474	5.24126	1.59E-07	2.30E-06	up	X4T1_vs_Control
ENSMUSG00000024525	#N/A	Control	X4T1	156	58.75	111.623	-1.40796	0.268657	-5.24075	1.60E-07	2.30E-06	down	X4T1_vs_Control
ENSMUSG00000059878	#N/A	Control	X4T1	253.4	405.5	318.886	0.697772	0.13315	5.2405	1.60E-07	2.30E-06	no	X4T1_vs_Control
ENSMUSG00000001946	#N/A	Control	X4T1	1006.6	1626.5	1270.27	0.704614	0.134492	5.23909	1.61E-07	2.32E-06	no	X4T1_vs_Control
ENSMUSG00000020458	#N/A	Control	X4T1	16046.2	6910.75	11817.1	-1.22074	0.23301	-5.239	1.61E-07	2.32E-06	down	X4T1_vs_Control
ENSMUSG00000028826	#N/A	Control	X4T1	675	1335.75	971.995	1.01642	0.194028	5.23851	1.62E-07	2.32E-06	up	X4T1_vs_Control
ENSMUSG00000017221	#N/A	Control	X4T1	2627.8	5836.5	4065.67	1.19078	0.227328	5.23814	1.62E-07	2.33E-06	up	X4T1_vs_Control
ENSMUSG00000033044	#N/A	Control	X4T1	4153.6	1784.5	3051.74	-1.22087	0.2331	-5.23753	1.63E-07	2.33E-06	down	X4T1_vs_Control
ENSMUSG00000036186	#N/A	Control	X4T1	53.6	9.5	33.5363	-2.49737	0.476987	-5.23572	1.64E-07	2.36E-06	down	X4T1_vs_Control
ENSMUSG00000081051	#N/A	Control	X4T1	811	1681.5	1206.76	1.11059	0.212205	5.23357	1.66E-07	2.38E-06	up	X4T1_vs_Control
ENSMUSG00000091811	#N/A	Control	X4T1	318.8	662.75	472.448	1.08113	0.206715	5.23005	1.69E-07	2.42E-06	up	X4T1_vs_Control
ENSMUSG00000005413	#N/A	Control	X4T1	132.8	392.5	256.429	1.66978	0.319461	5.22688	1.72E-07	2.47E-06	up	X4T1_vs_Control
ENSMUSG00000033268	#N/A	Control	X4T1	30.4	2.25	17.6616	-3.78855	0.724989	-5.22566	1.74E-07	2.48E-06	down	X4T1_vs_Control
ENSMUSG00000020485	#N/A	Control	X4T1	492.6	970	708.766	1.02483	0.196215	5.22299	1.76E-07	2.51E-06	up	X4T1_vs_Control
ENSMUSG00000043099	#N/A	Control	X4T1	237.4	87	166.832	-1.45218	0.278043	-5.22286	1.76E-07	2.51E-06	down	X4T1_vs_Control
ENSMUSG00000041360	#N/A	Control	X4T1	251.6	512	367.974	1.06433	0.203987	5.21763	1.81E-07	2.58E-06	up	X4T1_vs_Control
ENSMUSG00000065947	#N/A	Control	X4T1	799.2	271.75	562.568	-1.50238	0.28797	-5.21716	1.82E-07	2.59E-06	down	X4T1_vs_Control
ENSMUSG00000047821	#N/A	Control	X4T1	727.6	416	584.441	-0.776421	0.14887	-5.21543	1.83E-07	2.61E-06	no	X4T1_vs_Control
ENSMUSG00000029407	#N/A	Control	X4T1	1724.6	2601.5	2102.6	0.615129	0.118041	5.21113	1.88E-07	2.67E-06	no	X4T1_vs_Control
ENSMUSG00000002504	#N/A	Control	X4T1	2555.2	953.25	1802.9	-1.46691	0.281528	-5.21054	1.88E-07	2.68E-06	down	X4T1_vs_Control
ENSMUSG00000024317	#N/A	Control	X4T1	106.4	225.5	160.158	1.1207	0.215138	5.20922	1.90E-07	2.69E-06	up	X4T1_vs_Control
ENSMUSG00000024539	#N/A	Control	X4T1	248.8	622.75	425.04	1.39776	0.268597	5.20391	1.95E-07	2.77E-06	up	X4T1_vs_Control
ENSMUSG00000060961	#N/A	Control	X4T1	222.8	76.75	153.406	-1.55331	0.298565	-5.20259	1.97E-07	2.79E-06	down	X4T1_vs_Control
ENSMUSG00000022999	#N/A	Control	X4T1	175.6	384.5	270.894	1.18434	0.227708	5.20115	1.98E-07	2.81E-06	up	X4T1_vs_Control
ENSMUSG00000029169	#N/A	Control	X4T1	1188.2	2379	1719.73	1.03658	0.19952	5.19538	2.04E-07	2.89E-06	up	X4T1_vs_Control
ENSMUSG00000002983	#N/A	Control	X4T1	132.6	372.25	243.185	1.56674	0.301566	5.19536	2.04E-07	2.89E-06	up	X4T1_vs_Control
ENSMUSG00000048865	#N/A	Control	X4T1	27.2	115	63.6027	2.06449	0.397374	5.19534	2.04E-07	2.89E-06	up	X4T1_vs_Control
ENSMUSG00000026311	#N/A	Control	X4T1	312.6	169.75	246.247	-0.876748	0.168785	-5.19446	2.05E-07	2.90E-06	no	X4T1_vs_Control
ENSMUSG00000021728	#N/A	Control	X4T1	49.2	161	95.9	1.70367	0.32804	5.19347	2.06E-07	2.92E-06	up	X4T1_vs_Control
ENSMUSG00000044468	#N/A	Control	X4T1	35.8	91.5	60.5442	1.39503	0.268652	5.1927	2.07E-07	2.93E-06	up	X4T1_vs_Control
ENSMUSG00000055401	#N/A	Control	X4T1	571.2	1128	817.098	1.01219	0.195018	5.19021	2.10E-07	2.96E-06	up	X4T1_vs_Control
ENSMUSG00000048332	#N/A	Control	X4T1	318.2	150.75	240.023	-1.04925	0.20224	-5.18815	2.12E-07	2.99E-06	down	X4T1_vs_Control
ENSMUSG00000038201	#N/A	Control	X4T1	1691.4	643.75	1204.49	-1.42093	0.2739	-5.18775	2.13E-07	3.00E-06	down	X4T1_vs_Control
ENSMUSG00000021255	#N/A	Control	X4T1	142.6	35.25	93.2411	-2.04267	0.393819	-5.18681	2.14E-07	3.01E-06	down	X4T1_vs_Control
ENSMUSG00000002204	#N/A	Control	X4T1	7.8	36.25	20.0237	2.21353	0.426797	5.18637	2.14E-07	3.02E-06	up	X4T1_vs_Control
ENSMUSG00000031748	#N/A	Control	X4T1	196.2	105	153.519	-0.891011	0.171824	-5.18561	2.15E-07	3.03E-06	no	X4T1_vs_Control
ENSMUSG00000027358	#N/A	Control	X4T1	73.2	23.25	50.029	-1.65781	0.320248	-5.17665	2.26E-07	3.17E-06	down	X4T1_vs_Control
ENSMUSG00000014769	#N/A	Control	X4T1	1913.2	3886.75	2818.48	1.08126	0.20891	5.1757	2.27E-07	3.19E-06	up	X4T1_vs_Control
ENSMUSG00000000126	#N/A	Control	X4T1	270	93	187.657	-1.56852	0.303126	-5.17449	2.29E-07	3.20E-06	down	X4T1_vs_Control
ENSMUSG00000037236	#N/A	Control	X4T1	1528.4	2594.25	1998.05	0.795071	0.153654	5.17441	2.29E-07	3.20E-06	no	X4T1_vs_Control
ENSMUSG00000032594	#N/A	Control	X4T1	1134.6	2196.75	1607.25	0.9861	0.190581	5.17418	2.29E-07	3.21E-06	no	X4T1_vs_Control
ENSMUSG00000042133	#N/A	Control	X4T1	636.2	1198.75	882.075	0.941734	0.182016	5.17392	2.29E-07	3.21E-06	no	X4T1_vs_Control
ENSMUSG00000015671	#N/A	Control	X4T1	1194.6	2568.75	1822.74	1.15965	0.22415	5.17353	2.30E-07	3.21E-06	up	X4T1_vs_Control
ENSMUSG00000020075	#N/A	Control	X4T1	1163.4	2609.25	1794.63	1.19049	0.230168	5.17225	2.31E-07	3.23E-06	up	X4T1_vs_Control
ENSMUSG00000056260	#N/A	Control	X4T1	271.2	579.75	411.652	1.14769	0.221895	5.1722	2.31E-07	3.23E-06	up	X4T1_vs_Control
ENSMUSG00000024663	#N/A	Control	X4T1	116	45	83.1177	-1.36821	0.264575	-5.17133	2.32E-07	3.24E-06	down	X4T1_vs_Control
ENSMUSG00000079428	#N/A	Control	X4T1	271.8	123.25	201.052	-1.14114	0.220711	-5.1703	2.34E-07	3.26E-06	down	X4T1_vs_Control
ENSMUSG00000086859	#N/A	Control	X4T1	96.6	201	143.926	1.09399	0.211658	5.1687	2.36E-07	3.28E-06	up	X4T1_vs_Control
ENSMUSG00000046434	#N/A	Control	X4T1	1902.6	4099.75	2915.2	1.16689	0.225761	5.16869	2.36E-07	3.28E-06	up	X4T1_vs_Control
ENSMUSG00000069744	#N/A	Control	X4T1	1348	2870.25	2047.29	1.14619	0.221886	5.16569	2.40E-07	3.33E-06	up	X4T1_vs_Control
ENSMUSG00000074121	#N/A	Control	X4T1	66.4	11.5	41.0074	-2.54682	0.493078	-5.16516	2.40E-07	3.34E-06	down	X4T1_vs_Control
ENSMUSG00000027894	#N/A	Control	X4T1	68.4	18	45.2825	-1.95316	0.378313	-5.1628	2.43E-07	3.38E-06	down	X4T1_vs_Control
ENSMUSG00000034449	#N/A	Control	X4T1	570.8	260.25	428.314	-1.12272	0.217555	-5.16062	2.46E-07	3.42E-06	down	X4T1_vs_Control
ENSMUSG00000036902	#N/A	Control	X4T1	49.6	12.5	32.5588	-1.95252	0.378427	-5.15956	2.48E-07	3.43E-06	down	X4T1_vs_Control
ENSMUSG00000062488	#N/A	Control	X4T1	49.2	16.25	34.0854	-1.59706	0.309627	-5.15801	2.50E-07	3.46E-06	down	X4T1_vs_Control
ENSMUSG00000071042	#N/A	Control	X4T1	868.4	289.75	597.769	-1.62844	0.315892	-5.15508	2.54E-07	3.51E-06	down	X4T1_vs_Control
ENSMUSG00000042423	#N/A	Control	X4T1	475.2	875	647.758	0.899551	0.174546	5.15366	2.55E-07	3.54E-06	no	X4T1_vs_Control
ENSMUSG00000030946	#N/A	Control	X4T1	268	848	540.057	1.74237	0.338127	5.153	2.56E-07	3.55E-06	up	X4T1_vs_Control
ENSMUSG00000079065	#N/A	Control	X4T1	166.4	333	240.416	1.02684	0.199316	5.15184	2.58E-07	3.57E-06	up	X4T1_vs_Control
ENSMUSG00000044224	#N/A	Control	X4T1	1164.8	1811.25	1441.78	0.655698	0.127301	5.15076	2.59E-07	3.58E-06	no	X4T1_vs_Control
ENSMUSG00000045107	#N/A	Control	X4T1	122.2	262.25	186.436	1.16236	0.225727	5.14944	2.61E-07	3.61E-06	up	X4T1_vs_Control
ENSMUSG00000031216	#N/A	Control	X4T1	648	323	494.426	-1.01897	0.197897	-5.14898	2.62E-07	3.61E-06	down	X4T1_vs_Control
ENSMUSG00000020368	#N/A	Control	X4T1	1807.8	3044.75	2333.6	0.764833	0.148567	5.14806	2.63E-07	3.63E-06	no	X4T1_vs_Control
ENSMUSG00000018733	#N/A	Control	X4T1	251	576.25	397.358	1.23799	0.240526	5.14701	2.65E-07	3.65E-06	up	X4T1_vs_Control
ENSMUSG00000058443	#N/A	Control	X4T1	62.6	145.75	99.5817	1.25822	0.244503	5.14605	2.66E-07	3.66E-06	up	X4T1_vs_Control
ENSMUSG00000035107	#N/A	Control	X4T1	183.4	74.25	132.996	-1.29947	0.252682	-5.14272	2.71E-07	3.73E-06	down	X4T1_vs_Control
ENSMUSG00000030672	#N/A	Control	X4T1	102178	43811	75442.1	-1.18904	0.231245	-5.14191	2.72E-07	3.74E-06	down	X4T1_vs_Control
ENSMUSG00000032376	#N/A	Control	X4T1	233.8	549.25	374.97	1.26604	0.246317	5.13989	2.75E-07	3.77E-06	up	X4T1_vs_Control
ENSMUSG00000018379	#N/A	Control	X4T1	1653	3104.25	2302.75	0.946215	0.184093	5.13987	2.75E-07	3.77E-06	no	X4T1_vs_Control
ENSMUSG00000016496	#N/A	Control	X4T1	123.2	57	92.5517	-1.08437	0.210988	-5.13947	2.76E-07	3.78E-06	down	X4T1_vs_Control
ENSMUSG00000031996	#N/A	Control	X4T1	4549.4	2481.5	3565.12	-0.879092	0.171057	-5.13917	2.76E-07	3.78E-06	no	X4T1_vs_Control
ENSMUSG00000026466	#N/A	Control	X4T1	2058.6	3768	2808.02	0.896103	0.174406	5.13802	2.78E-07	3.80E-06	no	X4T1_vs_Control
ENSMUSG00000021903	#N/A	Control	X4T1	1320.6	2472.75	1836.45	0.933511	0.181733	5.13672	2.80E-07	3.83E-06	no	X4T1_vs_Control
ENSMUSG00000027236	#N/A	Control	X4T1	1589.4	3313.5	2331.64	1.07742	0.209796	5.13555	2.81E-07	3.85E-06	up	X4T1_vs_Control
ENSMUSG00000051735	#N/A	Control	X4T1	15.8	57.75	33.7399	1.87413	0.365068	5.13365	2.84E-07	3.88E-06	up	X4T1_vs_Control
ENSMUSG00000074578	#N/A	Control	X4T1	170.6	525	334.97	1.70501	0.332164	5.13302	2.85E-07	3.90E-06	up	X4T1_vs_Control
ENSMUSG00000022994	#N/A	Control	X4T1	1044.4	605.75	837.992	-0.787923	0.153546	-5.13153	2.87E-07	3.92E-06	no	X4T1_vs_Control
ENSMUSG00000048458	#N/A	Control	X4T1	249	98.25	178.638	-1.36257	0.265569	-5.13077	2.89E-07	3.94E-06	down	X4T1_vs_Control
ENSMUSG00000027022	#N/A	Control	X4T1	26718	11827	19642.8	-1.19631	0.233232	-5.12927	2.91E-07	3.97E-06	down	X4T1_vs_Control
ENSMUSG00000024544	#N/A	Control	X4T1	190.2	75.75	137.058	-1.32932	0.259381	-5.12496	2.98E-07	4.05E-06	down	X4T1_vs_Control
ENSMUSG00000030697	#N/A	Control	X4T1	391.8	722.25	539.433	0.922571	0.180079	5.12315	3.00E-07	4.09E-06	no	X4T1_vs_Control
ENSMUSG00000028373	#N/A	Control	X4T1	29.6	4.5	18.1058	-2.73362	0.533653	-5.12247	3.02E-07	4.10E-06	down	X4T1_vs_Control
ENSMUSG00000000532	#N/A	Control	X4T1	2073.2	5685.25	3704.87	1.48715	0.290344	5.12204	3.02E-07	4.11E-06	up	X4T1_vs_Control
ENSMUSG00000034220	#N/A	Control	X4T1	4677.4	2780	3787.9	-0.742626	0.145022	-5.12077	3.04E-07	4.13E-06	no	X4T1_vs_Control
ENSMUSG00000048799	#N/A	Control	X4T1	398.4	767.5	563.259	0.979896	0.191432	5.11877	3.08E-07	4.17E-06	no	X4T1_vs_Control
ENSMUSG00000040888	#N/A	Control	X4T1	202.4	388	284.502	0.975179	0.190511	5.11875	3.08E-07	4.17E-06	no	X4T1_vs_Control
ENSMUSG00000029147	#N/A	Control	X4T1	834.6	1411.25	1082.13	0.774655	0.151367	5.11774	3.09E-07	4.19E-06	no	X4T1_vs_Control
ENSMUSG00000062373	#N/A	Control	X4T1	4207.2	1846.25	3111.63	-1.20512	0.235511	-5.11702	3.10E-07	4.21E-06	down	X4T1_vs_Control
ENSMUSG00000110618	#N/A	Control	X4T1	9.2	51	27.1323	2.42951	0.474904	5.11579	3.12E-07	4.23E-06	up	X4T1_vs_Control
ENSMUSG00000041261	#N/A	Control	X4T1	83.4	19.25	53.4267	-2.11953	0.414454	-5.11403	3.15E-07	4.27E-06	down	X4T1_vs_Control
ENSMUSG00000051456	#N/A	Control	X4T1	190.2	61.75	131.465	-1.62396	0.317557	-5.11393	3.16E-07	4.27E-06	down	X4T1_vs_Control
ENSMUSG00000069920	#N/A	Control	X4T1	43.8	10.75	28.9043	-1.99426	0.390049	-5.11283	3.17E-07	4.29E-06	down	X4T1_vs_Control
ENSMUSG00000074342	#N/A	Control	X4T1	6.2	44	22.1576	2.82264	0.552159	5.112	3.19E-07	4.30E-06	up	X4T1_vs_Control
ENSMUSG00000055553	#N/A	Control	X4T1	631	1073.25	827.607	0.804152	0.157312	5.11184	3.19E-07	4.30E-06	no	X4T1_vs_Control
ENSMUSG00000107585	#N/A	Control	X4T1	133.4	42	91.1228	-1.67415	0.327558	-5.111	3.20E-07	4.32E-06	down	X4T1_vs_Control
ENSMUSG00000060216	#N/A	Control	X4T1	148.2	295.75	209.074	0.992283	0.194301	5.10695	3.27E-07	4.41E-06	no	X4T1_vs_Control
ENSMUSG00000042726	#N/A	Control	X4T1	915.8	1774.75	1300.18	0.990956	0.194053	5.10661	3.28E-07	4.42E-06	no	X4T1_vs_Control
ENSMUSG00000035936	#N/A	Control	X4T1	195.4	95.75	149.207	-1.02722	0.201184	-5.10586	3.29E-07	4.43E-06	down	X4T1_vs_Control
ENSMUSG00000070319	#N/A	Control	X4T1	910.6	1895.75	1364.31	1.1189	0.219197	5.10453	3.32E-07	4.46E-06	up	X4T1_vs_Control
ENSMUSG00000045128	#N/A	Control	X4T1	5084.8	9770.25	7198.92	0.997902	0.195507	5.10419	3.32E-07	4.46E-06	no	X4T1_vs_Control
ENSMUSG00000070942	#N/A	Control	X4T1	51.8	11.25	33.0403	-2.17728	0.426603	-5.10377	3.33E-07	4.47E-06	down	X4T1_vs_Control
ENSMUSG00000017428	#N/A	Control	X4T1	2024.6	4881.75	3294.77	1.30214	0.255134	5.10376	3.33E-07	4.47E-06	up	X4T1_vs_Control
ENSMUSG00000116656	#N/A	Control	X4T1	102.6	25	67.3854	-2.07505	0.406602	-5.10339	3.34E-07	4.47E-06	down	X4T1_vs_Control
ENSMUSG00000116066	#N/A	Control	X4T1	301	67.5	193.435	-2.1529	0.421951	-5.10225	3.36E-07	4.50E-06	down	X4T1_vs_Control
ENSMUSG00000053411	#N/A	Control	X4T1	360.6	669	494.229	0.907277	0.177879	5.10053	3.39E-07	4.54E-06	no	X4T1_vs_Control
ENSMUSG00000022439	#N/A	Control	X4T1	6.2	38.5	20.0623	2.63489	0.516827	5.0982	3.43E-07	4.59E-06	up	X4T1_vs_Control
ENSMUSG00000041278	#N/A	Control	X4T1	938.2	1524.75	1199.43	0.739698	0.145142	5.09637	3.46E-07	4.63E-06	no	X4T1_vs_Control
ENSMUSG00000024843	#N/A	Control	X4T1	83.6	212.5	141.052	1.36281	0.26769	5.09099	3.56E-07	4.76E-06	up	X4T1_vs_Control
ENSMUSG00000020864	#N/A	Control	X4T1	3415.2	2304.75	2889.03	-0.550486	0.108175	-5.08886	3.60E-07	4.81E-06	no	X4T1_vs_Control
ENSMUSG00000032786	#N/A	Control	X4T1	1725	1034.5	1409.8	-0.716323	0.1408	-5.08752	3.63E-07	4.84E-06	no	X4T1_vs_Control
ENSMUSG00000028383	#N/A	Control	X4T1	1474.6	668.5	1101.9	-1.15396	0.226902	-5.08571	3.66E-07	4.88E-06	down	X4T1_vs_Control
ENSMUSG00000049985	#N/A	Control	X4T1	2.8	29.25	15.2204	3.49572	0.687789	5.08255	3.72E-07	4.96E-06	up	X4T1_vs_Control
ENSMUSG00000027667	#N/A	Control	X4T1	484.2	838.5	642.018	0.823295	0.16208	5.07957	3.78E-07	5.04E-06	no	X4T1_vs_Control
ENSMUSG00000036503	#N/A	Control	X4T1	1082.8	2093.75	1518.36	0.971269	0.191259	5.0783	3.81E-07	5.07E-06	no	X4T1_vs_Control
ENSMUSG00000049173	#N/A	Control	X4T1	536.2	63.75	321.332	-3.11283	0.613061	-5.07752	3.82E-07	5.09E-06	down	X4T1_vs_Control
ENSMUSG00000042659	#N/A	Control	X4T1	234	446.25	324.353	0.958543	0.188811	5.07673	3.84E-07	5.10E-06	no	X4T1_vs_Control
ENSMUSG00000036086	#N/A	Control	X4T1	168.8	75	125.782	-1.1612	0.228779	-5.07564	3.86E-07	5.13E-06	down	X4T1_vs_Control
ENSMUSG00000007812	#N/A	Control	X4T1	464.2	1186.25	796.137	1.42171	0.280282	5.07244	3.93E-07	5.21E-06	up	X4T1_vs_Control
ENSMUSG00000015971	#N/A	Control	X4T1	645.8	1270	922.702	1.00669	0.198523	5.0709	3.96E-07	5.25E-06	up	X4T1_vs_Control
ENSMUSG00000039410	#N/A	Control	X4T1	105	35.5	72.8286	-1.59483	0.314524	-5.07061	3.97E-07	5.26E-06	down	X4T1_vs_Control
ENSMUSG00000024991	#N/A	Control	X4T1	3457.6	9564	6171.47	1.49706	0.295319	5.06928	3.99E-07	5.29E-06	up	X4T1_vs_Control
ENSMUSG00000043439	#N/A	Control	X4T1	19.6	78	46.4829	2.04465	0.40342	5.0683	4.01E-07	5.31E-06	up	X4T1_vs_Control
ENSMUSG00000012422	#N/A	Control	X4T1	443.8	742.25	573.115	0.772767	0.152616	5.06348	4.12E-07	5.45E-06	no	X4T1_vs_Control
ENSMUSG00000055027	#N/A	Control	X4T1	8218.6	4141.75	6320.94	-0.980342	0.193664	-5.06209	4.15E-07	5.48E-06	no	X4T1_vs_Control
ENSMUSG00000006494	#N/A	Control	X4T1	943	508	739.448	-0.897907	0.177389	-5.06179	4.15E-07	5.49E-06	no	X4T1_vs_Control
ENSMUSG00000038119	#N/A	Control	X4T1	370.8	146	264.331	-1.35613	0.26795	-5.06114	4.17E-07	5.50E-06	down	X4T1_vs_Control
ENSMUSG00000062232	#N/A	Control	X4T1	766	408	598.61	-0.918955	0.181597	-5.0604	4.18E-07	5.52E-06	no	X4T1_vs_Control
ENSMUSG00000022040	#N/A	Control	X4T1	831.4	315	596.089	-1.38344	0.273407	-5.06002	4.19E-07	5.53E-06	down	X4T1_vs_Control
ENSMUSG00000020877	#N/A	Control	X4T1	182.6	79	135.185	-1.2018	0.237512	-5.05994	4.19E-07	5.53E-06	down	X4T1_vs_Control
ENSMUSG00000009535	#N/A	Control	X4T1	717.6	1374.75	1011.66	0.969476	0.191694	5.05742	4.25E-07	5.60E-06	no	X4T1_vs_Control
ENSMUSG00000054013	#N/A	Control	X4T1	41.2	3	23.0389	-3.74355	0.740438	-5.05586	4.28E-07	5.64E-06	down	X4T1_vs_Control
ENSMUSG00000055013	#N/A	Control	X4T1	551.6	323	443.743	-0.761498	0.150667	-5.05419	4.32E-07	5.68E-06	no	X4T1_vs_Control
ENSMUSG00000029821	#N/A	Control	X4T1	187.8	327	246.478	0.817111	0.161673	5.05411	4.32E-07	5.68E-06	no	X4T1_vs_Control
ENSMUSG00000090778	#N/A	Control	X4T1	79.6	27	56.0055	-1.51804	0.300378	-5.05378	4.33E-07	5.69E-06	down	X4T1_vs_Control
ENSMUSG00000028763	#N/A	Control	X4T1	4611.8	1778.25	3275.41	-1.41354	0.279742	-5.05301	4.35E-07	5.71E-06	down	X4T1_vs_Control
ENSMUSG00000058454	#N/A	Control	X4T1	95	36.5	68.2894	-1.36088	0.269348	-5.0525	4.36E-07	5.72E-06	down	X4T1_vs_Control
ENSMUSG00000030255	#N/A	Control	X4T1	1801.8	837.75	1349.14	-1.12092	0.221864	-5.05226	4.37E-07	5.72E-06	down	X4T1_vs_Control
ENSMUSG00000028970	#N/A	Control	X4T1	295.8	550.25	404.779	0.906552	0.179437	5.05221	4.37E-07	5.72E-06	no	X4T1_vs_Control
ENSMUSG00000021660	#N/A	Control	X4T1	2369	4784.5	3474.19	1.07874	0.213588	5.05055	4.41E-07	5.77E-06	up	X4T1_vs_Control
ENSMUSG00000037370	#N/A	Control	X4T1	115.2	54.75	87.876	-1.04949	0.20783	-5.04974	4.42E-07	5.79E-06	down	X4T1_vs_Control
ENSMUSG00000038900	#N/A	Control	X4T1	3043.2	6159	4459.19	1.07372	0.212673	5.0487	4.45E-07	5.81E-06	up	X4T1_vs_Control
ENSMUSG00000024235	ENSMUSG00000024235	Control	X4T1	63.8	219.5	137.789	1.88452	0.373324	5.04794	4.47E-07	5.83E-06	up	X4T1_vs_Control
ENSMUSG00000024927	ENSMUSG00000024927	Control	X4T1	586	1036.75	783.616	0.86477	0.171405	5.04517	4.53E-07	5.91E-06	no	X4T1_vs_Control
ENSMUSG00000063952	#N/A	Control	X4T1	365	658.25	489.005	0.858251	0.170124	5.04487	4.54E-07	5.92E-06	no	X4T1_vs_Control
ENSMUSG00000027820	#N/A	Control	X4T1	355.6	114.25	242.974	-1.64955	0.327025	-5.04412	4.56E-07	5.94E-06	down	X4T1_vs_Control
ENSMUSG00000029777	#N/A	Control	X4T1	1280.8	2101.75	1643.03	0.749051	0.148521	5.0434	4.57E-07	5.95E-06	no	X4T1_vs_Control
ENSMUSG00000028982	#N/A	Control	X4T1	229	888.25	538.426	2.04254	0.404994	5.04339	4.57E-07	5.95E-06	up	X4T1_vs_Control
ENSMUSG00000061315	#N/A	Control	X4T1	8194.8	17049.8	12105.9	1.08835	0.215923	5.04045	4.64E-07	6.04E-06	up	X4T1_vs_Control
ENSMUSG00000030717	#N/A	Control	X4T1	126.2	30.5	82.0262	-2.00113	0.397138	-5.03887	4.68E-07	6.09E-06	down	X4T1_vs_Control
ENSMUSG00000019818	#N/A	Control	X4T1	2709.6	4597	3551.59	0.803135	0.159479	5.036	4.75E-07	6.18E-06	no	X4T1_vs_Control
ENSMUSG00000031841	#N/A	Control	X4T1	1891.4	969.5	1459.33	-0.972246	0.193143	-5.03381	4.81E-07	6.24E-06	no	X4T1_vs_Control
ENSMUSG00000022895	#N/A	Control	X4T1	1382.8	2940	2099.89	1.15013	0.228517	5.03301	4.83E-07	6.26E-06	up	X4T1_vs_Control
ENSMUSG00000004393	#N/A	Control	X4T1	512.2	1138	797.416	1.20562	0.239576	5.03231	4.85E-07	6.28E-06	up	X4T1_vs_Control
ENSMUSG00000036959	#N/A	Control	X4T1	292.6	121	212.447	-1.30525	0.259403	-5.03175	4.86E-07	6.30E-06	down	X4T1_vs_Control
ENSMUSG00000055782	#N/A	Control	X4T1	941.4	327	656.679	-1.52072	0.302255	-5.03126	4.87E-07	6.31E-06	down	X4T1_vs_Control
ENSMUSG00000037872	#N/A	Control	X4T1	68.8	157.5	106.14	1.18449	0.235522	5.02921	4.93E-07	6.37E-06	up	X4T1_vs_Control
ENSMUSG00000116924	#N/A	Control	X4T1	22.2	2	13.1903	-3.4547	0.687014	-5.02857	4.94E-07	6.39E-06	down	X4T1_vs_Control
ENSMUSG00000030872	#N/A	Control	X4T1	361.8	181.75	276.527	-0.992037	0.197313	-5.02774	4.96E-07	6.41E-06	no	X4T1_vs_Control
ENSMUSG00000003549	#N/A	Control	X4T1	229.2	412.25	307.68	0.865719	0.172215	5.02697	4.98E-07	6.44E-06	no	X4T1_vs_Control
ENSMUSG00000085105	#N/A	Control	X4T1	8.8	34.5	20.2915	1.99392	0.396703	5.02623	5.00E-07	6.45E-06	up	X4T1_vs_Control
ENSMUSG00000006931	#N/A	Control	X4T1	175	74.5	128.396	-1.2413	0.246967	-5.02617	5.00E-07	6.45E-06	down	X4T1_vs_Control
ENSMUSG00000068290	#N/A	Control	X4T1	1521.2	2737.25	2074.47	0.899061	0.178885	5.02591	5.01E-07	6.46E-06	no	X4T1_vs_Control
ENSMUSG00000047153	#N/A	Control	X4T1	398	749	551.425	0.932073	0.185456	5.02584	5.01E-07	6.46E-06	no	X4T1_vs_Control
ENSMUSG00000052143	#N/A	Control	X4T1	78.2	15.25	49.4738	-2.40051	0.47767	-5.02545	5.02E-07	6.47E-06	down	X4T1_vs_Control
ENSMUSG00000097042	#N/A	Control	X4T1	59	145.5	97.6172	1.34739	0.268138	5.02496	5.04E-07	6.48E-06	up	X4T1_vs_Control
ENSMUSG00000035239	#N/A	Control	X4T1	94	39	68.3786	-1.27313	0.253405	-5.02408	5.06E-07	6.50E-06	down	X4T1_vs_Control
ENSMUSG00000001687	#N/A	Control	X4T1	2007.6	3498.25	2678.46	0.843478	0.167918	5.02316	5.08E-07	6.53E-06	no	X4T1_vs_Control
ENSMUSG00000022562	#N/A	Control	X4T1	1227.8	584.75	934.663	-1.0462	0.208361	-5.02108	5.14E-07	6.60E-06	down	X4T1_vs_Control
ENSMUSG00000005683	#N/A	Control	X4T1	14040	8878.5	11662.3	-0.635419	0.126563	-5.02059	5.15E-07	6.61E-06	no	X4T1_vs_Control
ENSMUSG00000112593	#N/A	Control	X4T1	8.6	51.25	29.314	2.70661	0.539202	5.01966	5.18E-07	6.64E-06	up	X4T1_vs_Control
ENSMUSG00000102252	#N/A	Control	X4T1	492.8	193	356.695	-1.31641	0.262322	-5.0183	5.21E-07	6.68E-06	down	X4T1_vs_Control
ENSMUSG00000021468	#N/A	Control	X4T1	388.4	640.75	498.991	0.75944	0.151404	5.01597	5.28E-07	6.76E-06	no	X4T1_vs_Control
ENSMUSG00000028439	#N/A	Control	X4T1	522.8	1272.5	849.832	1.29315	0.257832	5.01549	5.29E-07	6.77E-06	up	X4T1_vs_Control
ENSMUSG00000054387	#N/A	Control	X4T1	1187.2	2087.5	1588.11	0.848081	0.169138	5.01414	5.33E-07	6.81E-06	no	X4T1_vs_Control
ENSMUSG00000031609	#N/A	Control	X4T1	88	274.75	169.887	1.65983	0.331044	5.01392	5.33E-07	6.82E-06	up	X4T1_vs_Control
ENSMUSG00000029307	#N/A	Control	X4T1	44	7.25	27.2852	-2.53894	0.506475	-5.01297	5.36E-07	6.85E-06	down	X4T1_vs_Control
ENSMUSG00000039067	#N/A	Control	X4T1	3129	5811	4329.91	0.929958	0.185525	5.01257	5.37E-07	6.86E-06	no	X4T1_vs_Control
ENSMUSG00000022553	#N/A	Control	X4T1	2561.6	3832.5	3110.73	0.60446	0.120593	5.01239	5.38E-07	6.86E-06	no	X4T1_vs_Control
ENSMUSG00000044086	#N/A	Control	X4T1	2271.6	1168	1745.31	-0.973336	0.194217	-5.01159	5.40E-07	6.88E-06	no	X4T1_vs_Control
ENSMUSG00000029238	#N/A	Control	X4T1	719.8	1293.5	967.408	0.868373	0.173276	5.01151	5.40E-07	6.88E-06	no	X4T1_vs_Control
ENSMUSG00000018509	#N/A	Control	X4T1	176.6	303	231.654	0.808303	0.161297	5.01126	5.41E-07	6.88E-06	no	X4T1_vs_Control
ENSMUSG00000038623	#N/A	Control	X4T1	93	31.5	64.0785	-1.57964	0.315221	-5.0112	5.41E-07	6.88E-06	down	X4T1_vs_Control
ENSMUSG00000029073	#N/A	Control	X4T1	209	107.5	161.611	-0.962789	0.192137	-5.01095	5.42E-07	6.89E-06	no	X4T1_vs_Control
ENSMUSG00000022272	#N/A	Control	X4T1	2127.2	1200.75	1692.59	-0.821114	0.163891	-5.01012	5.44E-07	6.91E-06	no	X4T1_vs_Control
ENSMUSG00000038812	#N/A	Control	X4T1	315.2	618	454.253	1.02662	0.20493	5.00962	5.45E-07	6.93E-06	up	X4T1_vs_Control
ENSMUSG00000021282	#N/A	Control	X4T1	4180.6	6471	5192.28	0.661047	0.132059	5.0057	5.57E-07	7.06E-06	no	X4T1_vs_Control
ENSMUSG00000032705	#N/A	Control	X4T1	657.6	302.75	491.906	-1.137	0.227161	-5.00525	5.58E-07	7.07E-06	down	X4T1_vs_Control
ENSMUSG00000056481	#N/A	Control	X4T1	173.4	46.25	113.739	-1.94081	0.387886	-5.00357	5.63E-07	7.13E-06	down	X4T1_vs_Control
ENSMUSG00000036446	#N/A	Control	X4T1	614.8	85	372.158	-2.85485	0.570666	-5.00266	5.65E-07	7.16E-06	down	X4T1_vs_Control
ENSMUSG00000032435	#N/A	Control	X4T1	604	1294.25	905.214	1.12674	0.22524	5.0024	5.66E-07	7.17E-06	up	X4T1_vs_Control
ENSMUSG00000062619	#N/A	Control	X4T1	238.6	569.25	393.472	1.32442	0.264777	5.00202	5.67E-07	7.18E-06	up	X4T1_vs_Control
ENSMUSG00000020780	#N/A	Control	X4T1	2005.6	3553.25	2690.53	0.857296	0.171404	5.00161	5.69E-07	7.19E-06	no	X4T1_vs_Control
ENSMUSG00000069094	#N/A	Control	X4T1	1986	3714.75	2768.2	0.949484	0.189853	5.00116	5.70E-07	7.20E-06	no	X4T1_vs_Control
ENSMUSG00000038843	#N/A	Control	X4T1	14.8	54.75	31.5218	1.85435	0.370879	4.99987	5.74E-07	7.24E-06	up	X4T1_vs_Control
ENSMUSG00000062157	#N/A	Control	X4T1	0.6	17.75	8.1128	4.89785	0.979958	4.99802	5.79E-07	7.31E-06	up	X4T1_vs_Control
ENSMUSG00000024593	#N/A	Control	X4T1	61.4	20.75	42.6726	-1.54606	0.309354	-4.99772	5.80E-07	7.31E-06	down	X4T1_vs_Control
ENSMUSG00000006818	#N/A	Control	X4T1	4990	2782	3988.51	-0.810013	0.162089	-4.99734	5.81E-07	7.32E-06	no	X4T1_vs_Control
ENSMUSG00000060166	#N/A	Control	X4T1	668.8	424	551.905	-0.654048	0.130881	-4.99729	5.81E-07	7.32E-06	no	X4T1_vs_Control
ENSMUSG00000002319	#N/A	Control	X4T1	441.6	849.75	625.945	0.984884	0.197109	4.99665	5.83E-07	7.34E-06	no	X4T1_vs_Control
ENSMUSG00000044786	#N/A	Control	X4T1	613	1935.25	1244.97	1.75395	0.351093	4.99569	5.86E-07	7.37E-06	up	X4T1_vs_Control
ENSMUSG00000048481	#N/A	Control	X4T1	84.6	29	59.0353	-1.55571	0.311511	-4.99408	5.91E-07	7.43E-06	down	X4T1_vs_Control
ENSMUSG00000034321	#N/A	Control	X4T1	121.6	239.75	174.485	1.02137	0.204527	4.99383	5.92E-07	7.43E-06	up	X4T1_vs_Control
ENSMUSG00000039497	#N/A	Control	X4T1	109.4	38.5	76.0812	-1.49745	0.299863	-4.99379	5.92E-07	7.43E-06	down	X4T1_vs_Control
ENSMUSG00000013539	#N/A	Control	X4T1	1269.6	2810.5	1977.59	1.19551	0.239407	4.99363	5.93E-07	7.43E-06	up	X4T1_vs_Control
ENSMUSG00000028954	#N/A	Control	X4T1	798.2	1634	1168.26	1.06509	0.213324	4.99284	5.95E-07	7.46E-06	up	X4T1_vs_Control
ENSMUSG00000029093	#N/A	Control	X4T1	85.6	25.25	57.2866	-1.78881	0.358313	-4.99231	5.97E-07	7.47E-06	down	X4T1_vs_Control
ENSMUSG00000050229	#N/A	Control	X4T1	181.8	297.25	230.985	0.71714	0.143714	4.99005	6.04E-07	7.56E-06	no	X4T1_vs_Control
ENSMUSG00000028869	#N/A	Control	X4T1	804.2	1602	1169.85	1.04829	0.210172	4.98778	6.11E-07	7.64E-06	up	X4T1_vs_Control
ENSMUSG00000042417	#N/A	Control	X4T1	0.6	26.75	13.5124	5.60651	1.12422	4.98703	6.13E-07	7.67E-06	up	X4T1_vs_Control
ENSMUSG00000002963	#N/A	Control	X4T1	452.2	718.25	567.872	0.696688	0.139822	4.98266	6.27E-07	7.84E-06	no	X4T1_vs_Control
ENSMUSG00000047843	#N/A	Control	X4T1	475	914.5	669.512	0.982818	0.197252	4.98254	6.28E-07	7.84E-06	no	X4T1_vs_Control
ENSMUSG00000054021	#N/A	Control	X4T1	149.6	73	114.407	-1.02185	0.205127	-4.98156	6.31E-07	7.87E-06	down	X4T1_vs_Control
ENSMUSG00000078932	#N/A	Control	X4T1	1.6	24.5	12.5788	4.04366	0.812002	4.97986	6.36E-07	7.94E-06	up	X4T1_vs_Control
ENSMUSG00000027797	#N/A	Control	X4T1	55.6	7.25	33.179	-2.98492	0.599424	-4.97965	6.37E-07	7.94E-06	down	X4T1_vs_Control
ENSMUSG00000032000	#N/A	Control	X4T1	130.2	444.25	282.802	1.90072	0.381735	4.97916	6.39E-07	7.95E-06	up	X4T1_vs_Control
ENSMUSG00000057531	#N/A	Control	X4T1	715.2	1427.75	1030.54	1.03416	0.207793	4.97688	6.46E-07	8.04E-06	up	X4T1_vs_Control
ENSMUSG00000028945	#N/A	Control	X4T1	1516.2	2849.75	2118.23	0.958677	0.192644	4.97641	6.48E-07	8.06E-06	no	X4T1_vs_Control
ENSMUSG00000026827	#N/A	Control	X4T1	3917.8	1623	2864.05	-1.26804	0.254905	-4.97456	6.54E-07	8.13E-06	down	X4T1_vs_Control
ENSMUSG00000030351	#N/A	Control	X4T1	33.6	7	21.0796	-2.25895	0.454221	-4.97323	6.58E-07	8.18E-06	down	X4T1_vs_Control
ENSMUSG00000050663	#N/A	Control	X4T1	21	1.5	12.0919	-3.80622	0.765414	-4.97276	6.60E-07	8.19E-06	down	X4T1_vs_Control
ENSMUSG00000020385	#N/A	Control	X4T1	1318.2	2678.75	1939.28	1.06767	0.214705	4.97274	6.60E-07	8.19E-06	up	X4T1_vs_Control
ENSMUSG00000041378	#N/A	Control	X4T1	453.2	1120	763.11	1.38116	0.277748	4.97269	6.60E-07	8.19E-06	up	X4T1_vs_Control
ENSMUSG00000033931	#N/A	Control	X4T1	206.2	421.5	303.045	1.07991	0.217172	4.97263	6.60E-07	8.19E-06	up	X4T1_vs_Control
ENSMUSG00000025255	#N/A	Control	X4T1	365	189	283.823	-0.944444	0.189936	-4.97242	6.61E-07	8.19E-06	no	X4T1_vs_Control
ENSMUSG00000030652	#N/A	Control	X4T1	777.4	241	537.064	-1.62349	0.326535	-4.97186	6.63E-07	8.21E-06	down	X4T1_vs_Control
ENSMUSG00000110580	#N/A	Control	X4T1	77.6	25.5	53.6311	-1.59172	0.320227	-4.97059	6.67E-07	8.26E-06	down	X4T1_vs_Control
ENSMUSG00000020427	#N/A	Control	X4T1	843.2	1590.25	1167.37	0.933613	0.187854	4.9699	6.70E-07	8.28E-06	no	X4T1_vs_Control
ENSMUSG00000022489	#N/A	Control	X4T1	31.4	83.5	54.74	1.44078	0.289915	4.96966	6.71E-07	8.29E-06	up	X4T1_vs_Control
ENSMUSG00000050965	#N/A	Control	X4T1	1676.6	755.75	1241.16	-1.17113	0.235707	-4.96856	6.75E-07	8.32E-06	down	X4T1_vs_Control
ENSMUSG00000028854	#N/A	Control	X4T1	373	1076	686.31	1.56411	0.314805	4.96852	6.75E-07	8.32E-06	up	X4T1_vs_Control
ENSMUSG00000020063	#N/A	Control	X4T1	408.4	697.5	533.28	0.784835	0.158016	4.96681	6.81E-07	8.39E-06	no	X4T1_vs_Control
ENSMUSG00000085793	#N/A	Control	X4T1	199.4	412.5	295.159	1.08637	0.218769	4.96586	6.84E-07	8.43E-06	up	X4T1_vs_Control
ENSMUSG00000101970	#N/A	Control	X4T1	330.8	773	536.865	1.29149	0.260099	4.9654	6.86E-07	8.44E-06	up	X4T1_vs_Control
ENSMUSG00000032698	#N/A	Control	X4T1	210.8	85.25	152.274	-1.29906	0.26165	-4.96489	6.87E-07	8.46E-06	down	X4T1_vs_Control
ENSMUSG00000003235	#N/A	Control	X4T1	1156	1888.5	1479.68	0.746614	0.150415	4.9637	6.92E-07	8.51E-06	no	X4T1_vs_Control
ENSMUSG00000008730	#N/A	Control	X4T1	2275.4	4478.25	3271.68	1.01236	0.203963	4.96342	6.93E-07	8.51E-06	up	X4T1_vs_Control
ENSMUSG00000027656	#N/A	Control	X4T1	31.2	2.75	18.0376	-3.50767	0.70677	-4.96296	6.94E-07	8.53E-06	down	X4T1_vs_Control
ENSMUSG00000027698	#N/A	Control	X4T1	1019.6	397.5	735.823	-1.35828	0.273711	-4.96247	6.96E-07	8.54E-06	down	X4T1_vs_Control
ENSMUSG00000024617	#N/A	Control	X4T1	6085.6	1960.75	4171.11	-1.67017	0.336676	-4.96075	7.02E-07	8.62E-06	down	X4T1_vs_Control
ENSMUSG00000059474	#N/A	Control	X4T1	268.8	468.75	357.707	0.832969	0.16792	4.96051	7.03E-07	8.62E-06	no	X4T1_vs_Control
ENSMUSG00000019989	#N/A	Control	X4T1	95.4	38.75	68.8003	-1.29885	0.262042	-4.95667	7.17E-07	8.79E-06	down	X4T1_vs_Control
ENSMUSG00000025813	#N/A	Control	X4T1	378.4	120	258.237	-1.70099	0.34324	-4.9557	7.21E-07	8.83E-06	down	X4T1_vs_Control
ENSMUSG00000000184	#N/A	Control	X4T1	269.4	85.25	182.051	-1.67184	0.337401	-4.95504	7.23E-07	8.85E-06	down	X4T1_vs_Control
ENSMUSG00000040842	#N/A	Control	X4T1	1489.6	1002.75	1259.3	-0.553907	0.111788	-4.95498	7.23E-07	8.85E-06	no	X4T1_vs_Control
ENSMUSG00000024395	#N/A	Control	X4T1	954.4	494.75	739.704	-0.962781	0.194379	-4.95312	7.30E-07	8.92E-06	no	X4T1_vs_Control
ENSMUSG00000053226	#N/A	Control	X4T1	113.2	228	164.83	1.05467	0.21293	4.95312	7.30E-07	8.92E-06	up	X4T1_vs_Control
ENSMUSG00000027305	#N/A	Control	X4T1	513	288.5	409.689	-0.81947	0.165499	-4.95151	7.36E-07	8.98E-06	no	X4T1_vs_Control
ENSMUSG00000023912	#N/A	Control	X4T1	200.6	390.5	285.884	0.999112	0.20178	4.9515	7.36E-07	8.98E-06	no	X4T1_vs_Control
ENSMUSG00000030747	#N/A	Control	X4T1	1663.4	606	1178.67	-1.43219	0.289287	-4.95077	7.39E-07	9.01E-06	down	X4T1_vs_Control
ENSMUSG00000055214	#N/A	Control	X4T1	68.2	11	42.2152	-2.63036	0.531347	-4.95035	7.41E-07	9.03E-06	down	X4T1_vs_Control
ENSMUSG00000022110	#N/A	Control	X4T1	8140.2	4278.25	6396.12	-0.895719	0.180972	-4.9495	7.44E-07	9.06E-06	no	X4T1_vs_Control
ENSMUSG00000040859	#N/A	Control	X4T1	1027.4	2034.5	1468.83	1.00614	0.203281	4.94948	7.44E-07	9.06E-06	up	X4T1_vs_Control
ENSMUSG00000070047	#N/A	Control	X4T1	219	83.5	155.461	-1.3744	0.277775	-4.9479	7.50E-07	9.12E-06	down	X4T1_vs_Control
ENSMUSG00000037958	#N/A	Control	X4T1	336	664.25	484.17	1.02826	0.207902	4.94586	7.58E-07	9.21E-06	up	X4T1_vs_Control
ENSMUSG00000074738	#N/A	Control	X4T1	60	18.25	41.1352	-1.68172	0.340042	-4.94561	7.59E-07	9.22E-06	down	X4T1_vs_Control
ENSMUSG00000015120	#N/A	Control	X4T1	867.4	1395.25	1096.22	0.719344	0.145458	4.94537	7.60E-07	9.23E-06	no	X4T1_vs_Control
ENSMUSG00000026475	#N/A	Control	X4T1	15.2	50	31.1893	1.77467	0.358937	4.94422	7.64E-07	9.28E-06	up	X4T1_vs_Control
ENSMUSG00000074793	#N/A	Control	X4T1	982.6	444.75	726.976	-1.17129	0.236939	-4.94343	7.68E-07	9.31E-06	down	X4T1_vs_Control
ENSMUSG00000023938	#N/A	Control	X4T1	364.6	212	294.563	-0.762545	0.1543	-4.94196	7.73E-07	9.37E-06	no	X4T1_vs_Control
ENSMUSG00000038845	#N/A	Control	X4T1	2472.6	1449	2005.67	-0.735539	0.148847	-4.94156	7.75E-07	9.39E-06	no	X4T1_vs_Control
ENSMUSG00000049717	#N/A	Control	X4T1	149.6	60	107.861	-1.31485	0.266167	-4.93997	7.81E-07	9.46E-06	down	X4T1_vs_Control
ENSMUSG00000021686	#N/A	Control	X4T1	525.2	906	687.718	0.805025	0.162988	4.93916	7.85E-07	9.49E-06	no	X4T1_vs_Control
ENSMUSG00000040820	#N/A	Control	X4T1	302.8	166.5	241.06	-0.84007	0.170087	-4.93905	7.85E-07	9.49E-06	no	X4T1_vs_Control
ENSMUSG00000039683	#N/A	Control	X4T1	22	1.5	12.3998	-3.86322	0.782593	-4.93643	7.96E-07	9.61E-06	down	X4T1_vs_Control
ENSMUSG00000059900	#N/A	Control	X4T1	3.2	24.75	12.4158	2.93824	0.595404	4.93486	8.02E-07	9.68E-06	up	X4T1_vs_Control
ENSMUSG00000031448	#N/A	Control	X4T1	995.2	340.25	689.081	-1.60713	0.325674	-4.93479	8.02E-07	9.68E-06	down	X4T1_vs_Control
ENSMUSG00000020962	#N/A	Control	X4T1	505.2	852.25	656.629	0.782795	0.158712	4.93218	8.13E-07	9.80E-06	no	X4T1_vs_Control
ENSMUSG00000040123	#N/A	Control	X4T1	745.6	1373	1024.27	0.913748	0.185342	4.93007	8.22E-07	9.91E-06	no	X4T1_vs_Control
ENSMUSG00000042215	#N/A	Control	X4T1	144.2	74	111.104	-0.955346	0.193883	-4.92744	8.33E-07	1.00E-05	no	X4T1_vs_Control
ENSMUSG00000020708	#N/A	Control	X4T1	2003.4	3938.25	2889.72	1.03185	0.209432	4.9269	8.35E-07	1.01E-05	up	X4T1_vs_Control
ENSMUSG00000024736	#N/A	Control	X4T1	63	22.25	44.0795	-1.51264	0.307123	-4.9252	8.43E-07	1.01E-05	down	X4T1_vs_Control
ENSMUSG00000033965	#N/A	Control	X4T1	145.8	61.25	106.275	-1.26355	0.256578	-4.92463	8.45E-07	1.02E-05	down	X4T1_vs_Control
ENSMUSG00000035456	#N/A	Control	X4T1	19	1.5	10.9848	-3.6568	0.742615	-4.92422	8.47E-07	1.02E-05	down	X4T1_vs_Control
ENSMUSG00000078794	#N/A	Control	X4T1	56.8	14.75	36.9508	-1.94308	0.394596	-4.92422	8.47E-07	1.02E-05	down	X4T1_vs_Control
ENSMUSG00000060639	#N/A	Control	X4T1	273.8	565.5	401.48	1.08536	0.220458	4.9232	8.51E-07	1.02E-05	up	X4T1_vs_Control
ENSMUSG00000042558	#N/A	Control	X4T1	223.8	534.5	366.51	1.31135	0.266433	4.92187	8.57E-07	1.03E-05	up	X4T1_vs_Control
ENSMUSG00000056665	#N/A	Control	X4T1	212.8	101.25	161.09	-1.06434	0.216288	-4.92093	8.61E-07	1.03E-05	down	X4T1_vs_Control
ENSMUSG00000027843	#N/A	Control	X4T1	23	67.5	42.8334	1.57923	0.320945	4.92056	8.63E-07	1.03E-05	up	X4T1_vs_Control
ENSMUSG00000104117	#N/A	Control	X4T1	33.2	5.25	20.3016	-2.69972	0.548752	-4.91974	8.67E-07	1.04E-05	down	X4T1_vs_Control
ENSMUSG00000059810	#N/A	Control	X4T1	474.2	246	366.531	-0.961897	0.195526	-4.91953	8.68E-07	1.04E-05	no	X4T1_vs_Control
ENSMUSG00000027881	#N/A	Control	X4T1	673.2	1138.75	882.917	0.798272	0.162294	4.91867	8.71E-07	1.04E-05	no	X4T1_vs_Control
ENSMUSG00000038286	#N/A	Control	X4T1	308.2	171.5	244.957	-0.817641	0.1663	-4.91667	8.80E-07	1.05E-05	no	X4T1_vs_Control
ENSMUSG00000042050	#N/A	Control	X4T1	210.8	541.5	364.621	1.42681	0.290208	4.91651	8.81E-07	1.05E-05	up	X4T1_vs_Control
ENSMUSG00000054499	#N/A	Control	X4T1	352.6	768.5	541.205	1.1689	0.237821	4.91505	8.88E-07	1.06E-05	up	X4T1_vs_Control
ENSMUSG00000034820	#N/A	Control	X4T1	531	919.75	703.181	0.827626	0.168409	4.9144	8.91E-07	1.06E-05	no	X4T1_vs_Control
ENSMUSG00000031370	#N/A	Control	X4T1	346	688	499.079	1.02327	0.208512	4.90749	9.23E-07	1.10E-05	up	X4T1_vs_Control
ENSMUSG00000020794	#N/A	Control	X4T1	3128.2	5642.5	4255.62	0.892081	0.181795	4.90707	9.24E-07	1.10E-05	no	X4T1_vs_Control
ENSMUSG00000107176	#N/A	Control	X4T1	858.4	1595.5	1189.57	0.943661	0.192351	4.90594	9.30E-07	1.11E-05	no	X4T1_vs_Control
ENSMUSG00000066647	#N/A	Control	X4T1	109.8	39.75	77.0378	-1.47568	0.300846	-4.9051	9.34E-07	1.11E-05	down	X4T1_vs_Control
ENSMUSG00000042507	#N/A	Control	X4T1	412.2	1019.5	697.475	1.38932	0.283276	4.90447	9.37E-07	1.11E-05	up	X4T1_vs_Control
ENSMUSG00000041460	#N/A	Control	X4T1	28.2	3.5	16.8027	-2.97279	0.606214	-4.90387	9.40E-07	1.12E-05	down	X4T1_vs_Control
ENSMUSG00000038506	#N/A	Control	X4T1	1495	753	1147.82	-0.991519	0.202194	-4.90381	9.40E-07	1.12E-05	no	X4T1_vs_Control
ENSMUSG00000018830	#N/A	Control	X4T1	2043.4	862.5	1484.11	-1.28201	0.261444	-4.90359	9.41E-07	1.12E-05	down	X4T1_vs_Control
ENSMUSG00000035049	#N/A	Control	X4T1	630.2	1266.25	915.831	1.05073	0.214288	4.90337	9.42E-07	1.12E-05	up	X4T1_vs_Control
ENSMUSG00000016194	#N/A	Control	X4T1	142.2	48.5	98.6138	-1.53076	0.312254	-4.90228	9.47E-07	1.12E-05	down	X4T1_vs_Control
ENSMUSG00000103041	#N/A	Control	X4T1	63.4	171.75	114.705	1.52258	0.310624	4.90169	9.50E-07	1.13E-05	up	X4T1_vs_Control
ENSMUSG00000025228	#N/A	Control	X4T1	1548.4	2284.5	1862.9	0.582654	0.118887	4.90092	9.54E-07	1.13E-05	no	X4T1_vs_Control
ENSMUSG00000090272	#N/A	Control	X4T1	106.8	35.5	73.5332	-1.61198	0.328919	-4.90085	9.54E-07	1.13E-05	down	X4T1_vs_Control
ENSMUSG00000048240	#N/A	Control	X4T1	48.4	11	31.0524	-2.18501	0.445927	-4.89993	9.59E-07	1.13E-05	down	X4T1_vs_Control
ENSMUSG00000029038	#N/A	Control	X4T1	453.2	838.25	620.492	0.914274	0.186596	4.89976	9.60E-07	1.13E-05	no	X4T1_vs_Control
ENSMUSG00000112188	#N/A	Control	X4T1	30.2	5	18.5534	-2.57823	0.526255	-4.8992	9.62E-07	1.14E-05	down	X4T1_vs_Control
ENSMUSG00000038612	#N/A	Control	X4T1	4869.6	7345.5	5928.52	0.616999	0.125951	4.89872	9.65E-07	1.14E-05	no	X4T1_vs_Control
ENSMUSG00000008658	#N/A	Control	X4T1	3175.4	6427	4619.9	1.04617	0.213578	4.89834	9.67E-07	1.14E-05	up	X4T1_vs_Control
ENSMUSG00000029998	#N/A	Control	X4T1	1309.2	521.25	943.553	-1.3462	0.274876	-4.89748	9.71E-07	1.14E-05	down	X4T1_vs_Control
ENSMUSG00000020074	#N/A	Control	X4T1	610.4	1002	778.17	0.737118	0.150561	4.89581	9.79E-07	1.15E-05	no	X4T1_vs_Control
ENSMUSG00000037017	#N/A	Control	X4T1	264.4	560.75	396.764	1.12347	0.22952	4.89486	9.84E-07	1.16E-05	up	X4T1_vs_Control
ENSMUSG00000026335	#N/A	Control	X4T1	833.8	432.5	642.463	-0.96391	0.196924	-4.89484	9.84E-07	1.16E-05	no	X4T1_vs_Control
ENSMUSG00000055114	#N/A	Control	X4T1	0.6	26.25	12.9224	5.57685	1.13965	4.89347	9.91E-07	1.17E-05	up	X4T1_vs_Control
ENSMUSG00000068205	#N/A	Control	X4T1	226.8	478.25	340.606	1.1299	0.230963	4.89213	9.98E-07	1.17E-05	up	X4T1_vs_Control
ENSMUSG00000039568	#N/A	Control	X4T1	912	1898.75	1350.84	1.09206	0.223229	4.89209	9.98E-07	1.17E-05	up	X4T1_vs_Control
ENSMUSG00000027936	#N/A	Control	X4T1	412.6	808.75	586.232	1.01041	0.206542	4.89204	9.98E-07	1.17E-05	up	X4T1_vs_Control
ENSMUSG00000089781	#N/A	Control	X4T1	18.6	0.75	10.5922	-4.62767	0.946079	-4.89141	1.00E-06	1.17E-05	down	X4T1_vs_Control
ENSMUSG00000031578	#N/A	Control	X4T1	88.4	193.5	134.569	1.16433	0.238126	4.88954	1.01E-06	1.19E-05	up	X4T1_vs_Control
ENSMUSG00000020044	#N/A	Control	X4T1	3007.6	1563.25	2327.69	-0.964233	0.197208	-4.88942	1.01E-06	1.19E-05	no	X4T1_vs_Control
ENSMUSG00000052459	#N/A	Control	X4T1	722.6	1177.5	913.11	0.721964	0.147678	4.88878	1.01E-06	1.19E-05	no	X4T1_vs_Control
ENSMUSG00000022336	#N/A	Control	X4T1	2536	4102	3221.93	0.728429	0.149011	4.88844	1.02E-06	1.19E-05	no	X4T1_vs_Control
ENSMUSG00000039953	#N/A	Control	X4T1	1260.2	554.25	926.609	-1.2215	0.249941	-4.88715	1.02E-06	1.20E-05	down	X4T1_vs_Control
ENSMUSG00000027107	#N/A	Control	X4T1	326.4	626.25	459.676	0.986222	0.201812	4.88682	1.02E-06	1.20E-05	no	X4T1_vs_Control
ENSMUSG00000062867	#N/A	Control	X4T1	706.4	1262.25	952.682	0.879031	0.179882	4.88672	1.03E-06	1.20E-05	no	X4T1_vs_Control
ENSMUSG00000038065	#N/A	Control	X4T1	478.2	241.75	366.671	-0.991816	0.202966	-4.88662	1.03E-06	1.20E-05	no	X4T1_vs_Control
ENSMUSG00000007739	#N/A	Control	X4T1	2075.4	3465.75	2692.17	0.78326	0.160302	4.88614	1.03E-06	1.20E-05	no	X4T1_vs_Control
ENSMUSG00000015757	#N/A	Control	X4T1	321.2	550	420.886	0.800281	0.163793	4.88592	1.03E-06	1.20E-05	no	X4T1_vs_Control
ENSMUSG00000030045	#N/A	Control	X4T1	226.6	83.5	162.707	-1.40708	0.288259	-4.8813	1.05E-06	1.23E-05	down	X4T1_vs_Control
ENSMUSG00000038628	#N/A	Control	X4T1	345.8	153.25	256.109	-1.17845	0.241445	-4.88082	1.06E-06	1.23E-05	down	X4T1_vs_Control
ENSMUSG00000025283	#N/A	Control	X4T1	555.4	1385.75	944.777	1.39626	0.286097	4.88036	1.06E-06	1.23E-05	up	X4T1_vs_Control
ENSMUSG00000020064	#N/A	Control	X4T1	527.6	917	702.469	0.836795	0.171466	4.88022	1.06E-06	1.23E-05	no	X4T1_vs_Control
ENSMUSG00000053460	#N/A	Control	X4T1	173.8	75.5	127.877	-1.2057	0.247059	-4.8802	1.06E-06	1.23E-05	down	X4T1_vs_Control
ENSMUSG00000029771	ENSMUSG00000029771	Control	X4T1	63.4	23.25	45.0288	-1.44206	0.295675	-4.87717	1.08E-06	1.25E-05	down	X4T1_vs_Control
ENSMUSG00000025225	#N/A	Control	X4T1	288.8	738.75	503.649	1.45498	0.298423	4.87558	1.08E-06	1.26E-05	up	X4T1_vs_Control
ENSMUSG00000074212	#N/A	Control	X4T1	348.2	192.75	275.851	-0.839599	0.172208	-4.87551	1.09E-06	1.26E-05	no	X4T1_vs_Control
ENSMUSG00000040717	#N/A	Control	X4T1	229.4	95	166.938	-1.30229	0.267158	-4.87461	1.09E-06	1.26E-05	down	X4T1_vs_Control
ENSMUSG00000033128	#N/A	Control	X4T1	1028.2	1685.5	1313.61	0.741869	0.152192	4.87457	1.09E-06	1.26E-05	no	X4T1_vs_Control
ENSMUSG00000037808	#N/A	Control	X4T1	279	445	350.689	0.687675	0.141141	4.87226	1.10E-06	1.28E-05	no	X4T1_vs_Control
ENSMUSG00000012114	#N/A	Control	X4T1	508.2	1130.75	781.906	1.18119	0.242444	4.872	1.10E-06	1.28E-05	up	X4T1_vs_Control
ENSMUSG00000031095	#N/A	Control	X4T1	361.6	727.75	517.714	1.01499	0.208364	4.87124	1.11E-06	1.28E-05	up	X4T1_vs_Control
ENSMUSG00000029413	#N/A	Control	X4T1	127.4	53.75	92.3353	-1.23921	0.254472	-4.86974	1.12E-06	1.29E-05	down	X4T1_vs_Control
ENSMUSG00000056076	#N/A	Control	X4T1	2212.2	3604.75	2826.75	0.738761	0.151708	4.86964	1.12E-06	1.29E-05	no	X4T1_vs_Control
ENSMUSG00000000399	#N/A	Control	X4T1	4191.8	2417	3386.28	-0.762116	0.156506	-4.86956	1.12E-06	1.29E-05	no	X4T1_vs_Control
ENSMUSG00000055368	#N/A	Control	X4T1	30.6	3.5	18.0817	-3.10826	0.638352	-4.86919	1.12E-06	1.29E-05	down	X4T1_vs_Control
ENSMUSG00000037032	#N/A	Control	X4T1	226.6	107.25	170.574	-1.10237	0.226421	-4.86865	1.12E-06	1.30E-05	down	X4T1_vs_Control
ENSMUSG00000058600	#N/A	Control	X4T1	127.8	480.5	291.29	1.98985	0.408735	4.8683	1.13E-06	1.30E-05	up	X4T1_vs_Control
ENSMUSG00000073418	#N/A	Control	X4T1	82.4	240.25	150.257	1.57423	0.323429	4.8673	1.13E-06	1.30E-05	up	X4T1_vs_Control
ENSMUSG00000055745	#N/A	Control	X4T1	103.2	39	73.5096	-1.39385	0.286399	-4.86681	1.13E-06	1.31E-05	down	X4T1_vs_Control
ENSMUSG00000042079	#N/A	Control	X4T1	913	1855.25	1313.66	1.03704	0.213091	4.86666	1.13E-06	1.31E-05	up	X4T1_vs_Control
ENSMUSG00000037415	#N/A	Control	X4T1	1024.6	1973	1439.84	0.968086	0.198938	4.86626	1.14E-06	1.31E-05	no	X4T1_vs_Control
ENSMUSG00000030970	#N/A	Control	X4T1	278.2	163.5	224.162	-0.743957	0.152898	-4.8657	1.14E-06	1.31E-05	no	X4T1_vs_Control
ENSMUSG00000040331	#N/A	Control	X4T1	730.6	1384.5	1023.64	0.960007	0.197359	4.86426	1.15E-06	1.32E-05	no	X4T1_vs_Control
ENSMUSG00000023092	#N/A	Control	X4T1	22900	6974	15562.9	-1.78521	0.367036	-4.86387	1.15E-06	1.32E-05	down	X4T1_vs_Control
ENSMUSG00000028099	#N/A	Control	X4T1	479.2	723.75	586.287	0.624823	0.128558	4.86025	1.17E-06	1.35E-05	no	X4T1_vs_Control
ENSMUSG00000115946	#N/A	Control	X4T1	0.4	16	7.09389	5.27053	1.08465	4.85922	1.18E-06	1.35E-05	up	X4T1_vs_Control
ENSMUSG00000037355	#N/A	Control	X4T1	149.4	272.25	202.702	0.884008	0.181943	4.85871	1.18E-06	1.35E-05	no	X4T1_vs_Control
ENSMUSG00000022601	#N/A	Control	X4T1	365	801	560.209	1.17621	0.242173	4.8569	1.19E-06	1.37E-05	up	X4T1_vs_Control
ENSMUSG00000001016	#N/A	Control	X4T1	447.6	783.25	600.175	0.855855	0.176241	4.85616	1.20E-06	1.37E-05	no	X4T1_vs_Control
ENSMUSG00000072941	#N/A	Control	X4T1	255.4	70	167.226	-1.87744	0.38663	-4.85591	1.20E-06	1.37E-05	down	X4T1_vs_Control
ENSMUSG00000000693	#N/A	Control	X4T1	70.4	23.25	48.3381	-1.59639	0.328779	-4.85552	1.20E-06	1.37E-05	down	X4T1_vs_Control
ENSMUSG00000027787	#N/A	Control	X4T1	461.2	932.75	668.531	1.04125	0.214512	4.85404	1.21E-06	1.38E-05	up	X4T1_vs_Control
ENSMUSG00000024188	#N/A	Control	X4T1	534.6	980.5	736.752	0.919937	0.189543	4.85344	1.21E-06	1.39E-05	no	X4T1_vs_Control
ENSMUSG00000021993	#N/A	Control	X4T1	813.8	508	672.371	-0.656138	0.135215	-4.85255	1.22E-06	1.39E-05	no	X4T1_vs_Control
ENSMUSG00000018189	#N/A	Control	X4T1	360	533	432.799	0.586198	0.120819	4.85185	1.22E-06	1.40E-05	no	X4T1_vs_Control
ENSMUSG00000035459	#N/A	Control	X4T1	313.4	683.75	479.225	1.16671	0.240478	4.85162	1.22E-06	1.40E-05	up	X4T1_vs_Control
ENSMUSG00000034430	#N/A	Control	X4T1	506.4	1147.25	785.228	1.19413	0.24615	4.85123	1.23E-06	1.40E-05	up	X4T1_vs_Control
ENSMUSG00000015597	#N/A	Control	X4T1	399	752.75	553.228	0.941064	0.194001	4.85082	1.23E-06	1.40E-05	no	X4T1_vs_Control
ENSMUSG00000031538	#N/A	Control	X4T1	143	46	97.2874	-1.66045	0.342427	-4.84906	1.24E-06	1.41E-05	down	X4T1_vs_Control
ENSMUSG00000022556	#N/A	Control	X4T1	627.6	1057.25	816.112	0.784568	0.161814	4.84859	1.24E-06	1.41E-05	no	X4T1_vs_Control
ENSMUSG00000021271	#N/A	Control	X4T1	271.4	640	435.416	1.26258	0.260476	4.84719	1.25E-06	1.42E-05	up	X4T1_vs_Control
ENSMUSG00000025754	#N/A	Control	X4T1	212.4	21.25	126.065	-3.40252	0.701993	-4.84695	1.25E-06	1.43E-05	down	X4T1_vs_Control
ENSMUSG00000004837	#N/A	Control	X4T1	107.4	201.25	147.217	0.91255	0.188295	4.84637	1.26E-06	1.43E-05	no	X4T1_vs_Control
ENSMUSG00000048612	#N/A	Control	X4T1	139.6	49.25	96.8253	-1.51093	0.311801	-4.84582	1.26E-06	1.43E-05	down	X4T1_vs_Control
ENSMUSG00000030545	#N/A	Control	X4T1	317	116.25	225.22	-1.41989	0.293088	-4.84458	1.27E-06	1.44E-05	down	X4T1_vs_Control
ENSMUSG00000114515	#N/A	Control	X4T1	1091.2	84	628.999	-3.74839	0.773913	-4.84343	1.28E-06	1.45E-05	down	X4T1_vs_Control
ENSMUSG00000026425	#N/A	Control	X4T1	467.6	264.25	370.114	-0.825895	0.170532	-4.84306	1.28E-06	1.45E-05	no	X4T1_vs_Control
ENSMUSG00000038039	#N/A	Control	X4T1	556	1073.75	786.069	0.983703	0.203136	4.84257	1.28E-06	1.45E-05	no	X4T1_vs_Control
ENSMUSG00000022041	#N/A	Control	X4T1	95.4	20.75	61.7476	-2.19878	0.454223	-4.84075	1.29E-06	1.46E-05	down	X4T1_vs_Control
ENSMUSG00000043424	#N/A	Control	X4T1	1064.2	2034.25	1496	0.959853	0.198354	4.83909	1.30E-06	1.48E-05	no	X4T1_vs_Control
ENSMUSG00000042165	#N/A	Control	X4T1	41.2	105.5	70.6127	1.41366	0.29226	4.83701	1.32E-06	1.49E-05	up	X4T1_vs_Control
ENSMUSG00000019975	#N/A	Control	X4T1	151.6	59.5	108.735	-1.34005	0.277141	-4.83525	1.33E-06	1.50E-05	down	X4T1_vs_Control
ENSMUSG00000026203	#N/A	Control	X4T1	1199.4	2706.5	1870.26	1.21279	0.250902	4.8337	1.34E-06	1.51E-05	up	X4T1_vs_Control
ENSMUSG00000051439	ENSMUSG00000051439	Control	X4T1	43.2	112.25	73.5341	1.40937	0.291574	4.83365	1.34E-06	1.51E-05	up	X4T1_vs_Control
ENSMUSG00000070385	#N/A	Control	X4T1	13026.2	4534	9094.83	-1.5369	0.317959	-4.83364	1.34E-06	1.51E-05	down	X4T1_vs_Control
ENSMUSG00000054716	#N/A	Control	X4T1	311.6	730.5	499.742	1.27412	0.263595	4.83362	1.34E-06	1.51E-05	up	X4T1_vs_Control
ENSMUSG00000024277	#N/A	Control	X4T1	1021.2	569	806.988	-0.850445	0.175989	-4.83237	1.35E-06	1.52E-05	no	X4T1_vs_Control
ENSMUSG00000070729	#N/A	Control	X4T1	60.6	176.25	115.211	1.60152	0.331441	4.83198	1.35E-06	1.52E-05	up	X4T1_vs_Control
ENSMUSG00000037169	#N/A	Control	X4T1	20.6	2.25	12.1255	-3.17937	0.658019	-4.83173	1.35E-06	1.52E-05	down	X4T1_vs_Control
ENSMUSG00000030870	#N/A	Control	X4T1	701	1345	980.281	0.965994	0.199988	4.83027	1.36E-06	1.53E-05	no	X4T1_vs_Control
ENSMUSG00000041130	#N/A	Control	X4T1	702.6	1228.75	929.345	0.823519	0.170538	4.82894	1.37E-06	1.54E-05	no	X4T1_vs_Control
ENSMUSG00000063953	#N/A	Control	X4T1	307.4	134.5	230.03	-1.17045	0.242432	-4.82795	1.38E-06	1.55E-05	down	X4T1_vs_Control
ENSMUSG00000021275	#N/A	Control	X4T1	544.2	253	410.708	-1.09516	0.226865	-4.82738	1.38E-06	1.55E-05	down	X4T1_vs_Control
ENSMUSG00000028527	#N/A	Control	X4T1	224.4	63	149.747	-1.84509	0.382241	-4.82703	1.39E-06	1.56E-05	down	X4T1_vs_Control
ENSMUSG00000024081	#N/A	Control	X4T1	603.2	985.75	766.739	0.730093	0.151269	4.82647	1.39E-06	1.56E-05	no	X4T1_vs_Control
ENSMUSG00000028837	#N/A	Control	X4T1	822.4	1683.25	1216.05	1.087	0.225328	4.82408	1.41E-06	1.58E-05	up	X4T1_vs_Control
ENSMUSG00000031972	#N/A	Control	X4T1	515752	262612	399507	-0.935092	0.193876	-4.82314	1.41E-06	1.58E-05	no	X4T1_vs_Control
ENSMUSG00000027765	#N/A	Control	X4T1	206.6	65.75	142.797	-1.68203	0.34893	-4.82053	1.43E-06	1.60E-05	down	X4T1_vs_Control
ENSMUSG00000026817	#N/A	Control	X4T1	18972	7263.25	13660.3	-1.35213	0.280506	-4.82033	1.43E-06	1.60E-05	down	X4T1_vs_Control
ENSMUSG00000028128	#N/A	Control	X4T1	182.8	53.5	122.189	-1.78704	0.371103	-4.81549	1.47E-06	1.64E-05	down	X4T1_vs_Control
ENSMUSG00000047867	#N/A	Control	X4T1	693.2	1172.5	906.141	0.793221	0.164778	4.81387	1.48E-06	1.65E-05	no	X4T1_vs_Control
ENSMUSG00000038205	#N/A	Control	X4T1	6889.2	3069.5	5121.3	-1.16211	0.241497	-4.81209	1.49E-06	1.67E-05	down	X4T1_vs_Control
ENSMUSG00000065315	#N/A	Control	X4T1	0	10.25	4.52715	5.8126	1.20796	4.8119	1.49E-06	1.67E-05	up	X4T1_vs_Control
ENSMUSG00000031618	#N/A	Control	X4T1	306.4	153.25	233.762	-1.00101	0.208037	-4.8117	1.50E-06	1.67E-05	down	X4T1_vs_Control
ENSMUSG00000039086	#N/A	Control	X4T1	72.8	149.75	107.473	1.08309	0.22512	4.81116	1.50E-06	1.67E-05	up	X4T1_vs_Control
ENSMUSG00000023961	#N/A	Control	X4T1	1263.2	733	1014.19	-0.776904	0.161503	-4.81047	1.51E-06	1.68E-05	no	X4T1_vs_Control
ENSMUSG00000038007	#N/A	Control	X4T1	435.2	779	587.884	0.871069	0.181093	4.81005	1.51E-06	1.68E-05	no	X4T1_vs_Control
ENSMUSG00000044921	#N/A	Control	X4T1	133.4	55	96.749	-1.2945	0.269161	-4.80939	1.51E-06	1.68E-05	down	X4T1_vs_Control
ENSMUSG00000019577	#N/A	Control	X4T1	41468.2	96208.5	65863.1	1.24115	0.258069	4.80938	1.51E-06	1.68E-05	up	X4T1_vs_Control
ENSMUSG00000029022	#N/A	Control	X4T1	172.8	353	253.769	1.07366	0.223245	4.80935	1.51E-06	1.68E-05	up	X4T1_vs_Control
ENSMUSG00000049091	#N/A	Control	X4T1	554	1345.75	908.161	1.32171	0.274862	4.80865	1.52E-06	1.69E-05	up	X4T1_vs_Control
ENSMUSG00000022105	#N/A	Control	X4T1	474	747.25	594.593	0.693309	0.144181	4.80859	1.52E-06	1.69E-05	no	X4T1_vs_Control
ENSMUSG00000074886	#N/A	Control	X4T1	328.8	491.75	398.272	0.599964	0.124795	4.80761	1.53E-06	1.70E-05	no	X4T1_vs_Control
ENSMUSG00000070697	#N/A	Control	X4T1	595.6	1159.5	849.994	1.00253	0.208562	4.80688	1.53E-06	1.70E-05	up	X4T1_vs_Control
ENSMUSG00000057729	#N/A	Control	X4T1	1.8	20	9.57358	3.48293	0.724599	4.8067	1.53E-06	1.70E-05	up	X4T1_vs_Control
ENSMUSG00000033900	#N/A	Control	X4T1	71.4	25.75	50.4024	-1.4587	0.303595	-4.80474	1.55E-06	1.72E-05	down	X4T1_vs_Control
ENSMUSG00000022442	#N/A	Control	X4T1	68.8	21.5	46.8521	-1.66992	0.347679	-4.80304	1.56E-06	1.73E-05	down	X4T1_vs_Control
ENSMUSG00000025236	#N/A	Control	X4T1	339.6	593.5	452.191	0.839512	0.174792	4.80292	1.56E-06	1.73E-05	no	X4T1_vs_Control
ENSMUSG00000045078	#N/A	Control	X4T1	573.4	1265.75	871.51	1.15007	0.239602	4.79994	1.59E-06	1.76E-05	up	X4T1_vs_Control
ENSMUSG00000028937	#N/A	Control	X4T1	290.6	162.5	231.647	-0.816947	0.170232	-4.79903	1.59E-06	1.76E-05	no	X4T1_vs_Control
ENSMUSG00000049038	#N/A	Control	X4T1	142.4	57	103.775	-1.2932	0.269534	-4.79792	1.60E-06	1.77E-05	down	X4T1_vs_Control
ENSMUSG00000025216	#N/A	Control	X4T1	1039	531.75	805.494	-0.956468	0.199354	-4.79784	1.60E-06	1.77E-05	no	X4T1_vs_Control
ENSMUSG00000110677	#N/A	Control	X4T1	44.2	7.5	27.5797	-2.53917	0.529249	-4.79768	1.61E-06	1.77E-05	down	X4T1_vs_Control
ENSMUSG00000009291	#N/A	Control	X4T1	1359	2313.25	1779.12	0.797732	0.166283	4.79743	1.61E-06	1.77E-05	no	X4T1_vs_Control
ENSMUSG00000058571	#N/A	Control	X4T1	41.2	10.25	27.2227	-2.00192	0.417325	-4.79703	1.61E-06	1.78E-05	down	X4T1_vs_Control
ENSMUSG00000042082	#N/A	Control	X4T1	34.2	7.25	21.6379	-2.22763	0.464535	-4.7954	1.62E-06	1.79E-05	down	X4T1_vs_Control
ENSMUSG00000020611	#N/A	Control	X4T1	818.4	1476.75	1105.19	0.869203	0.181271	4.79504	1.63E-06	1.79E-05	no	X4T1_vs_Control
ENSMUSG00000009097	#N/A	Control	X4T1	142	51	100.367	-1.43872	0.300047	-4.79499	1.63E-06	1.79E-05	down	X4T1_vs_Control
ENSMUSG00000029388	#N/A	Control	X4T1	742.2	1288.75	986.203	0.839973	0.175213	4.79402	1.63E-06	1.80E-05	no	X4T1_vs_Control
ENSMUSG00000059149	#N/A	Control	X4T1	743.6	1692	1161.27	1.20714	0.251828	4.79349	1.64E-06	1.80E-05	up	X4T1_vs_Control
ENSMUSG00000057193	#N/A	Control	X4T1	3776.8	2403.75	3123.4	-0.645285	0.134619	-4.79342	1.64E-06	1.80E-05	no	X4T1_vs_Control
ENSMUSG00000086914	#N/A	Control	X4T1	83.8	161	117.192	0.957291	0.199826	4.79063	1.66E-06	1.83E-05	no	X4T1_vs_Control
ENSMUSG00000041115	#N/A	Control	X4T1	373	195.75	289.543	-0.922856	0.192658	-4.79013	1.67E-06	1.83E-05	no	X4T1_vs_Control
ENSMUSG00000068749	#N/A	Control	X4T1	1040.2	2079.5	1513.54	1.05317	0.219893	4.78948	1.67E-06	1.83E-05	up	X4T1_vs_Control
ENSMUSG00000106464	#N/A	Control	X4T1	75.6	31	54.9987	-1.28706	0.268737	-4.78929	1.67E-06	1.84E-05	down	X4T1_vs_Control
ENSMUSG00000036585	#N/A	Control	X4T1	860.8	240.5	572.551	-1.91504	0.39991	-4.78869	1.68E-06	1.84E-05	down	X4T1_vs_Control
ENSMUSG00000025213	#N/A	Control	X4T1	209.4	66.75	143.38	-1.64542	0.343618	-4.78851	1.68E-06	1.84E-05	down	X4T1_vs_Control
ENSMUSG00000025040	#N/A	Control	X4T1	498	285.75	398.902	-0.781773	0.163272	-4.78817	1.68E-06	1.84E-05	no	X4T1_vs_Control
ENSMUSG00000070576	#N/A	Control	X4T1	2190.6	839.25	1563.87	-1.44119	0.301056	-4.7871	1.69E-06	1.85E-05	down	X4T1_vs_Control
ENSMUSG00000022217	#N/A	Control	X4T1	409.6	206.75	318.026	-0.962101	0.201139	-4.78326	1.72E-06	1.89E-05	no	X4T1_vs_Control
ENSMUSG00000083061	#N/A	Control	X4T1	1967.6	3450.5	2624.72	0.85463	0.178798	4.77988	1.75E-06	1.92E-05	no	X4T1_vs_Control
ENSMUSG00000058655	#N/A	Control	X4T1	5238.2	8918.25	6853.58	0.799922	0.16736	4.77965	1.76E-06	1.92E-05	no	X4T1_vs_Control
ENSMUSG00000055523	#N/A	Control	X4T1	31.4	4.5	19.4011	-2.79281	0.584386	-4.77904	1.76E-06	1.92E-05	down	X4T1_vs_Control
ENSMUSG00000038806	#N/A	Control	X4T1	385	681.5	518.177	0.86791	0.18172	4.77608	1.79E-06	1.95E-05	no	X4T1_vs_Control
ENSMUSG00000058672	#N/A	Control	X4T1	337.2	159.25	252.704	-1.0963	0.229562	-4.77563	1.79E-06	1.95E-05	down	X4T1_vs_Control
ENSMUSG00000030905	#N/A	Control	X4T1	59.8	21.25	42.1826	-1.45681	0.305078	-4.77519	1.80E-06	1.96E-05	down	X4T1_vs_Control
ENSMUSG00000019470	#N/A	Control	X4T1	430.2	741	569.01	0.829129	0.17371	4.77308	1.81E-06	1.98E-05	no	X4T1_vs_Control
ENSMUSG00000036782	#N/A	Control	X4T1	126.6	50.75	91.0308	-1.29795	0.271932	-4.77306	1.81E-06	1.98E-05	down	X4T1_vs_Control
ENSMUSG00000006920	#N/A	Control	X4T1	1282.4	2721.5	1905.75	1.09582	0.229653	4.77165	1.83E-06	1.99E-05	up	X4T1_vs_Control
ENSMUSG00000025907	#N/A	Control	X4T1	2097.4	4189.5	3022.02	1.02657	0.215173	4.77091	1.83E-06	1.99E-05	up	X4T1_vs_Control
ENSMUSG00000039377	#N/A	Control	X4T1	181.6	367.75	263.276	1.05153	0.220461	4.76969	1.85E-06	2.01E-05	up	X4T1_vs_Control
ENSMUSG00000063576	#N/A	Control	X4T1	2422.2	1546.25	2005.17	-0.644087	0.135049	-4.76928	1.85E-06	2.01E-05	no	X4T1_vs_Control
ENSMUSG00000052852	#N/A	Control	X4T1	2460	825	1708.7	-1.59407	0.334301	-4.76836	1.86E-06	2.02E-05	down	X4T1_vs_Control
ENSMUSG00000030104	#N/A	Control	X4T1	242.6	763.75	462.883	1.64536	0.345219	4.76613	1.88E-06	2.04E-05	up	X4T1_vs_Control
ENSMUSG00000086680	#N/A	Control	X4T1	21	61	38.9898	1.57087	0.329653	4.76523	1.89E-06	2.05E-05	up	X4T1_vs_Control
ENSMUSG00000021614	#N/A	Control	X4T1	138.4	47	95.5588	-1.53685	0.322518	-4.76517	1.89E-06	2.05E-05	down	X4T1_vs_Control
ENSMUSG00000090942	#N/A	Control	X4T1	400.2	40	235.313	-3.34877	0.702851	-4.76456	1.89E-06	2.05E-05	down	X4T1_vs_Control
ENSMUSG00000107997	#N/A	Control	X4T1	19.6	113.25	64.8771	2.66756	0.559966	4.76379	1.90E-06	2.06E-05	up	X4T1_vs_Control
ENSMUSG00000006599	#N/A	Control	X4T1	474.2	776.25	604.82	0.735465	0.154463	4.76144	1.92E-06	2.08E-05	no	X4T1_vs_Control
ENSMUSG00000027829	#N/A	Control	X4T1	550	1821	1173.94	1.85164	0.38892	4.76096	1.93E-06	2.08E-05	up	X4T1_vs_Control
ENSMUSG00000024044	#N/A	Control	X4T1	46.8	11.5	30.0973	-2.03219	0.42685	-4.76091	1.93E-06	2.08E-05	down	X4T1_vs_Control
ENSMUSG00000005534	#N/A	Control	X4T1	2069.8	4038.75	2909.63	0.970691	0.20397	4.75899	1.95E-06	2.10E-05	no	X4T1_vs_Control
ENSMUSG00000030043	#N/A	Control	X4T1	0.4	17.25	7.48471	5.34838	1.12391	4.75873	1.95E-06	2.10E-05	up	X4T1_vs_Control
ENSMUSG00000039634	#N/A	Control	X4T1	114.8	264.5	179.563	1.21865	0.256167	4.75725	1.96E-06	2.12E-05	up	X4T1_vs_Control
ENSMUSG00000104960	#N/A	Control	X4T1	208.4	620.5	403.747	1.67112	0.351444	4.75501	1.98E-06	2.14E-05	up	X4T1_vs_Control
ENSMUSG00000030530	#N/A	Control	X4T1	1221.4	2416.5	1730.27	0.991653	0.208553	4.75491	1.99E-06	2.14E-05	no	X4T1_vs_Control
ENSMUSG00000034485	#N/A	Control	X4T1	4965.8	2903.25	3993.65	-0.777793	0.163598	-4.75431	1.99E-06	2.15E-05	no	X4T1_vs_Control
ENSMUSG00000048285	#N/A	Control	X4T1	581.2	279.75	437.155	-1.0713	0.225363	-4.75366	2.00E-06	2.15E-05	down	X4T1_vs_Control
ENSMUSG00000034164	#N/A	Control	X4T1	77.2	24.25	52.6826	-1.68558	0.35463	-4.75307	2.00E-06	2.16E-05	down	X4T1_vs_Control
ENSMUSG00000070469	#N/A	Control	X4T1	98	27.75	65.1521	-1.86849	0.393175	-4.75232	2.01E-06	2.16E-05	down	X4T1_vs_Control
ENSMUSG00000022687	#N/A	Control	X4T1	124.8	58	93.8692	-1.07842	0.22694	-4.752	2.01E-06	2.17E-05	down	X4T1_vs_Control
ENSMUSG00000032582	#N/A	Control	X4T1	536.2	986.75	735.174	0.911058	0.191756	4.75114	2.02E-06	2.17E-05	no	X4T1_vs_Control
ENSMUSG00000013033	#N/A	Control	X4T1	636.8	272.5	469.788	-1.22508	0.257944	-4.74938	2.04E-06	2.19E-05	down	X4T1_vs_Control
ENSMUSG00000027395	#N/A	Control	X4T1	226	417	311.064	0.919218	0.193565	4.7489	2.05E-06	2.19E-05	no	X4T1_vs_Control
ENSMUSG00000007950	#N/A	Control	X4T1	608	307.5	468.965	-0.960869	0.202383	-4.74777	2.06E-06	2.21E-05	no	X4T1_vs_Control
ENSMUSG00000010830	#N/A	Control	X4T1	49	12	31.6352	-2.0273	0.42701	-4.74765	2.06E-06	2.21E-05	down	X4T1_vs_Control
ENSMUSG00000032212	#N/A	Control	X4T1	518.4	929.25	704.004	0.886018	0.186631	4.74742	2.06E-06	2.21E-05	no	X4T1_vs_Control
ENSMUSG00000015214	#N/A	Control	X4T1	979	1968.5	1428.33	1.05329	0.221964	4.74533	2.08E-06	2.23E-05	up	X4T1_vs_Control
ENSMUSG00000063229	#N/A	Control	X4T1	47605.4	24124.5	36701.5	-0.953472	0.200941	-4.74504	2.08E-06	2.23E-05	no	X4T1_vs_Control
ENSMUSG00000028552	#N/A	Control	X4T1	1866.6	2984.25	2352.96	0.704954	0.148568	4.745	2.09E-06	2.23E-05	no	X4T1_vs_Control
ENSMUSG00000100783	#N/A	Control	X4T1	60.6	17.25	40.7935	-1.79331	0.378305	-4.74038	2.13E-06	2.28E-05	down	X4T1_vs_Control
ENSMUSG00000027649	#N/A	Control	X4T1	333	603	452.384	0.890077	0.187776	4.74011	2.14E-06	2.28E-05	no	X4T1_vs_Control
ENSMUSG00000035278	#N/A	Control	X4T1	252.6	458.5	344.195	0.899264	0.189728	4.73976	2.14E-06	2.29E-05	no	X4T1_vs_Control
ENSMUSG00000038335	#N/A	Control	X4T1	382.2	998.5	652.823	1.40238	0.29589	4.73953	2.14E-06	2.29E-05	up	X4T1_vs_Control
ENSMUSG00000040113	#N/A	Control	X4T1	397	103	261.762	-1.96254	0.414105	-4.73923	2.15E-06	2.29E-05	down	X4T1_vs_Control
ENSMUSG00000025024	#N/A	Control	X4T1	452.8	806.75	608.769	0.865483	0.18264	4.73875	2.15E-06	2.29E-05	no	X4T1_vs_Control
ENSMUSG00000084929	#N/A	Control	X4T1	10.2	0	5.51673	-5.75294	1.2142	-4.73803	2.16E-06	2.30E-05	down	X4T1_vs_Control
ENSMUSG00000033152	#N/A	Control	X4T1	451.8	239.5	353.363	-0.905439	0.19121	-4.73532	2.19E-06	2.33E-05	no	X4T1_vs_Control
ENSMUSG00000033033	#N/A	Control	X4T1	60.8	22.75	42.9658	-1.4117	0.298131	-4.73517	2.19E-06	2.33E-05	down	X4T1_vs_Control
ENSMUSG00000023495	#N/A	Control	X4T1	892	444.25	682.518	-1.0107	0.213463	-4.73477	2.19E-06	2.33E-05	down	X4T1_vs_Control
ENSMUSG00000020017	#N/A	Control	X4T1	68.6	15	43.4642	-2.17633	0.459671	-4.73454	2.20E-06	2.33E-05	down	X4T1_vs_Control
ENSMUSG00000028960	#N/A	Control	X4T1	897.6	1746.5	1275.92	0.994495	0.21006	4.73434	2.20E-06	2.34E-05	no	X4T1_vs_Control
ENSMUSG00000039648	#N/A	Control	X4T1	360.2	174	274.918	-1.06332	0.224609	-4.73412	2.20E-06	2.34E-05	down	X4T1_vs_Control
ENSMUSG00000014444	#N/A	Control	X4T1	1225.6	713.5	980.037	-0.77648	0.164032	-4.73371	2.20E-06	2.34E-05	no	X4T1_vs_Control
ENSMUSG00000020392	#N/A	Control	X4T1	778	1405.5	1054.21	0.884278	0.186858	4.73236	2.22E-06	2.35E-05	no	X4T1_vs_Control
ENSMUSG00000030166	#N/A	Control	X4T1	192.2	368	272.258	0.986635	0.208569	4.7305	2.24E-06	2.38E-05	no	X4T1_vs_Control
ENSMUSG00000040471	#N/A	Control	X4T1	1.6	55	28.784	5.32365	1.12568	4.72929	2.25E-06	2.39E-05	up	X4T1_vs_Control
ENSMUSG00000032806	#N/A	Control	X4T1	69.6	166.5	111.598	1.28046	0.270754	4.72924	2.25E-06	2.39E-05	up	X4T1_vs_Control
ENSMUSG00000004798	#N/A	Control	X4T1	2203.4	1488.25	1860.82	-0.552087	0.116761	-4.72836	2.26E-06	2.40E-05	no	X4T1_vs_Control
ENSMUSG00000003812	#N/A	Control	X4T1	153.2	292.25	216.256	0.989052	0.209211	4.72753	2.27E-06	2.40E-05	no	X4T1_vs_Control
ENSMUSG00000055491	#N/A	Control	X4T1	368	602.25	469.493	0.732994	0.155171	4.72379	2.31E-06	2.45E-05	no	X4T1_vs_Control
ENSMUSG00000024805	#N/A	Control	X4T1	798.6	1396	1058.93	0.823484	0.174331	4.72367	2.32E-06	2.45E-05	no	X4T1_vs_Control
ENSMUSG00000092203	#N/A	Control	X4T1	66.8	202	129.284	1.65473	0.350377	4.72272	2.33E-06	2.46E-05	up	X4T1_vs_Control
ENSMUSG00000022148	#N/A	Control	X4T1	8.2	63.25	31.5887	2.90637	0.615434	4.72247	2.33E-06	2.46E-05	up	X4T1_vs_Control
ENSMUSG00000007038	#N/A	Control	X4T1	391.6	708	527.403	0.868379	0.183896	4.72213	2.33E-06	2.46E-05	no	X4T1_vs_Control
ENSMUSG00000000738	#N/A	Control	X4T1	1898.8	1284.25	1613.36	-0.54516	0.115463	-4.72151	2.34E-06	2.47E-05	no	X4T1_vs_Control
ENSMUSG00000040265	#N/A	Control	X4T1	214.8	456	317.068	1.07108	0.226878	4.72095	2.35E-06	2.47E-05	up	X4T1_vs_Control
ENSMUSG00000027963	#N/A	Control	X4T1	312.4	134.5	229.893	-1.22698	0.25991	-4.72081	2.35E-06	2.48E-05	down	X4T1_vs_Control
ENSMUSG00000019179	#N/A	Control	X4T1	12859.2	7665	10492.1	-0.713589	0.151192	-4.71976	2.36E-06	2.49E-05	no	X4T1_vs_Control
ENSMUSG00000097855	#N/A	Control	X4T1	9.6	36.5	22.1211	1.99705	0.423146	4.71954	2.36E-06	2.49E-05	up	X4T1_vs_Control
ENSMUSG00000002968	#N/A	Control	X4T1	1049.8	1873	1402.27	0.849827	0.180072	4.71937	2.37E-06	2.49E-05	no	X4T1_vs_Control
ENSMUSG00000030838	#N/A	Control	X4T1	74.4	22.5	51.267	-1.70494	0.361396	-4.71766	2.39E-06	2.51E-05	down	X4T1_vs_Control
ENSMUSG00000079834	#N/A	Control	X4T1	153	79.25	119.179	-0.929307	0.196987	-4.71761	2.39E-06	2.51E-05	no	X4T1_vs_Control
ENSMUSG00000075000	#N/A	Control	X4T1	256	535	385.149	1.13368	0.240318	4.71744	2.39E-06	2.51E-05	up	X4T1_vs_Control
ENSMUSG00000097779	#N/A	Control	X4T1	0	9.25	4.06214	5.65732	1.1993	4.71721	2.39E-06	2.51E-05	up	X4T1_vs_Control
ENSMUSG00000005779	#N/A	Control	X4T1	2387.4	4577.5	3392.24	0.993484	0.210612	4.71713	2.39E-06	2.51E-05	no	X4T1_vs_Control
ENSMUSG00000028521	#N/A	Control	X4T1	293	158	229.489	-0.889277	0.188576	-4.71575	2.41E-06	2.53E-05	no	X4T1_vs_Control
ENSMUSG00000001323	#N/A	Control	X4T1	131	69	101.89	-0.925403	0.196285	-4.71458	2.42E-06	2.54E-05	no	X4T1_vs_Control
ENSMUSG00000060445	#N/A	Control	X4T1	6	28.5	15.8326	2.24955	0.477279	4.71329	2.44E-06	2.55E-05	up	X4T1_vs_Control
ENSMUSG00000037730	#N/A	Control	X4T1	348.6	601.25	456.929	0.798081	0.169349	4.71264	2.45E-06	2.56E-05	no	X4T1_vs_Control
ENSMUSG00000034487	#N/A	Control	X4T1	118.2	45.75	83.9998	-1.38838	0.294661	-4.71179	2.46E-06	2.57E-05	down	X4T1_vs_Control
ENSMUSG00000099875	#N/A	Control	X4T1	26	76.75	49.1196	1.6173	0.343266	4.7115	2.46E-06	2.57E-05	up	X4T1_vs_Control
ENSMUSG00000033486	#N/A	Control	X4T1	82.4	198	134.86	1.31281	0.278723	4.71009	2.48E-06	2.59E-05	up	X4T1_vs_Control
ENSMUSG00000036202	#N/A	Control	X4T1	589	1202.25	854.944	1.0418	0.221342	4.70675	2.52E-06	2.63E-05	up	X4T1_vs_Control
ENSMUSG00000020224	#N/A	Control	X4T1	371.8	715.5	529.046	1.00004	0.212486	4.70639	2.52E-06	2.63E-05	up	X4T1_vs_Control
ENSMUSG00000023243	#N/A	Control	X4T1	41	158	92.2761	1.97765	0.420241	4.70599	2.53E-06	2.64E-05	up	X4T1_vs_Control
ENSMUSG00000025364	#N/A	Control	X4T1	853.8	1496.5	1138.98	0.851515	0.181073	4.70261	2.57E-06	2.68E-05	no	X4T1_vs_Control
ENSMUSG00000028584	#N/A	Control	X4T1	306.2	29.5	180.688	-3.44398	0.732406	-4.70228	2.57E-06	2.68E-05	down	X4T1_vs_Control
ENSMUSG00000039004	#N/A	Control	X4T1	791.4	482	645.867	-0.712457	0.151603	-4.69948	2.61E-06	2.72E-05	no	X4T1_vs_Control
ENSMUSG00000095159	#N/A	Control	X4T1	31	81.75	53.8748	1.44519	0.30753	4.69935	2.61E-06	2.72E-05	up	X4T1_vs_Control
ENSMUSG00000014609	#N/A	Control	X4T1	323.6	112.5	228.462	-1.48467	0.315978	-4.69864	2.62E-06	2.73E-05	down	X4T1_vs_Control
ENSMUSG00000039512	#N/A	Control	X4T1	781.8	451.25	625.858	-0.788362	0.167815	-4.6978	2.63E-06	2.74E-05	no	X4T1_vs_Control
ENSMUSG00000020542	#N/A	Control	X4T1	19.8	2.75	11.9216	-2.84462	0.605558	-4.69752	2.63E-06	2.74E-05	down	X4T1_vs_Control
ENSMUSG00000005583	#N/A	Control	X4T1	7542	2354.5	5142.12	-1.72143	0.366455	-4.69751	2.63E-06	2.74E-05	down	X4T1_vs_Control
ENSMUSG00000020620	#N/A	Control	X4T1	835.4	467.75	659.563	-0.832008	0.177145	-4.69677	2.64E-06	2.74E-05	no	X4T1_vs_Control
ENSMUSG00000036181	#N/A	Control	X4T1	4168	7662.5	5704.14	0.912496	0.194287	4.69664	2.64E-06	2.75E-05	no	X4T1_vs_Control
ENSMUSG00000040699	#N/A	Control	X4T1	108.6	194.5	144.339	0.854721	0.182039	4.69525	2.66E-06	2.76E-05	no	X4T1_vs_Control
ENSMUSG00000041120	#N/A	Control	X4T1	503.6	232.75	377.031	-1.09698	0.233755	-4.69287	2.69E-06	2.79E-05	down	X4T1_vs_Control
ENSMUSG00000085945	#N/A	Control	X4T1	43.4	126.75	81.3693	1.6006	0.341157	4.69167	2.71E-06	2.81E-05	up	X4T1_vs_Control
ENSMUSG00000046806	#N/A	Control	X4T1	58.2	207	131.348	1.963	0.418481	4.69076	2.72E-06	2.82E-05	up	X4T1_vs_Control
ENSMUSG00000003360	#N/A	Control	X4T1	1583.6	2255	1867.13	0.528648	0.1127	4.69074	2.72E-06	2.82E-05	no	X4T1_vs_Control
ENSMUSG00000032181	#N/A	Control	X4T1	20.4	1.5	11.6827	-3.73635	0.796606	-4.69034	2.73E-06	2.82E-05	down	X4T1_vs_Control
ENSMUSG00000040270	#N/A	Control	X4T1	90.6	221.25	147.307	1.30197	0.277624	4.68971	2.74E-06	2.83E-05	up	X4T1_vs_Control
ENSMUSG00000073700	#N/A	Control	X4T1	5577.8	13586.5	9023.66	1.28562	0.274209	4.68847	2.75E-06	2.85E-05	up	X4T1_vs_Control
ENSMUSG00000050244	#N/A	Control	X4T1	293.2	515.25	391.483	0.84841	0.181016	4.68694	2.77E-06	2.86E-05	no	X4T1_vs_Control
ENSMUSG00000057440	#N/A	Control	X4T1	106.4	33	72.6255	-1.70893	0.364741	-4.68532	2.80E-06	2.89E-05	down	X4T1_vs_Control
ENSMUSG00000031379	#N/A	Control	X4T1	86.8	213.75	145.498	1.36837	0.292073	4.68501	2.80E-06	2.89E-05	up	X4T1_vs_Control
ENSMUSG00000021182	#N/A	Control	X4T1	763.2	343.5	566.158	-1.17139	0.25008	-4.68405	2.81E-06	2.90E-05	down	X4T1_vs_Control
ENSMUSG00000028926	#N/A	Control	X4T1	70.8	25.75	49.6549	-1.45099	0.309841	-4.68301	2.83E-06	2.91E-05	down	X4T1_vs_Control
ENSMUSG00000024924	#N/A	Control	X4T1	4469.4	7772.25	5916.84	0.827253	0.176758	4.68016	2.87E-06	2.95E-05	no	X4T1_vs_Control
ENSMUSG00000025795	#N/A	Control	X4T1	863.2	428.25	658.863	-1.03859	0.222018	-4.67794	2.90E-06	2.98E-05	down	X4T1_vs_Control
ENSMUSG00000018474	#N/A	Control	X4T1	358.4	175.5	271.659	-1.0434	0.223104	-4.67675	2.91E-06	3.00E-05	down	X4T1_vs_Control
ENSMUSG00000074656	#N/A	Control	X4T1	2903.4	4281.75	3500.49	0.590719	0.126327	4.67611	2.92E-06	3.01E-05	no	X4T1_vs_Control
ENSMUSG00000031070	#N/A	Control	X4T1	79.4	24.75	53.5327	-1.70837	0.36547	-4.67445	2.95E-06	3.03E-05	down	X4T1_vs_Control
ENSMUSG00000026229	#N/A	Control	X4T1	2792.2	5457.5	3966.22	0.994089	0.212674	4.67425	2.95E-06	3.03E-05	no	X4T1_vs_Control
ENSMUSG00000051504	#N/A	Control	X4T1	17.6	1	9.92927	-4.12927	0.883447	-4.67405	2.95E-06	3.03E-05	down	X4T1_vs_Control
ENSMUSG00000027639	#N/A	Control	X4T1	501	768	615.957	0.629284	0.134651	4.67346	2.96E-06	3.04E-05	no	X4T1_vs_Control
ENSMUSG00000028657	#N/A	Control	X4T1	521	274.25	403.744	-0.930201	0.199083	-4.67242	2.98E-06	3.05E-05	no	X4T1_vs_Control
ENSMUSG00000075254	#N/A	Control	X4T1	1296.2	665	992.662	-0.974898	0.208667	-4.67202	2.98E-06	3.06E-05	no	X4T1_vs_Control
ENSMUSG00000020102	#N/A	Control	X4T1	39	6.25	23.7236	-2.67463	0.572589	-4.67112	3.00E-06	3.07E-05	down	X4T1_vs_Control
ENSMUSG00000029108	#N/A	Control	X4T1	89.4	30.5	61.4833	-1.56778	0.335641	-4.67102	3.00E-06	3.07E-05	down	X4T1_vs_Control
ENSMUSG00000020275	#N/A	Control	X4T1	99.6	211.5	148.511	1.12385	0.240604	4.67095	3.00E-06	3.07E-05	up	X4T1_vs_Control
ENSMUSG00000029528	#N/A	Control	X4T1	2572.6	4265.75	3293.64	0.746459	0.159813	4.67084	3.00E-06	3.07E-05	no	X4T1_vs_Control
ENSMUSG00000046413	#N/A	Control	X4T1	9	0	4.96599	-5.59524	1.19879	-4.6674	3.05E-06	3.12E-05	down	X4T1_vs_Control
ENSMUSG00000018740	#N/A	Control	X4T1	77.2	26.25	53.6252	-1.52818	0.327495	-4.66626	3.07E-06	3.14E-05	down	X4T1_vs_Control
ENSMUSG00000020326	#N/A	Control	X4T1	14758	7673	11487.1	-0.918437	0.196863	-4.66536	3.08E-06	3.15E-05	no	X4T1_vs_Control
ENSMUSG00000019326	#N/A	Control	X4T1	522.4	162.25	349.065	-1.69745	0.363863	-4.66508	3.08E-06	3.15E-05	down	X4T1_vs_Control
ENSMUSG00000089983	#N/A	Control	X4T1	1.8	28.75	14.237	4.06523	0.87142	4.66506	3.09E-06	3.15E-05	up	X4T1_vs_Control
ENSMUSG00000039232	#N/A	Control	X4T1	8.8	49.75	25.8609	2.46425	0.528279	4.66468	3.09E-06	3.15E-05	up	X4T1_vs_Control
ENSMUSG00000041737	#N/A	Control	X4T1	27.6	1.75	15.3425	-3.91436	0.839175	-4.66453	3.09E-06	3.15E-05	down	X4T1_vs_Control
ENSMUSG00000030630	#N/A	Control	X4T1	111.8	308.75	205.473	1.57978	0.338943	4.66089	3.15E-06	3.21E-05	up	X4T1_vs_Control
ENSMUSG00000037490	#N/A	Control	X4T1	349	153.25	256.863	-1.20127	0.257746	-4.66068	3.15E-06	3.21E-05	down	X4T1_vs_Control
ENSMUSG00000049537	#N/A	Control	X4T1	27.4	2.25	16.32	-3.61916	0.776537	-4.66063	3.15E-06	3.21E-05	down	X4T1_vs_Control
ENSMUSG00000005043	#N/A	Control	X4T1	109.2	50.25	81.2734	-1.12332	0.241042	-4.66028	3.16E-06	3.21E-05	down	X4T1_vs_Control
ENSMUSG00000010064	#N/A	Control	X4T1	944.8	286	643.021	-1.76899	0.379666	-4.65934	3.17E-06	3.23E-05	down	X4T1_vs_Control
ENSMUSG00000045667	#N/A	Control	X4T1	4442.6	1719.5	3182.48	-1.35544	0.291016	-4.65763	3.20E-06	3.25E-05	down	X4T1_vs_Control
ENSMUSG00000031642	#N/A	Control	X4T1	124	55	91.0861	-1.17213	0.251675	-4.6573	3.20E-06	3.25E-05	down	X4T1_vs_Control
ENSMUSG00000029775	#N/A	Control	X4T1	963.6	570.5	778.421	-0.747286	0.160494	-4.65615	3.22E-06	3.27E-05	no	X4T1_vs_Control
ENSMUSG00000050222	#N/A	Control	X4T1	37	9.75	24.3831	-1.88607	0.405103	-4.65578	3.23E-06	3.28E-05	down	X4T1_vs_Control
ENSMUSG00000038521	#N/A	Control	X4T1	444.8	211.75	335.255	-1.07067	0.230035	-4.65439	3.25E-06	3.30E-05	down	X4T1_vs_Control
ENSMUSG00000032788	#N/A	Control	X4T1	153.6	52	105.457	-1.59937	0.343648	-4.65409	3.25E-06	3.30E-05	down	X4T1_vs_Control
ENSMUSG00000028760	#N/A	Control	X4T1	3235.6	6374.25	4578.09	0.984658	0.211582	4.65379	3.26E-06	3.30E-05	no	X4T1_vs_Control
ENSMUSG00000028134	#N/A	Control	X4T1	613.8	1081	825.594	0.865049	0.185884	4.6537	3.26E-06	3.30E-05	no	X4T1_vs_Control
ENSMUSG00000046675	#N/A	Control	X4T1	110	227.75	162.158	1.07838	0.231768	4.65283	3.27E-06	3.31E-05	up	X4T1_vs_Control
ENSMUSG00000030301	#N/A	Control	X4T1	1210	2231.5	1667.93	0.919885	0.197756	4.65161	3.29E-06	3.33E-05	no	X4T1_vs_Control
ENSMUSG00000007039	#N/A	Control	X4T1	205.8	82.25	147.121	-1.33412	0.286911	-4.64996	3.32E-06	3.36E-05	down	X4T1_vs_Control
ENSMUSG00000085213	#N/A	Control	X4T1	18.4	59	36.6852	1.71337	0.368493	4.64967	3.32E-06	3.36E-05	up	X4T1_vs_Control
ENSMUSG00000021806	#N/A	Control	X4T1	221	77.5	154.276	-1.54107	0.331454	-4.64942	3.33E-06	3.36E-05	down	X4T1_vs_Control
ENSMUSG00000024187	#N/A	Control	X4T1	1240.2	784.5	1023.62	-0.653595	0.140577	-4.64937	3.33E-06	3.36E-05	no	X4T1_vs_Control
ENSMUSG00000047036	#N/A	Control	X4T1	1349.2	2625.25	1932.64	1.0077	0.216751	4.64908	3.33E-06	3.36E-05	up	X4T1_vs_Control
ENSMUSG00000010175	#N/A	Control	X4T1	99.4	40.5	71.8318	-1.29414	0.27844	-4.64782	3.35E-06	3.38E-05	down	X4T1_vs_Control
ENSMUSG00000039741	#N/A	Control	X4T1	224.8	104.75	168.51	-1.11904	0.240783	-4.64749	3.36E-06	3.39E-05	down	X4T1_vs_Control
ENSMUSG00000068196	#N/A	Control	X4T1	176	60	120.709	-1.57794	0.339589	-4.64663	3.37E-06	3.40E-05	down	X4T1_vs_Control
ENSMUSG00000038252	#N/A	Control	X4T1	227.4	111.5	174.247	-1.00534	0.216375	-4.64628	3.38E-06	3.40E-05	down	X4T1_vs_Control
ENSMUSG00000060227	#N/A	Control	X4T1	162	71.25	119.442	-1.19954	0.258209	-4.6456	3.39E-06	3.41E-05	down	X4T1_vs_Control
ENSMUSG00000043155	#N/A	Control	X4T1	30.2	6.75	19.3892	-2.15518	0.463938	-4.64539	3.39E-06	3.41E-05	down	X4T1_vs_Control
ENSMUSG00000031584	#N/A	Control	X4T1	365.6	761	538.322	1.07363	0.231131	4.64513	3.40E-06	3.42E-05	up	X4T1_vs_Control
ENSMUSG00000020111	#N/A	Control	X4T1	1167.2	758.75	978.003	-0.596487	0.128426	-4.64458	3.41E-06	3.42E-05	no	X4T1_vs_Control
ENSMUSG00000027014	#N/A	Control	X4T1	254	569.25	391.772	1.18439	0.255109	4.6427	3.44E-06	3.45E-05	up	X4T1_vs_Control
ENSMUSG00000032202	#N/A	Control	X4T1	43.4	113.25	72.6156	1.37705	0.296642	4.64211	3.45E-06	3.46E-05	up	X4T1_vs_Control
ENSMUSG00000038422	#N/A	Control	X4T1	45.8	9	28.7654	-2.40116	0.517417	-4.64067	3.47E-06	3.48E-05	down	X4T1_vs_Control
ENSMUSG00000054302	#N/A	Control	X4T1	462.2	737.5	582.659	0.701937	0.151259	4.64063	3.47E-06	3.48E-05	no	X4T1_vs_Control
ENSMUSG00000021608	#N/A	Control	X4T1	177.4	98.5	140.341	-0.837628	0.180515	-4.64022	3.48E-06	3.49E-05	no	X4T1_vs_Control
ENSMUSG00000028410	#N/A	Control	X4T1	1142.2	713	935.03	-0.672129	0.144865	-4.6397	3.49E-06	3.49E-05	no	X4T1_vs_Control
ENSMUSG00000031101	#N/A	Control	X4T1	6	41.5	20.9487	2.78781	0.600878	4.63957	3.49E-06	3.49E-05	up	X4T1_vs_Control
ENSMUSG00000036188	#N/A	Control	X4T1	111.6	56.75	85.883	-0.956727	0.206211	-4.63955	3.49E-06	3.49E-05	no	X4T1_vs_Control
ENSMUSG00000042523	#N/A	Control	X4T1	194.8	91.25	146.04	-1.09674	0.236449	-4.63837	3.51E-06	3.51E-05	down	X4T1_vs_Control
ENSMUSG00000033909	#N/A	Control	X4T1	639	1158.75	867.835	0.892032	0.192339	4.63782	3.52E-06	3.52E-05	no	X4T1_vs_Control
ENSMUSG00000028010	#N/A	Control	X4T1	155.6	317.75	230.199	1.09569	0.236264	4.63757	3.53E-06	3.52E-05	up	X4T1_vs_Control
ENSMUSG00000027384	#N/A	Control	X4T1	723.8	328.25	544.804	-1.10184	0.237613	-4.63711	3.53E-06	3.53E-05	down	X4T1_vs_Control
ENSMUSG00000059327	#N/A	Control	X4T1	83.8	35	60.7476	-1.25705	0.271098	-4.6369	3.54E-06	3.53E-05	down	X4T1_vs_Control
ENSMUSG00000049536	#N/A	Control	X4T1	105.2	45	77.1082	-1.25025	0.269661	-4.63637	3.55E-06	3.54E-05	down	X4T1_vs_Control
ENSMUSG00000031165	#N/A	Control	X4T1	12.6	41.25	24.7804	1.70921	0.368683	4.63598	3.55E-06	3.54E-05	up	X4T1_vs_Control
ENSMUSG00000047881	#N/A	Control	X4T1	292	503.25	386.5	0.825053	0.177983	4.63558	3.56E-06	3.55E-05	no	X4T1_vs_Control
ENSMUSG00000032265	#N/A	Control	X4T1	133.4	56.5	97.4317	-1.21646	0.262454	-4.63493	3.57E-06	3.56E-05	down	X4T1_vs_Control
ENSMUSG00000050556	#N/A	Control	X4T1	717	331	536.413	-1.13321	0.24458	-4.63332	3.60E-06	3.58E-05	down	X4T1_vs_Control
ENSMUSG00000020372	#N/A	Control	X4T1	5588.8	8622	6895.57	0.656321	0.141668	4.6328	3.61E-06	3.59E-05	no	X4T1_vs_Control
ENSMUSG00000025316	#N/A	Control	X4T1	204.8	86.75	148.705	-1.24781	0.269358	-4.63254	3.61E-06	3.59E-05	down	X4T1_vs_Control
ENSMUSG00000039981	#N/A	Control	X4T1	1.6	16	7.93393	3.32549	0.717876	4.63241	3.61E-06	3.59E-05	up	X4T1_vs_Control
ENSMUSG00000012017	#N/A	Control	X4T1	205	106	158.28	-0.945299	0.204074	-4.63214	3.62E-06	3.60E-05	no	X4T1_vs_Control
ENSMUSG00000033526	#N/A	Control	X4T1	1508	842.5	1192.48	-0.848574	0.183302	-4.62939	3.67E-06	3.64E-05	no	X4T1_vs_Control
ENSMUSG00000001755	#N/A	Control	X4T1	219	446	317.803	1.04902	0.226605	4.62927	3.67E-06	3.64E-05	up	X4T1_vs_Control
ENSMUSG00000039515	#N/A	Control	X4T1	1091.4	609.25	865.961	-0.824555	0.178143	-4.62862	3.68E-06	3.65E-05	no	X4T1_vs_Control
ENSMUSG00000026100	#N/A	Control	X4T1	1330.8	3225.5	2214.8	1.34348	0.290309	4.62778	3.70E-06	3.67E-05	up	X4T1_vs_Control
ENSMUSG00000027673	#N/A	Control	X4T1	3420.4	1833	2700.1	-0.857163	0.185241	-4.62728	3.71E-06	3.67E-05	no	X4T1_vs_Control
ENSMUSG00000045248	#N/A	Control	X4T1	629	303.25	480.143	-1.05456	0.22798	-4.62566	3.73E-06	3.70E-05	down	X4T1_vs_Control
ENSMUSG00000031517	#N/A	Control	X4T1	72	21.75	48.3057	-1.71325	0.370399	-4.6254	3.74E-06	3.70E-05	down	X4T1_vs_Control
ENSMUSG00000085965	#N/A	Control	X4T1	23.2	3	14.2404	-2.92867	0.633188	-4.62528	3.74E-06	3.70E-05	down	X4T1_vs_Control
ENSMUSG00000021087	#N/A	Control	X4T1	49	15	32.9827	-1.71407	0.370866	-4.62181	3.80E-06	3.76E-05	down	X4T1_vs_Control
ENSMUSG00000032579	#N/A	Control	X4T1	390.2	178.25	293.007	-1.10709	0.239616	-4.62026	3.83E-06	3.79E-05	down	X4T1_vs_Control
ENSMUSG00000070369	#N/A	Control	X4T1	10.6	44.5	26.3082	2.14071	0.463341	4.62016	3.83E-06	3.79E-05	up	X4T1_vs_Control
ENSMUSG00000099342	#N/A	Control	X4T1	29.8	80.25	52.151	1.46711	0.317598	4.61939	3.85E-06	3.80E-05	up	X4T1_vs_Control
ENSMUSG00000002274	#N/A	Control	X4T1	29.6	6.75	19.1094	-2.13684	0.46274	-4.6178	3.88E-06	3.83E-05	down	X4T1_vs_Control
ENSMUSG00000069805	#N/A	Control	X4T1	3.2	23.5	12.2068	2.91585	0.631503	4.61731	3.89E-06	3.84E-05	up	X4T1_vs_Control
ENSMUSG00000041025	#N/A	Control	X4T1	78.2	32.25	57.1188	-1.28099	0.277435	-4.61727	3.89E-06	3.84E-05	down	X4T1_vs_Control
ENSMUSG00000104011	#N/A	Control	X4T1	35.4	6.75	22.4432	-2.40363	0.520587	-4.61715	3.89E-06	3.84E-05	down	X4T1_vs_Control
ENSMUSG00000021222	#N/A	Control	X4T1	330	522.5	415.832	0.695821	0.150726	4.61647	3.90E-06	3.85E-05	no	X4T1_vs_Control
ENSMUSG00000005533	#N/A	Control	X4T1	635.8	1303.75	916.764	1.03376	0.223933	4.61637	3.91E-06	3.85E-05	up	X4T1_vs_Control
ENSMUSG00000020656	#N/A	Control	X4T1	11.4	48.5	28.7976	2.17951	0.472473	4.61299	3.97E-06	3.91E-05	up	X4T1_vs_Control
ENSMUSG00000030110	#N/A	Control	X4T1	142.8	61	103.976	-1.21953	0.264616	-4.60868	4.05E-06	3.99E-05	down	X4T1_vs_Control
ENSMUSG00000028582	#N/A	Control	X4T1	399.2	760	559.589	0.964616	0.209316	4.60842	4.06E-06	3.99E-05	no	X4T1_vs_Control
ENSMUSG00000020572	#N/A	Control	X4T1	2827.6	5627.25	4087.89	1.03391	0.22441	4.60726	4.08E-06	4.01E-05	up	X4T1_vs_Control
ENSMUSG00000022982	#N/A	Control	X4T1	2148	4273.25	3127.02	1.05701	0.22944	4.60692	4.09E-06	4.01E-05	up	X4T1_vs_Control
ENSMUSG00000022996	#N/A	Control	X4T1	18.2	0.25	9.8714	-5.85521	1.27099	-4.6068	4.09E-06	4.02E-05	down	X4T1_vs_Control
ENSMUSG00000020668	#N/A	Control	X4T1	577.4	331.5	460.347	-0.800935	0.17387	-4.60652	4.09E-06	4.02E-05	no	X4T1_vs_Control
[truncated: 157,059 more rows]
