# Supplementary material for: Peptide OH‐CATH30 Mitigates Cachexia‐Induced Muscle Atrophy via Modulation of TLR4‐Associated Inflammation
Source: J Cachexia Sarcopenia Muscle. 2026 Jan 29;17(1):e70195. doi: 10.1002/jcsm.70195 (PMC12856054; doi:10.1002/jcsm.70195)
Supplement: Supplementary file 8 — Table S8: Supporting information. [file JCSM-17-e70195-s007.xlsx]

## Sheet: FPKM
gene_id	Control-1	Control-2	Control-3	Control-4	Control-5	4T1-1	4T1-2	4T1-3	4T1-4	OH-CAT30-1	OH-CAT30-2	OH-CAT30-3	OH-CAT30-4	gene_name	pval_T_vs_C	FC_T_vs_C	pval_T_vs_OH30	FC_T_vs_OH30	padj_T_vs_C	padj_T_vs_OH30
ENSMUSG00000000791	0.0278631815255684	0.0600581352887012	0.0135505548268508	0.0578784458155008	0.0473058772550258	0.129320149935718	0.583028698014131	0.0406202408263504	0.267456075978754	0.0161091230406405	0	0.0927194203125751	0	Il12rb1	0.169742511427391	6.17211401358363	0.149919247828411	9.37614001579614	0.182553267006817	0.164334560119604
ENSMUSG00000032688	1.19885285896739	1.60192345195646	1.11392258011012	2.18154515661065	1.52241479370541	6.3965481951204	8.0690297895884	4.01649433677485	7.06677374472105	1.93847591207066	2.82944580991687	2.07037158651804	2.56592256454417	Malt1	0.00918357671369678	4.19181935937691	0.0155773099388021	2.71674316541892	0.0821718987106223	0.0950254069280216
ENSMUSG00000047123	1.51000843128914	1.70978505722676	1.93349026292752	1.8859581305899	2.16344280449956	3.45981106349579	4.98405895807252	2.19207202026246	4.37890791775419	2.36486987257878	1.76663314963639	1.73854077937923	1.22730131142094	Ticam1	0.0490148167747572	2.03946542682483	0.0401211961049642	2.11555803730301	0.0821718987106223	0.0950254069280216
ENSMUSG00000032238	9.94061794388743	11.2697452836563	8.77505981466044	10.8698209779996	7.47287008984286	44.2524826863806	79.0016872653906	24.705959113572	36.4821123361206	20.3984312393799	15.7825555651811	12.7443745279126	5.79745177663334	Rora	0.0521513572396333	4.77057272241124	0.0650173836875937	3.37048154947361	0.0849322103616886	0.0950254069280216
ENSMUSG00000004934	6.91842043201879	7.67305662149219	6.62381924986681	7.82860803622269	8.23361247469409	18.4184442287743	25.344199444579	11.0863209104581	15.5895888140662	9.10937120207064	9.24800080094474	7.22770256117699	6.72169179403606	Pias4	0.0417733386234816	2.36196486413385	0.0465782300967515	2.18030328060747	0.0821718987106223	0.0950254069280216
ENSMUSG00000001729	20.6958404247103	16.3486766414378	19.016755397139	17.2047670098959	18.7335352686197	87.4013452143699	132.573583897998	43.6870954413026	71.5327526196616	39.7284072965992	25.3063073450839	23.5135627851782	22.6134908691369	Akt1	0.0389038758939473	4.55429772225669	0.054045438822937	3.01537816688264	0.0821718987106223	0.0950254069280216
ENSMUSG00000027947	1.7735131059673	2.49619665228076	1.98890691013015	2.98981988346432	2.09725277007354	25.5908295731913	37.2593512590895	10.9080215325279	20.5894652741754	7.91974407945998	6.7107770646983	5.51996339057523	1.35199126182913	Il6ra	0.0300485650062668	10.3946559992296	0.0408074976954693	4.38775771592942	0.0821718987106223	0.0950254069280216
ENSMUSG00000025139	17.5671053263946	17.848345298111	15.7232238420316	18.9265034768275	17.3628964657681	31.9627825730527	62.0225474465125	25.5442219132102	43.0424180784217	18.5743856624391	16.8643479497815	14.6833392985648	11.6400274289436	Tollip	0.0622771830499229	2.32436728437121	0.0486799104275902	2.63222854449636	0.0887449858461402	0.0950254069280216
ENSMUSG00000020806	4.39750543983757	4.92564930036511	4.40334149809356	5.38653361207552	5.63775292189666	15.6660135006485	26.4808970116063	9.32492768246398	19.7608083281666	7.48359004326765	7.79215327332803	8.24554114313203	6.24386353938089	Rhbdf2	0.0371721655872948	3.59749410697024	0.0625299627603869	2.39315594709608	0.0821718987106223	0.0950254069280216
ENSMUSG00000020941	2.2089866504658	1.30797220248307	2.08063080202053	1.8318086280409	1.22542685192637	6.05422647279595	13.7631861070903	3.26703532356157	8.72738439560574	2.91770649979368	2.85287036299695	2.44057332154062	2.3036539302494	Map3k14	0.0681436115722112	4.59452060339113	0.0970779545664174	3.02543193869043	0.0930900677354574	0.120292248049691
ENSMUSG00000034457	10.202992406276	5.84854450671814	5.48601952381824	9.18542774088299	3.0876232639087	8.0741785278487	11.4380450851673	24.6066767978484	33.9069623343564	5.78100395385198	7.80996465157896	4.79185432780198	4.45403500205916	Eda2r	0.120805111496797	2.88466627453078	0.103339288255325	3.41666324236254	0.139311489239351	0.125326370862841
ENSMUSG00000038387	38.8743579142699	31.2296945951265	32.4024469218887	30.5731531181775	32.3939759916697	51.5705339575726	46.3130344546859	57.3174184991218	117.593271043646	35.3350955388186	32.1432188277148	29.4259403210263	29.1241557233677	Rras	0.124647121950999	2.06070792153737	0.113870745444699	2.16454569574727	0.139311489239351	0.130641409572833
ENSMUSG00000025746	0	0	0.0229098136590702	0	0	0.0218640533561007	0.227474287670892	0.183136835356583	1.35655748586423	0.0272355642841141	0.122648128262108	0	0.0824940584941916	Il6	0.244152896521404	97.5917090612945	0.293787855774743	7.69869688234113	0.244152896521404	0.293787855774743
ENSMUSG00000032000	1.70117545060953	1.31661185134421	1.83232771972384	1.32811909803028	1.5248881269423	3.74113202368939	3.45490860608923	2.89616883759606	12.8735773748259	2.5215489050967	1.20388111843943	2.82414148351088	2.77244156498107	Birc3	0.176195206522116	3.7267	0.248370883179531	2.46360746443089	0.182602304941102	0.252806077522023
ENSMUSG00000024235	0.825332305790385	0.643168091248089	1.01271142545876	0.791266718714357	0.934161537786579	2.6872979824786	2.45252029513732	1.1846968994115	6.07781660402458	1.46820493076885	0.710754617177907	1.52110079193965	1.55647093491039	Map3k8	0.119339448472214	3.68534055884912	0.185750788208248	2.35941264210986	0.139311489239351	0.199769715620191
ENSMUSG00000022952	0.832274969997097	0.184519568252895	0.379314117277858	0.28649229031627	0.150723147101668	1.24492556147266	1.51568813516362	0.448354001204167	3.93816190245118	0.302456320540591	0.260024231344216	0.216287484902397	0.222087954565652	Runx1	0.154560387290921	4.87305690764419	0.133601833473156	7.14099240856945	0.169421962991971	0.149319696234704
ENSMUSG00000021453	59.5781569132668	31.2639586507397	47.2789023712956	65.6261641121334	85.1480921061359	111.285832129615	268.332436195377	95.906247033404	691.503694262905	66.3534503378627	55.7244922120866	50.7267974878328	74.0507365175022	Gadd45g	0.19042417120395	5.04952961260112	0.196065034617914	4.72757668169308	0.193824602832592	0.206957536541131
ENSMUSG00000025225	5.85976092653518	5.39701503980801	5.19212	4.94830795833847	4.68403456160815	9.10321062736923	13.8818564381576	8.1285972040978	25.9483082141884	5.97142024150297	3.64427899989999	5.61256953134125	5.88686697749368	Nfkb2	0.113810020799125	2.73481860601642	0.114597727695467	2.7024200246257	0.138024918841492	0.130641409572833
ENSMUSG00000026100	20.9728897007687	39.0314879391759	24.0596237523624	41.4356982326298	21.3454144805469	47.5516406330085	79.4034297238545	58.1299672984898	112.293649940975	41.9503003106909	53.7232354325896	30.3224210693392	21.9424233280646	Mstn	0.0455704223033498	2.53139748028253	0.07309939025724	2.01015235717007	0.0821718987106223	0.0992063153491114
ENSMUSG00000030595	11.4431093385216	9.8035768383173	10.2581885780032	11.1182519766584	12.4148302552424	28.0971129266054	37.1769964443887	19.1167330705022	41.9793006520554	18.9938740898938	15.0679643533374	14.3015110471297	14.0056072200512	Nfkbib	0.0262262473688909	2.87006782527646	0.0473093644802888	2.0261704805425	0.0821718987106223	0.0950254069280216
ENSMUSG00000031380	1.85247344116938	0.844661056570174	1.20120491417756	1.43067682352706	1.10213395229888	10.5819112721487	12.7679075675031	7.52480964577061	16.6570637086724	5.21773692506127	2.34966920805132	1.55427602454348	2.02402781059586	Vegfd	0.0113774630865367	9.23856111509407	0.0116649510704817	4.2645716846392	0.0821718987106223	0.0950254069280216
ENSMUSG00000056501	57.569427289216	44.5457957956198	34.2478560668018	58.2524525610257	56.6819713243987	97.9477608360369	123.428664351093	91.9838241369475	196.854370177585	58.9171895675871	64.6464910204523	57.1510320943183	59.7512949104977	Cebpb	0.0463339016083014	2.53790132802677	0.0675221054003307	2.12177438350635	0.0821718987106223	0.0962190001954712
ENSMUSG00000002983	3.29739416684564	1.64993688014494	1.54633281259614	2.0181476608486	1.58284937645034	4.52289318728203	6.50795707225937	3.83423009375385	9.00557078892751	2.84256567919317	1.91627834890862	2.18799534668976	2.07943066983197	Relb	0.03751233896717	2.95585007295625	0.0472641586885826	2.64457	0.0821718987106223	0.0950254069280216
ENSMUSG00000028834	284.778774282039	248.273611196573	141.078535778647	358.142128779434	130.644784364587	1702.13040151911	3882.58532029818	1129.71159528947	2072.63141172779	422.223005694888	539.730652734158	229.613429397206	112.081888771759	Trim63	0.045193883541009	9.44505539763508	0.0495332962845369	6.74035638704196	0.0821718987106223	0.0950254069280216
ENSMUSG00000022358	85.3082866865353	112.083903921963	91.7621584301995	154.488656400438	68.9707054681895	600.953026177676	1263.95425637059	465.276404311366	706.525941204857	274.540953307043	336.069883846179	201.118659098181	90.567518013577	Fbxo32	0.0327438019984118	7.40496581009718	0.0505114109833929	3.3655321591373	0.0821718987106223	0.0950254069280216
ENSMUSG00000038387	38.8743579142699	31.2296945951265	32.4024469218887	30.5731531181775	32.3939759916697	51.5705339575726	46.3130344546859	57.3174184991218	117.593271043646	35.3350955388186	32.1432188277148	29.4259403210263	29.1241557233677	Rras	0.124647121950999	2.06070792153737	0.113870745444699	2.16454569574727	0.139311489239351	0.130641409572833
ENSMUSG00000032000	1.70117545060953	1.31661185134421	1.83232771972384	1.32811909803028	1.5248881269423	3.74113202368939	3.45490860608923	2.89616883759606	12.8735773748259	2.5215489050967	1.20388111843943	2.82414148351088	2.77244156498107	Birc3	0.176195206522116	3.7267	0.248370883179531	2.46360746443089	0.182602304941102	0.252806077522023
ENSMUSG00000042628	6.79991209883487	8.9463711953465	7.43400524201223	10.1025307887769	7.02931428644708	24.0582367703828	37.1014874136013	23.1175407493238	20.6869244355203	8.97241274033688	7.99531137650358	8.60709907454738	5.69780849035178	Zfyve1	0.0145772728298709	3.25473284798327	0.0135999926120292	3.35642299027957	0.0821718987106223	0.0950254069280216
ENSMUSG00000005533	2.1116843338909	2.65391341485566	2.09036938794737	2.71324388654202	1.6885135736558	4.83720207071508	6.0961826609195	4.37943094926724	3.02522220702992	2.07548268078875	2.13707661712573	2.0136466605543	1.7058106774711	Igf1r	0.0296096704397213	2.03616121373563	0.0247806716936553	2.3119004260834	0.0821718987106223	0.0950254069280216
ENSMUSG00000049323	6.43537567390905	8.24033600485665	7.64344894729969	9.23540236479402	6.75508367703126	15.4762744796957	25.9964857380949	12.9769383133131	14.4521083689774	9.59420122504379	8.81056296675853	7.27176368067116	5.50453298258296	Smcr8	0.046456263074026	2.24818707232698	0.0448902177894601	2.20973245206242	0.0821718987106223	0.0950254069280216
ENSMUSG00000026812	5.62080760876105	6.6254786803446	5.5563916657577	7.08777402904071	5.38825788726169	12.745466333103	20.2103589969841	8.41269457360978	9.67422658734225	5.75049950428481	6.12163725859986	5.24296	4.85236749374775	Tsc1	0.0839117973966187	2.10720429797893	0.0700124975671117	2.32356082548363	0.103977661991462	0.097334447837204
ENSMUSG00000038894	6.24079301851148	7.18404956628212	11.6123733014034	9.07452654555439	7.42201507436415	32.3905559599157	45.9552664197975	16.4557265983731	21.7277853253493	5.5847422653324	7.1939537981126	6.38067394600835	7.43360662727733	Irs2	0.0479167528175484	3.50706663904689	0.0405762177045648	4.38195852865336	0.0821718987106223	0.0950254069280216
ENSMUSG00000031095	4.76945653659618	5.7290157713428	5.80235247506994	6.11921101271493	5.38164916210221	12.6238403682603	15.1794661762457	8.29496851762401	8.5799098910289	5.53200511916154	4.65176198113456	5.04470573534733	3.44772483043114	Cul4b	0.0419088219925941	2.00878925979562	0.0257174289978673	2.39225243719215	0.0821718987106223	0.0950254069280216
ENSMUSG00000020108	59.4376435716022	31.3616823798555	41.7108468800665	86.9136381120394	69.4143890560683	334.274939620351	531.921669003636	303.911769445479	459.265109102501	83.9881485654684	65.7512771939628	43.2662891546625	36.330916086006	Ddit4	0.00620837018617085	7.05141088924699	0.00599426256028492	7.10472398433534	0.0821718987106223	0.0950254069280216
ENSMUSG00000059890	8.24175589780417	14.0406312671812	10.2119798260049	16.1025	12.4979729285016	36.2980134955033	52.9213952227456	36.7630184903982	42.0150616552557	19.4349884544235	19.1052108481024	13.0410363738169	9.7763591905016	Ube4a	0.00239395511167514	3.4372269632695	0.00205364329581038	2.73800631000055	0.0821718987106223	0.0950254069280216
ENSMUSG00000006998	77.7251659944986	91.2156355047095	72.7891643510033	82.241913894631	71.1743751052956	183.710417959463	292.202345972404	120.482789619222	219.345797079323	125.32867805256	117.939600403931	86.4187438223356	75.4787267144701	Psmd2	0.0391314149281493	2.58050447870805	0.0584262460649616	2.0133521863678	0.0821718987106223	0.0950254069280216
ENSMUSG00000001729	20.6958404247103	16.3486766414378	19.016755397139	17.2047670098959	18.7335352686197	87.4013452143699	132.573583897998	43.6870954413026	71.5327526196616	39.7284072965992	25.3063073450839	23.5135627851782	22.6134908691369	Akt1	0.0389038758939473	4.55429772225669	0.054045438822937	3.01537816688264	0.0821718987106223	0.0950254069280216
ENSMUSG00000004934	6.91842043201879	7.67305662149219	6.62381924986681	7.82860803622269	8.23361247469409	18.4184442287743	25.344199444579	11.0863209104581	15.5895888140662	9.10937120207064	9.24800080094474	7.22770256117699	6.72169179403606	Pias4	0.0417733386234816	2.36196486413385	0.0465782300967515	2.18030328060747	0.0821718987106223	0.0950254069280216
ENSMUSG00000025907	7.61873556289758	9.12142639572665	8.44788539794283	8.91572837406656	8.46031318750196	16.4389283270686	25.0817234178308	10.7834434419714	16.7164902600421	9.67835892960739	8.03261749219423	8.24791525903972	6.08567673287947	Rb1cc1	0.0585647480073502	2.02696049338151	0.0477421952554229	2.15389328825495	0.088358558860128	0.0950254069280216
ENSMUSG00000017428	20.6608568490231	20.0556464990195	16.2265081191575	20.258328791247	17.2498958196422	42.6067955653363	73.9909666701144	25.4790879534537	43.3681654367174	26.1590277231112	20.8424766659977	20.2838681602682	16.3801174432828	Psmd11	0.0718589996554408	2.4542427593977	0.083651587004325	2.21650540474776	0.0930900677354574	0.108366828619239
ENSMUSG00000020271	16.3227726832258	19.1299630644002	17.6503727399301	21.4831260927702	13.9573110069367	46.4486477890101	74.9826701858629	26.8211873492372	41.3755641532971	23.7339280048719	19.0806983973436	16.6835314997301	13.6863241783527	Fbxw11	0.059164096948796	2.6770452537156	0.0603054648510465	2.59109660576624	0.088358558860128	0.0950254069280216
ENSMUSG00000005102	1.33443976587554	1.3968429350228	1.27556386126888	1.77627723870849	1.19790382218942	3.13945171019687	3.02846223430769	2.09448173503193	3.98507281666863	1.10848783159832	1.49753413950181	1.70987567156156	1.08335632993123	Eif2ak4	0.0195242347457929	2.19299	0.0153096772813564	2.26836216353697	0.0821718987106223	0.0950254069280216
ENSMUSG00000078566	80.292093888878	62.5326497833943	78.366208811229	72.536066393035	88.7932708449969	323.835840193014	492.457316692199	204.512421240196	480.10617071232	179.377538765015	140.348987709173	132.89254825003	132.852413852201	Bnip3	0.0221570911419723	4.90468013576365	0.0427211969441821	2.56359493479834	0.0821718987106223	0.0950254069280216
ENSMUSG00000005625	55.9468225367295	54.3254226554748	50.7122758420261	58.3612557318722	47.7408341309503	174.136190663913	225.538703988526	94.9724279517122	233.631105435304	102.418253171608	86.2720387053044	66.6661	69.6184046464828	Psmd4	0.027137670170141	3.40843751002562	0.0465735792520548	2.2410308200069	0.0821718987106223	0.0950254069280216
ENSMUSG00000027566	35.8479881655376	33.9382000410258	35.6282739234209	34.4278749372585	33.1766032271334	100.657545157138	143.796999785289	64.3057476140209	156.183345891098	67.3338000344773	61.017304029074	41.9323150644598	47.9161451371615	Psma7	0.0301578854518801	3.35905153086333	0.0560623617051698	2.1308183427866	0.0821718987106223	0.0950254069280216
ENSMUSG00000019505	346.003075189956	307.437370445342	225.821007424903	328.194759816746	213.126627486034	755.848443589766	1263.10817906128	571.051430563707	1234.37541717761	567.239633895953	504.820135263417	378.871110120671	267.100625180922	Ubb	0.0287438014271613	3.36515350624903	0.0488349138569986	2.22602638866519	0.0821718987106223	0.0950254069280216
ENSMUSG00000030591	39.7536825883585	37.2791916315717	34.026431647071	37.3251839679035	31.8675054332658	98.9652165212764	147.326182518885	57.1456718400594	135.014690984264	59.0976642536988	60.4687368669325	42.1035996160371	44.6193280700929	Psmd8	0.0357096012446479	3.04054715906187	0.060904281722412	2.12542141611946	0.0821718987106223	0.0950254069280216
ENSMUSG00000039041	26.701970776091	27.4500342741662	21.1916752981938	27.1467863971253	23.6293582167803	58.9817104574217	81.2771816731347	38.3973679437055	74.9509898107645	38.8281008221106	35.8289662820707	25.5763202837659	22.230097363807	Adrm1	0.027111905694781	2.51355450963502	0.0339150580729666	2.0708805250446	0.0821718987106223	0.0950254069280216
ENSMUSG00000020107	11.2390188257794	12.6042252229099	10.2946114408224	14.4789619594364	11.2119604862783	30.3317105944423	45.4546244086334	15.4242973564807	57.237860965208	12.5223889112012	16.9904527325749	12.3757672885309	10.0625656479627	Anapc16	0.0692518345820665	3.10152760180418	0.0749474425679572	2.85746158954598	0.0930900677354574	0.0993489354970596
ENSMUSG00000021477	30.6436706953974	33.6620804113215	30.6799158040302	37.8410108252526	28.9485384000985	178.793776459381	264.677522210268	123.464227717035	323.78307847416	69.8679651350008	42.7937823515984	30.3344845854221	26.8336598887514	Ctsl	0.0233851916080352	6.88237823603012	0.0243146413775887	5.24476920757569	0.0821718987106223	0.0950254069280216
ENSMUSG00000036840	11.3041621197145	12.0575938088981	12.4930194021272	13.1592587336975	13.8472651764095	30.9128384627591	37.4815774446048	19.6005734219114	39.4606887059025	13.1718274553237	14.4128377432891	13.2479703232946	11.4667859112597	Siah1a	0.0224294550995442	2.5344622493602	0.0235662304073594	2.43703790203302	0.0821718987106223	0.0950254069280216
ENSMUSG00000008348	15.1819185283042	27.8240123436152	15.6703758952096	26.9168533801607	10.1581454388609	88.9597468605852	305.352670309275	59.1555716989614	199.644789750569	16.8234259454636	50.772467174598	30.0622609255248	18.0009848759811	Ubc	0.0825337964562522	8.52615983297382	0.0953498835313214	5.64687551819651	0.103977661991462	0.120292248049691
ENSMUSG00000030603	37.5973250464668	37.3284356705681	36.8261856088611	36.9622645651596	38.8441104514072	81.0646319348436	132.154346495383	46.3312063078563	120.027024492024	45.5527719010288	43.6771928719934	36.8354295578055	31.4225449770885	Psmc4	0.0604558560621928	2.52972782275363	0.0634224581656195	2.41019855398053	0.088358558860128	0.0950254069280216
ENSMUSG00000028837	41.9893979998393	38.4960675479255	37.9303551746068	42.772303655102	42.3649538737326	64.9905717297796	118.249682860707	54.8895623854065	106.386355803564	49.3762683750535	48.2918855654759	38.5671203378245	34.5471048219512	Psmb2	0.0601940315381403	2.11564086426959	0.0637115009389742	2.01728170391623	0.088358558860128	0.0950254069280216
ENSMUSG00000030161	58.2687572511679	41.1203925383307	70.9889	45.7949904561256	57.3343080631137	175.582	304.916946502742	62.4849144699581	283.285144296628	25.6890496592103	28.4031862099934	31.3553696208979	33.1670101049672	Gabarapl1	0.0716076152531082	3.77626364760241	0.0502533931376828	6.96599427238376	0.0930900677354574	0.0950254069280216
ENSMUSG00000029512	19.6389477837513	26.3999266128148	20.1049151723338	29.7263425622624	22.8870374201878	67.715642221997	105.104153360156	48.2744661537643	90.4205316792094	21.1491209031744	27.8489324023316	21.3439853086815	14.787543150038	Ulk1	0.021387951563086	3.27890502818031	0.017842600041512	3.65930122434633	0.0821718987106223	0.0950254069280216
ENSMUSG00000004535	12.5528847881229	12.8685720703935	12.2875023355259	13.4181496422763	12.9512248235956	26.9122402806247	38.7823485572074	17.7188233465471	30.7031597852911	13.6147726271967	11.9670249876179	11.2318551172345	9.83000665229215	Tax1bp1	0.0367675513973674	2.22611451771804	0.0287087871095737	2.44656117658161	0.0821718987106223	0.0950254069280216

## Sheet: FPKM-normalized
gene_id	C1	C2	C3	C4	C5	T1	T2	T3	T4	OH30_1	OH30_2	OH30_3	OH30_4		gene_name	pval_T_vs_C	FC_T_vs_C	pval_T_vs_OH30	FC_T_vs_OH30	padj_T_vs_C	padj_T_vs_OH30
ENSMUSG00000000791	0.674143389808533	1.45309303145986	0.327852616413417	1.40035593649298	1.14455502582521	3.12887184717985	14.1062477906275	0.982797561017441	6.47103940803572	0.389756597016557	0.0241947743544617	2.24332545273925	0.0241947743544617		Il12rb1	0.169742511427391	6.17223397948115	0.150571034850643	9.20722926622793	0.182553267006817	0.165049018970898
ENSMUSG00000032688	0.786787336152036	1.05131591091996	0.731048996487637	1.43171206510153	0.999135691338843	4.1979489620951	5.29557101690523	2.63595891377591	4.63780692368476	1.27218973341452	1.85691856587681	1.35875068672268	1.68397261117515		Malt1	0.00918357671369675	4.19181826229698	0.015577309938802	2.71674278298945	0.0821718987106228	0.0950254069280217
ENSMUSG00000047123	0.820417347069856	0.928959926079421	1.05050337417133	1.02467822968541	1.17544112299399	1.87978355303146	2.7079374812038	1.19099594027725	2.37914699183502	1.28488041975376	0.959846615315237	0.94458347677792	0.666816995923462		Ticam1	0.0490148167747575	2.03946495212193	0.0401211961049644	2.11555750884244	0.0821718987106228	0.0950254069280217
ENSMUSG00000032238	1.02845084346266	1.16596162411741	0.907862843010902	1.12458567628443	0.773139013124596	4.57833742339029	8.17347094131358	2.55606488774989	3.77441919759668	2.11041043241737	1.6328544839597	1.31852595146717	0.599801159572679		Rora	0.0521513572396333	4.77056934194327	0.0650173836875938	3.37048004796567	0.0849322103616885	0.0950254069280217
ENSMUSG00000004934	0.927961546699085	1.02918022406335	0.8884469535437	1.05004419624066	1.10436707945321	2.47044945624054	3.3993948109307	1.48699831129939	2.0910176087813	1.22183181452922	1.24042607867572	0.969445282149994	0.901574510384036		Pias4	0.0417733386234814	2.3619636848493	0.046578230096751	2.18030233722061	0.0821718987106228	0.0950254069280217
ENSMUSG00000001729	1.12477913527281	0.888519141926495	1.03352409239443	0.935046007450642	1.01813162295562	4.75009506618168	7.20511938615295	2.3743096402299	3.88766756913924	2.15916255091924	1.37534914786868	1.27791692794065	1.22899974986851		Akt1	0.0389038758939472	4.55429436113158	0.0540454388229368	3.01537690503206	0.0821718987106228	0.0950254069280217
ENSMUSG00000027947	0.781580147158387	1.10006390156433	0.876503336949412	1.31760168934337	0.924250924984501	11.2777764519598	16.4200473862425	4.80712155208466	9.07369516738108	3.49019960566067	2.95741266761788	2.43262583433891	0.595817152871239		Il6ra	0.0300485650062667	10.3946507447663	0.0408074976954692	4.38776	0.0821718987106228	0.0950254069280217
ENSMUSG00000025139	1.00466042773553	1.02074450448188	0.899209089774322	1.08240422797476	0.992981750033509	1.82794730348732	3.54706127669407	1.46087066916699	2.46159019109801	1.06226665679021	0.964469826411952	0.839738230413946	0.665691627524149		Tollip	0.0622771830499232	2.32436603574556	0.0486799104275904	2.63222680179263	0.0887449858461405	0.0950254069280217
ENSMUSG00000020806	0.888356841134875	0.995049196157943	0.889535805515454	1.08815419327076	1.13890396392097	3.16475112015471	5.34950697423525	1.88376419611907	3.99195623629069	1.5117885587951	1.57412259341927	1.66571320571942	1.26134668079603		Rhbdf2	0.0371721655872949	3.59749203420789	0.0625299627603869	2.39315520754922	0.0821718987106228	0.0950254069280217
ENSMUSG00000020941	1.27615903038228	0.755631790412043	1.20200626216104	1.05825860111633	0.707944315928306	3.49760184544748	7.95116359516778	1.88740689304838	5.0419183862977	1.68559529181928	1.64813865012758	1.40994952728093	1.33084949397204		Map3k14	0.0681436115722114	4.59451908547125	0.0970779545664174	3.0254313754773	0.0930900677354572	0.120292248049691
ENSMUSG00000034457	1.50884488305897	0.864897875144575	0.811286743855964	1.35836479080531	0.456605707135177	1.19403038555193	1.69148766476948	3.63889895210368	5.0142492105353	0.854909803652098	1.15495775476201	0.708631800845078	0.658674205979875		Eda2r	0.120805111496798	2.88466466857543	0.103339288255325	3.4166608033071	0.139311489239351	0.125326370862841
ENSMUSG00000038387	1.17463907261231	0.943645669417457	0.979081899864011	0.923807418369926	0.978825939736295	1.55827047524837	1.39940831850357	1.73192003476476	3.55323298583543	1.06769567605255	0.97124898725856	0.889142897888161	0.880024085412746		Rras	0.124647121950998	2.06070689288114	0.113870745444699	2.16454450948347	0.139311489239351	0.130641409572833
ENSMUSG00000025746	0.185805820261216	0.185805820261216	4.25677671895514	0.185805820261216	0.185805820261216	4.06246836806527	42.2660466090258	34.0278899134731	252.056276392496	5.06052636208689	22.7887360752437	0.185805820261216	15.3279		Il6	0.244821042963478	83.1030882176768	0.294038400241247	7.66582294486659	0.244821042963478	0.294038400241247
ENSMUSG00000032000	1.10421164051325	0.854596233310955	1.18934	0.862065442754616	0.989785750580179	2.42832185696929	2.24253782782148	1.87986685454428	8.35607755051804	1.63670575667759	0.781424129003638	1.83311480272756	1.79955703428354		Birc3	0.176195206522115	3.72669829576498	0.248370883179531	2.46360712490704	0.182602304941101	0.252806077522022
ENSMUSG00000024235	0.980987546225896	0.764467697699089	1.20370581561608	0.940497289826137	1.11034165063279	3.1941144619135	2.91505839468134	1.40812724307714	7.22407490287598	1.74510405358771	0.844800843226854	1.80797591827954	1.85001676597094		Map3k8	0.119339448472214	3.68534106529593	0.185750788208248	2.35941280624896	0.139311489239351	0.199769715620191
ENSMUSG00000022952	2.26985226780006	0.503237722568759	1.03449826121135	0.781346548105234	0.411065200314599	3.39526864416076	4.13371574888379	1.22278980276682	10.7404956865083	0.824885031796543	0.70916056889431	0.589877931934189	0.605697474385996		Runx1	0.154560387290922	4.87306359751632	0.133601833473156	7.14100795246739	0.169421962991972	0.149319696234704
ENSMUSG00000021453	1.0311376170452	0.541095016911221	0.81827060878405	1.13581235110907	1.47368440615046	1.92605836934628	4.64411259376878	1.65987912599813	11.9680686416371	1.14839971910704	0.9644410483237	0.877944397610107	1.28161903538336		Gadd45g	0.190424171203949	5.04952563316194	0.196065034617913	4.7275732521871	0.193824602832591	0.206957536541131
ENSMUSG00000025225	1.12336706636494	1.03465466055822	0.995374547342099	0.948633615657733	0.897970110077006	1.74516454599055	2.66127245431038	1.55832268744604	4.97451606663788	1.14477312689544	0.698639937782184	1.0759783288497	1.12856353177159		Nfkb2	0.113810020799125	2.73481720377901	0.114597727695467	2.7024186648774	0.138024918841493	0.130641409572833
ENSMUSG00000026100	0.714116020424867	1.32900192753905	0.819217714492005	1.41086404151197	0.72680029603211	1.61910870929116	2.70364561352775	1.97929524766936	3.82354055921502	1.42838597546244	1.8292483124089	1.03246271604098	0.747128137756856		Mstn	0.0455704223033496	2.53139600102982	0.0730993902572397	2.01015158233362	0.0821718987106228	0.099206315349111
ENSMUSG00000030595	1.0395652350684	0.890619617355955	0.931919455192905	1.0100531147383	1.12784257764444	2.55252142929044	3.37739611713273	1.73668629043652	3.81366814380183	1.72552499491114	1.36887024685226	1.29924072677466	1.27235893071256		Nfkbib	0.0262262473688908	2.87006612509926	0.0473093644802885	2.02616982191435	0.0821718987106228	0.0950254069280217
ENSMUSG00000031380	1.44023494016666	0.656695172645781	0.933895865522549	1.11230245116476	0.856871570500255	8.22707522234239	9.92661281012928	5.85028294014337	12.9502991085627	4.05661255976078	1.82678769695776	1.20839661582288	1.57361261322539		Vegfd	0.0113774630865365	9.23855928173514	0.0116649510704815	4.26457134929293	0.0821718987106228	0.0950254069280217
ENSMUSG00000056501	1.14544367917427	0.886315925491907	0.681420540453019	1.15903365248389	1.12778620239691	1.94884070976207	2.45582751239851	1.83017783752872	3.91675937481465	1.17225974901346	1.28625414576678	1.13711898056324	1.18885572256732		Cebpb	0.0463339016083017	2.53789982072617	0.0675221054003312	2.12177346432446	0.0821718987106228	0.096219000195472
ENSMUSG00000002983	1.63324	0.817232444456836	0.765916175090738	0.999611419077597	0.784003243208829	2.24024027824323	3.22346492801317	1.89913763964908	4.4605613209384	1.40795501118326	0.949154393833981	1.08373890368362	1.02996558828118		Relb	0.0375123389671695	2.95584908586188	0.0472641586885821	2.64457386529322	0.0821718987106228	0.0950254069280217
ENSMUSG00000028834	1.22441485484938	1.06745981466694	0.606571382797996	1.53984279105936	0.561711156626334	7.31836055466223	16.6932916730833	4.85722878207941	8.91134072595451	1.81536043736171	2.32058807926028	0.987229805085158	0.481899431998408		Trim63	0.0451938835410092	9.44504698889785	0.0495332962845372	6.74035230811802	0.0821718987106228	0.0950254069280217
ENSMUSG00000022358	0.83209134745479	1.09325893491587	0.895041982663521	1.50687206675562	0.672735668210195	5.86165579841778	12.3285256468598	4.53827506376905	6.89140698123649	2.67785417620908	3.27800326732713	1.96169800786445	0.883389539593788		Fbxo32	0.0327438019984115	7.40495946761132	0.0505114109833925	3.36553109449806	0.0821718987106228	0.0950254069280217
ENSMUSG00000042628	0.84340761572949	1.10963752025428	0.92205554209449	1.25303846307896	0.871860858842779	2.98399447202279	4.60177669721419	2.86731793610352	2.56584340522988	1.11286750867928	0.991675540368704	1.06755687475068	0.706711352129721		Zfyve1	0.0145772728298707	3.25473087291172	0.013599992612029	3.35642086163908	0.0821718987106228	0.0950254069280217
ENSMUSG00000005533	0.937882391648635	1.17870773619227	0.928415582543439	1.2050587413069	0.749935548308757	2.14839243449366	2.70755542492248	1.94507820455849	1.34362063176833	0.921803808098925	0.949160107236846	0.894339989943557	0.757617875082001		Igf1r	0.0296096704397217	2.0361606377751	0.0247806716936556	2.31189959809701	0.0821718987106228	0.0950254069280217
ENSMUSG00000049323	0.839915821946601	1.07549099529588	0.997588024442166	1.20536250893364	0.881642649381709	2.01989261528052	3.39294250916231	1.69369068133298	1.88622313516278	1.25219129638765	1.1499144123069	0.949077362121171	0.718426488020392		Smcr8	0.0464562630740261	2.24818598704866	0.0448902177894601	2.20973141821123	0.0821718987106228	0.0950254069280217
ENSMUSG00000026812	0.92817818735958	1.09408206435077	0.917541019647112	1.17042206540483	0.889776663237706	2.10469111585901	3.33738773596664	1.38920954845919	1.59752952297267	0.949594538332853	1.01088145509619	0.865783384328875	0.801283726155161		Tsc1	0.0839117973966184	2.1072	0.0700124975671115	2.32355960703177	0.103977661991462	0.0973344478372039
ENSMUSG00000038894	0.751291647233286	0.864844646577464	1.39794398564753	1.09242783345791	0.893491887083815	3.89930479503888	5.53227894358353	1.98100624485397	2.61567777995406	0.672313631208311	0.866036957654667	0.768131073268394	0.894887324627779		Irs2	0.0479167528175485	3.50706443379317	0.0405762177045648	4.38195481171711	0.0821718987106228	0.0950254069280217
ENSMUSG00000031095	0.857763934781514	1.03033607136284	1.04352532658935	1.10051081831866	0.967863848947633	2.27033728124934	2.72995435335525	1.49181039390366	1.54305573637789	0.994904648324976	0.836597132186607	0.907266186024323	0.62005681232292		Cul4b	0.0419088219925944	2.0087884324331	0.0257174289978676	2.39225107735802	0.0821718987106228	0.0950254069280217
ENSMUSG00000020108	1.02890898038552	0.542893605830106	0.722045194855107	1.50453849442612	1.20161372450314	5.7865431168865	9.20795222038349	5.26093448591402	7.95021415282131	1.45389613571847	1.13820258528904	0.748971035595666	0.628914667209052		Ddit4	0.00620837018617087	7.0514049425964	0.00599426256028493	7.1047179399381	0.0821718987106228	0.0950254069280217
ENSMUSG00000059890	0.67450501628603	1.14908477501249	0.835748074107267	1.31782846441389	1.02283367018032	2.97062816316338	4.33108514608007	3.00868415578727	3.43851118589756	1.59055877976953	1.56356979192755	1.06727796367418	0.800096896434926		Ube4a	0.00239395511167514	3.43722472550735	0.00205364329581039	2.73800503885403	0.0821718987106228	0.0950254069280217
ENSMUSG00000006998	0.983498705105739	1.15420093680634	0.921040797648571	1.04065156742814	0.900607993011208	2.32458761413716	3.69739485552285	1.52453412047289	2.77550140469522	1.58585177657943	1.49235376719767	1.09350326317923	0.955073289801215		Psmd2	0.0391314149281491	2.58050291820411	0.0584262460649612	2.01335140573864	0.0821718987106228	0.0950254069280217
ENSMUSG00000004934	0.927961546699085	1.02918022406335	0.8884469535437	1.05004419624066	1.10436707945321	2.47044945624054	3.3993948109307	1.48699831129939	2.0910176087813	1.22183181452922	1.24042607867572	0.969445282149994	0.901574510384036		Pias4	0.0417733386234814	2.3619636848493	0.046578230096751	2.18030233722061	0.0821718987106228	0.0950254069280217
ENSMUSG00000025907	0.894972235579958	1.07149320325757	0.992372398031452	1.04732987368934	0.993832289441677	1.93107954908725	2.94634797259152	1.26673020802952	1.96368472636561	1.13691602188666	0.943590911536194	0.968881922376291	0.714883941787663		Rb1cc1	0.0585647480073505	2.02695958705889	0.0477421952554232	2.15389220613948	0.0883585588601274	0.0950254069280217
ENSMUSG00000017428	1.09373141670382	1.06169317267792	0.858988658747776	1.07242264010701	0.913164111763478	2.25549168727185	3.91688715481399	1.34879589783179	2.29579660560831	1.38479012077109	1.1033458920943	1.07377462712601	0.867120332323668		Psmd11	0.0718589996554407	2.4542413821401	0.083651587004325	2.21650436424406	0.0930900677354572	0.108366828619239
ENSMUSG00000020271	0.921737015101744	1.08025734329483	0.996705780351601	1.21313902387147	0.788160837380362	2.62292680290475	4.23422563940387	1.51457608633957	2.33645286502108	1.34024043466168	1.0774753976019	0.942108845375288	0.772858376495908		Fbxw11	0.059164096948796	2.67704367137364	0.0603054648510465	2.59109515271805	0.0883585588601274	0.0950254069280217
ENSMUSG00000005102	0.955761700087381	1.00045653050252	0.913593191534188	1.27221759790759	0.85797097996832	2.24855986805166	2.16906621619841	1.50012422820948	2.85421647917712	0.79392883931293	1.07257428301386	1.22465900715833	0.775928980965388		Eif2ak4	0.0195242347457931	2.19299050491866	0.0153096772813566	2.26836179123993	0.0821718987106228	0.0950254069280217
ENSMUSG00000078566	1.04951418325194	0.817376900829454	1.02434055025262	0.948133580650581	1.16063478501541	4.23292370227942	6.43700909369667	2.67322318234514	6.27556476888883	2.34468005469198	1.83453	1.73706535079189	1.7365407459682		Bnip3	0.0221570911419723	4.90467628212623	0.042721196944182	2.56359412821627	0.0821718987106228	0.0950254069280217
ENSMUSG00000005625	1.04735355974647	1.01700011230466	0.949360128381218	1.09255300248591	0.893733197081746	3.25991988289957	4.22220161525541	1.77793315121137	4.37369557108491	1.91732286443749	1.61505734816781	1.2480230654622	1.30329267372592		Psmd4	0.0271376701701409	3.40843514667767	0.0465735792520545	2.24103001931122	0.0821718987106228	0.0950254069280217
ENSMUSG00000027566	1.03595560418257	0.980765457911226	1.02960617672269	0.994916362297751	0.958756398885763	2.9088591395219	4.15552769947126	1.85834416465072	4.51347539250229	1.9458505502321	1.76331284671084	1.21178395247121	1.38470808616781		Psma7	0.0301578854518799	3.3590492399873	0.0560623617051696	2.13081764618106	0.0821718987106228	0.0950254069280217
ENSMUSG00000019505	1.21782083155934	1.08208181075448	0.794818158465163	1.15514122264382	0.750137976577194	2.66034623998638	4.4457392528356	2.00991950042771	4.34460906504477	1.9965031879134	1.77680639565669	1.33350586588764	0.940109290327179		Ubb	0.0287438014271612	3.36515114942247	0.0488349138569985	2.22602558051201	0.0821718987106228	0.0950254069280217
ENSMUSG00000030591	1.10272517453177	1.03408540848908	0.943857281481075	1.03536118733035	0.883970948167725	2.74519059758647	4.08667272447387	1.58516059017934	3.74516495041831	1.63930679840121	1.67733890481961	1.16790939133288	1.2376930420024		Psmd8	0.035709601244648	3.04054517511932	0.0609042817224123	2.1254206512434	0.0821718987106228	0.0950254069280217
ENSMUSG00000039041	1.05859529951222	1.08825215553381	0.840140529235548	1.07622994264494	0.936782073073485	2.33832034238179	3.2222206816967	1.52225742285823	2.97141983162185	1.53933375794407	1.42043355565886	1.01396906836018	0.881308603561815		Adrm1	0.0271119056947807	2.51355305608659	0.033915058072966	2.07087967774058	0.0821718987106228	0.0950254069280217
ENSMUSG00000020107	0.939265284504668	1.05335807097346	0.860339438319119	1.2100332364395	0.937003969763257	2.53487632885306	3.79872579528909	1.28903663828633	4.78347234730221	1.04651886127096	1.41992309712306	1.03426542507099	0.840946948545141		Anapc16	0.0692518345820664	3.10152567590699	0.0749474425679573	2.85746002126951	0.0930900677354572	0.0993489354970596
ENSMUSG00000021477	0.947106467458437	1.04039670647084	0.948226698032022	1.1695552547869	0.894714873251794	5.52599405303725	8.1804100940776	3.8159191088073	10.0071904154269	2.15941498344905	1.3226309744379	0.937550426757024	0.829350147991039		Ctsl	0.023385191608035	6.88237253546474	0.0243146413775885	5.24476607279608	0.0821718987106228	0.0950254069280217
ENSMUSG00000036840	0.899135259390975	0.959063362872968	0.993697199469378	1.0466900058237	1.10141417244298	2.45881319954267	2.98129197910768	1.55903343222463	3.13871087477152	1.04768972439284	1.1463999247031	1.05374614295962	0.912070387483231		Siah1a	0.0224294550995443	2.53446083695079	0.0235662304073595	2.43703663014438	0.0821718987106228	0.0950254069280217
ENSMUSG00000008348	0.792778669458691	1.45293122497327	0.818285233777332	1.40556064564272	0.530444226147981	4.64535424953267	15.9450917373936	3.08902167635392	10.4251732406375	0.878495903657784	2.65126761790816	1.56980945280567	0.939986393176907		Ubc	0.0825337964562526	8.52615269982673	0.0953498835313217	5.64687260128225	0.103977661991462	0.120292248049691
ENSMUSG00000030603	1.00228357711247	0.995115423389029	0.981726253073575	0.985353896873234	1.03552084955169	2.16105132938431	3.52302008115338	1.2351146559704	3.19972538762667	1.21436285990889	1.16436297145791	0.981972681727826	0.837673976611095		Psmc4	0.0604558560621925	2.52972633380736	0.0634224581656192	2.41019724623221	0.0883585588601274	0.0950254069280217
ENSMUSG00000028837	1.03141152078329	0.945602686990988	0.931706744513013	1.0506425160104	1.0406365317023	1.59640355940907	2.90464000536446	1.34828622728237	2.61323377463916	1.21285978083117	1.18622341603399	0.947348000560045	0.848601876197529		Psmb2	0.0601940315381404	2.11563977603399	0.0637115009389747	2.01728075775669	0.0883585588601274	0.0950254069280217
ENSMUSG00000030161	1.06521366548716	0.751723670254668	1.29775150820812	0.837180196489286	1.04813095956076	3.20981757426997	5.57419985556375	1.14228941752249	5.17874794606543	0.469622625250356	0.519239872644703	0.573208864960168	0.606327542818047		Gabarapl1	0.0716076152531081	3.77626092209449	0.0502533931376827	6.96598346824832	0.0930900677354572	0.0950254069280217
ENSMUSG00000029512	0.826853143180526	1.11150874985276	0.84647163822983	1.25155991316418	0.963606555572695	2.85101280528234	4.42517086577705	2.03248638950134	3.80695043595292	0.890435540989785	1.17251583662449	0.898639862726454	0.622595806463875		Ulk1	0.0213879515630858	3.27890284522557	0.0178426000415119	3.65929838148738	0.0821718987106228	0.0950254069280217
ENSMUSG00000004535	0.979495257690796	1.00412817682584	0.958787598998743	1.0470114370866	1.01057752939802	2.09994851172763	3.02616706319477	1.38259083332184	2.39575204532029	1.06235382925647	0.933780913462187	0.876415979919658	0.767030452482065		Tax1bp1	0.0367675513973674	2.22611338727775	0.0287087871095737	2.44655971082474	0.0821718987106228	0.0950254069280217
